# Supplementary material for: A meta-analysis of two high-risk prospective cohort studies reveals autism-specific transcriptional changes to chromatin, autoimmune, and environmental response genes in umbilical cord blood
Source: Mol Autism. 2019 Oct 24;10:36. doi: 10.1186/s13229-019-0287-z (PMC6814108; doi:10.1186/s13229-019-0287-z)
Supplement: Supplementary file 2 — Additional file 2: Table S1. Differential expression analysis of ASD compared to TD subjects for individual studies and meta-analysis. Table S2. Gene overlap analysis of ASD- and Non-TD-associated differentially-expressed genes with genes previously associated with ASD. Table S3. Gene overlap analysis of ASD- and Non-TD-associated differentially-expressed genes with blood cell-type specific genes. Table S4. Significant terms from overrepresentation enrichment analysis of ASD-associated differentially-expressed genes. Table S5. Significant terms from GSEA of probes ranked by ASD versus TD differential expression. Table S6. Differential expression analysis of Non-TD compared to TD subjects for individual studies and meta-analysis. Table S7. Significant terms from overrepresentation enrichment analysis of Non-TD-associated differentially-expressed genes. Table S8. Significant Terms from GSEA of probes ranked by Non-TD versus TD differential expression. Table S9. Consensus coexpression module membership in MARBLES subjects. Table S10. Consensus coexpression module membership in EARLI subjects. Table S11. Correlation meta-analysis of consensus module eigengenes with demographic factors. Table S12. Cell type proportions in MARBLES and EARLI subjects estimated with CIBERSORT. Table S13. Correlation meta-analysis of cell type proportions with demographic factors. Table S14. Correlation meta-analysis of consensus module eigengenes with cell type proportions. [file 13229_2019_287_MOESM2_ESM.xlsx]

## Sheet: Table S1 ASD vs TD Diff Exp
Probe	GeneID	GeneName	marbles_logFC	marbles_StdErr	marbles_pValue	marbles_adj_pValue	marbles_diff	earli_logFC	earli_StdErr	earli_pValue	earli_adj_pValue	earli_diff	Meta_logFC	Meta_StdErr	Meta_pValue	Meta_adj_pValue	Meta_diff
16657436	NR_024004	DDX11L2	-0.00384574	0.125017	0.975295	0.997263	FALSE	-0.064924	0.151382	0.662622	0.988034	FALSE	-0.0289	0.0982	0.7687	0.993867	FALSE
16657440	ENST00000422679	MIR1302-2	0.0212736	0.0333242	0.520745	0.975816	FALSE	0.000733126	0.0448006	0.986706	0.999443	FALSE	0.0139	0.0273	0.6109	0.988534	FALSE
16657445	NM_001005484	OR4F5	-0.05432	0.0734013	0.456706	0.972213	FALSE	-0.0517666	0.103263	0.610181	0.982027	FALSE	-0.0535	0.061	0.3809	0.976873	FALSE
16657447	OTTHUMT00000007169	RP11-34P13.9	0.0126878	0.070746	0.856733	0.994425	FALSE	0.103356	0.119262	0.379278	0.965474	FALSE	0.0366	0.0621	0.5553	0.98427	FALSE
16657450	ENST00000440038	LOC101928706	-0.0312811	0.0276761	0.256258	0.949637	FALSE	-0.0148494	0.0640391	0.813401	0.995091	FALSE	-0.0287	0.0259	0.2695	0.961966	FALSE
16657469	XR_430662	LOC101927097	-0.114651	0.0622991	0.0655138	0.892033	FALSE	-0.222723	0.107485	0.0386552	0.906452	FALSE	-0.1422	0.055	0.009721	0.842714	TRUE
16657473	NM_001005221	OR4F29	0.100812	0.04396	0.0221577	0.870136	FALSE	-0.0331664	0.0817966	0.679952	0.988609	FALSE	0.0703	0.0395	0.07513	0.935538	FALSE
16657476	NR_029406	FLJ43681	-0.118322	0.0538349	0.0282289	0.880489	FALSE	-0.0107155	0.0712153	0.878249	0.997585	FALSE	-0.0787	0.0438	0.07216	0.935538	FALSE
16657489	OTTHUMT00000006891	RP11-206L10.4	-0.058535	0.0548598	0.283722	0.952743	FALSE	-0.0252449	0.0894236	0.773854	0.992941	FALSE	-0.0493	0.0477	0.3014	0.96911	FALSE
16657492	ENST00000443772	LOC100287934	0.00268578	0.0363454	0.9407	0.996917	FALSE	-0.0631549	0.0594562	0.28206	0.951105	FALSE	-0.0155	0.0316	0.6248	0.989674	FALSE
16657502	ENST00000591702	LOC100287934	0.00363239	0.0490062	0.94052	0.996917	FALSE	-0.0201412	0.0646522	0.751202	0.99218	FALSE	-0.0051	0.0398	0.8971	0.997429	FALSE
16657506	NR_103536	FAM87B	-0.0266122	0.0355526	0.451569	0.971944	FALSE	-0.0269105	0.0475313	0.564899	0.981693	FALSE	-0.0267	0.029	0.3572	0.974876	FALSE
16657514	NR_047526	LINC01128	-0.018967	0.0424122	0.652679	0.988449	FALSE	-0.00221855	0.0614224	0.970663	0.999443	FALSE	-0.0135	0.0356	0.7047	0.990886	FALSE
16657529	ENST00000448179	LOC284600	-0.105792	0.0459609	0.0216761	0.870136	FALSE	-0.126413	0.0564954	0.0260298	0.906452	FALSE	-0.1141	0.0363	0.001687	0.71651	TRUE
16657534	NM_152486	SAMD11	-0.0160078	0.0321064	0.615873	0.985873	FALSE	-0.011541	0.0416914	0.778132	0.992941	FALSE	-0.0143	0.0259	0.5806	0.984798	FALSE
16657554	XM_006710601	KLHL17	-0.00952588	0.0301929	0.75082	0.993239	FALSE	-0.0384555	0.051473	0.448057	0.968523	FALSE	-0.017	0.0266	0.5215	0.984158	FALSE
16657572	NM_001160184	PLEKHN1	-0.0199192	0.0289599	0.489031	0.973159	FALSE	0.0490858	0.0471669	0.291822	0.951826	FALSE	-0.0008	0.0252	0.9757	0.999602	FALSE
16657594	NM_005101	ISG15	-0.0476312	0.0441655	0.278595	0.949637	FALSE	0.0791112	0.0788308	0.309204	0.952097	FALSE	-0.0169	0.0393	0.6671	0.990341	FALSE
16657598	NM_198576	AGRN	-0.0228101	0.0320203	0.473686	0.973159	FALSE	0.0658569	0.0524198	0.204232	0.929474	FALSE	0.0016	0.0279	0.9537	0.998566	FALSE
16657647	NR_038869	LINC01342	0.0327886	0.0459507	0.472944	0.973159	FALSE	-0.0468461	0.0806885	0.555064	0.9813	FALSE	0.013	0.0407	0.7496	0.99344	FALSE
16657650	NR_029639	MIR200B	0.0567051	0.043856	0.194345	0.936246	FALSE	-0.0789941	0.0612777	0.192848	0.92687	FALSE	0.0102	0.0364	0.7799	0.993903	FALSE
16657652	NR_029834	MIR200A	-0.0138525	0.048052	0.771686	0.993239	FALSE	0.00636606	0.0628419	0.91785	0.998173	FALSE	-0.0063	0.0389	0.8713	0.996796	FALSE
16657654	NR_029957	MIR429	0.0307765	0.0387608	0.424612	0.969093	FALSE	-0.0682965	0.0404732	0.0900465	0.9076	FALSE	-0.0171	0.0285	0.5488	0.98427	FALSE
16657656	NM_153254	TTLL10	-0.0251268	0.0271825	0.3528	0.966217	FALSE	0.0149783	0.0455171	0.737712	0.991345	FALSE	-0.0144	0.0238	0.5444	0.98427	FALSE
16657680	NM_080605	B3GALT6	0.0330223	0.0287905	0.249319	0.947615	FALSE	0.0414364	0.0432391	0.331321	0.955733	FALSE	0.0356	0.0244	0.1448	0.939095	FALSE
16657683	NM_001130413	SCNN1D	-0.0394561	0.0440971	0.368396	0.9669	FALSE	-0.0426709	0.0755043	0.565597	0.981693	FALSE	-0.0403	0.0389	0.2998	0.968477	FALSE
16657713	NM_153339	PUSL1	-0.0477098	0.0369247	0.194652	0.936246	FALSE	0.0660793	0.0599972	0.264885	0.94388	FALSE	-0.016	0.0321	0.6176	0.988849	FALSE
16657730	ENST00000488011	CPTP	0.00487438	0.0389151	0.899659	0.995265	FALSE	0.0868601	0.065621	0.181377	0.923466	FALSE	0.0265	0.0342	0.4377	0.981581	FALSE
16657737	NM_152228	TAS1R3	0.00127988	0.0348636	0.970519	0.997263	FALSE	-0.0623115	0.0425013	0.139516	0.913419	FALSE	-0.0246	0.0275	0.3707	0.975608	FALSE
16657751	NR_015434	LOC148413	0.00257675	0.0407731	0.949273	0.997263	FALSE	0.0666375	0.0659029	0.305594	0.952097	FALSE	0.0206	0.0354	0.5612	0.98427	FALSE
16657758	OTTHUMT00000008135	RP4-758J18.7	-0.0169488	0.0431304	0.692481	0.991838	FALSE	-0.0502458	0.0774418	0.509708	0.976863	FALSE	-0.0249	0.0385	0.5165	0.984158	FALSE
16657761	NM_001146685	TMEM88B	-0.0158182	0.0333696	0.633351	0.98632	FALSE	0.0207137	0.0485348	0.664167	0.98826	FALSE	-0.0039	0.028	0.8882	0.996796	FALSE
16657767	NM_022834	VWA1	0.0220976	0.0327896	0.497839	0.974786	FALSE	0.0166439	0.045859	0.711897	0.989389	FALSE	0.0202	0.0272	0.457	0.981581	FALSE
16657777	NM_001039211	ATAD3C	-0.0541563	0.0390085	0.163648	0.926282	FALSE	-0.0144095	0.0612835	0.810837	0.995091	FALSE	-0.0425	0.0336	0.2051	0.949912	FALSE
16657793	ENST00000474481	ATAD3B	0.0250403	0.0583739	0.665961	0.989823	FALSE	-0.00752211	0.0823918	0.925939	0.99822	FALSE	0.014	0.0486	0.7728	0.99387	FALSE
16657821	NM_001170535	ATAD3A	-0.0273442	0.0456144	0.546443	0.979983	FALSE	-0.0923561	0.0878143	0.286787	0.951727	FALSE	-0.0414	0.0413	0.3168	0.971347	FALSE
16657845	AB593172	SSU72	0.0180764	0.0373152	0.625927	0.986083	FALSE	-0.0363456	0.0634725	0.560484	0.981693	FALSE	0.0039	0.0328	0.9054	0.997899	FALSE
16657848	AK094692	LOC284628	-0.0239324	0.0354774	0.497418	0.974616	FALSE	-0.019581	0.0505145	0.693283	0.988609	FALSE	-0.0225	0.0296	0.4477	0.981581	FALSE
16657856	NM_001170686	MIB2	0.0185217	0.0288065	0.517757	0.975816	FALSE	0.0716834	0.0458516	0.115613	0.9076	FALSE	0.0338	0.0249	0.1747	0.941642	FALSE
16657910	NM_006983	MMP23B	0.00888996	0.0228894	0.695882	0.991847	FALSE	-0.0583554	0.0402196	0.14358	0.914388	FALSE	-0.0078	0.0203	0.7009	0.990702	FALSE
16657917	AK097814	SLC35E2	-0.000529839	0.0398341	0.989316	0.998729	FALSE	0.0202905	0.0549278	0.707005	0.988864	FALSE	0.0067	0.0329	0.8377	0.995628	FALSE
16657920	OTTHUMT00000100213	RP1-283E3.4	0.0154796	0.0470407	0.740487	0.993126	FALSE	-0.0676671	0.0562243	0.223619	0.93444	FALSE	-0.0191	0.0368	0.6026	0.987513	FALSE
16657923	OTTHUMT00000002766	RP1-140A9.1	-0.0334095	0.0444746	0.449958	0.971944	FALSE	0.0503923	0.0782986	0.513112	0.977399	FALSE	-0.0127	0.0395	0.7481	0.99344	FALSE
16657926	NM_138705	CALML6	0.0251304	0.0374693	0.499897	0.974786	FALSE	-0.134815	0.0518926	0.0103358	0.866114	FALSE	-0.0304	0.031	0.3268	0.972201	FALSE
16657938	NM_000815	GABRD	0.0407073	0.0373709	0.273826	0.949637	FALSE	-0.0034508	0.0522539	0.946391	0.998391	FALSE	0.0256	0.031	0.4093	0.981581	FALSE
16657948	NM_001033581	PRKCZ	0.0318747	0.0313716	0.30726	0.957468	FALSE	0.0892234	0.0508412	0.0782286	0.906452	FALSE	0.0479	0.0272	0.07861	0.936542	FALSE
16657993	NM_003036	SKI	0.00365827	0.0275629	0.893711	0.995265	FALSE	-0.00511439	0.0504974	0.917868	0.998173	FALSE	0.0016	0.0247	0.9479	0.998426	FALSE
16658005	NM_007033	RER1	-7.07037e-05	0.0231143	0.997543	0.999612	FALSE	-0.0131362	0.0400423	0.738486	0.991345	FALSE	-0.0034	0.0204	0.8685	0.996796	FALSE
16658020	ENST00000609981	PLCH2	0.00160295	0.038397	0.966478	0.997263	FALSE	0.0246795	0.0491939	0.609916	0.982027	FALSE	0.0104	0.0309	0.735	0.993108	FALSE
16658023	NM_014638	PLCH2	0.00924459	0.0382295	0.807685	0.993792	FALSE	0.0276277	0.0543706	0.605336	0.981788	FALSE	0.0154	0.0319	0.6291	0.989781	FALSE
16658064	NM_003820	TNFRSF14	-0.0469799	0.0281903	0.0950047	0.904697	FALSE	0.0484818	0.0526627	0.350533	0.958067	FALSE	-0.0254	0.0254	0.3167	0.971347	FALSE
16658097	OTTHUMT00000350999	RP3-395M20.7	-0.052109	0.0632207	0.407235	0.967892	FALSE	0.0721326	0.0918913	0.42551	0.96775	FALSE	-0.0117	0.0531	0.826	0.995035	FALSE
16658102	NR_121638	LOC100996583	-0.0174765	0.0537828	0.743621	0.993239	FALSE	0.000867062	0.0716516	0.990169	0.999443	FALSE	-0.0108	0.0438	0.8057	0.995035	FALSE
16658106	ENST00000476686	FAM213B	-0.00154818	0.0402344	0.9691	0.997263	FALSE	0.0200408	0.0554456	0.713023	0.989389	FALSE	0.006	0.0332	0.8568	0.996796	FALSE
16658119	OTTHUMT00000095593	RP13-436F16.1	0.00584159	0.0364764	0.871926	0.994425	FALSE	0.00675795	0.044074	0.87595	0.997585	FALSE	0.0062	0.0286	0.8281	0.995035	FALSE
16658129	NM_080431	ACTRT2	-0.0399943	0.0443867	0.36505	0.9669	FALSE	0.0600524	0.0655275	0.352698	0.958067	FALSE	-0.0081	0.0375	0.8286	0.995035	FALSE
16658135	NM_022114	PRDM16	-0.00493282	0.032665	0.879173	0.994595	FALSE	-0.0380364	0.0526874	0.463421	0.970529	FALSE	-0.0143	0.0283	0.6149	0.988534	FALSE
16658157	NR_036215	MIR4251	-0.0178099	0.0660795	0.786166	0.993342	FALSE	-0.0703177	0.089039	0.422724	0.96775	FALSE	-0.0367	0.0541	0.4976	0.98173	FALSE
16658159	NM_014448	ARHGEF16	-0.0250964	0.0366958	0.491504	0.973159	FALSE	-0.103589	0.0459225	0.0248959	0.906452	FALSE	-0.056	0.0292	0.05509	0.918467	FALSE
16658184	NM_182752	TPRG1L	0.00262291	0.0360581	0.941625	0.996917	FALSE	0.0190229	0.0567881	0.733183	0.991345	FALSE	0.0074	0.0311	0.8117	0.995035	FALSE
16658192	NM_001126240	TP73	-0.0159044	0.0410227	0.696396	0.992142	FALSE	0.0509513	0.0530628	0.330372	0.955733	FALSE	0.0094	0.0331	0.7762	0.993903	FALSE
16658210	NM_152492	CCDC27	0.00273283	0.0437239	0.94983	0.997263	FALSE	-0.0584387	0.0607931	0.329841	0.955733	FALSE	-0.0184	0.0362	0.6115	0.988534	FALSE
16658226	NM_001163724	SMIM1	0.21512	0.155999	0.166479	0.926282	FALSE	0.0934972	0.207544	0.646776	0.985154	FALSE	0.1707	0.1271	0.1794	0.94247	FALSE
16658231	NM_001282669	DFFB	0.0149097	0.0429495	0.726792	0.992913	FALSE	0.00969915	0.0645051	0.878332	0.997585	FALSE	0.0133	0.0365	0.7155	0.991585	FALSE
16658248	ENST00000413332	LINC01134	-0.0892018	0.0400571	0.026246	0.871994	FALSE	-0.0169812	0.0551763	0.754111	0.992704	FALSE	-0.064	0.033	0.05294	0.914838	FALSE
16658254	NR_040065	LINC01346	0.00881829	0.0362924	0.806781	0.993792	FALSE	0.0521104	0.0558574	0.344182	0.958067	FALSE	0.0218	0.031	0.4817	0.981581	FALSE
16658268	ENST00000423197	LOC284661	0.0225181	0.0375921	0.546746	0.979983	FALSE	-0.0168768	0.0520814	0.741566	0.991345	FALSE	0.0089	0.0311	0.7757	0.993903	FALSE
16658281	OTTHUMT00000001545	RP1-37J18.2	-0.00455317	0.038079	0.90419	0.995313	FALSE	-0.0527419	0.0485332	0.271223	0.946285	FALSE	-0.0231	0.0305	0.4487	0.981581	FALSE
16658289	NM_001042478	AJAP1	-0.00444707	0.0493179	0.927672	0.996263	FALSE	-0.00897428	0.0701547	0.896376	0.997677	FALSE	-0.006	0.0411	0.8847	0.996796	FALSE
16658312	XM_005263511	KCNAB2	0.00310025	0.0286783	0.91334	0.995856	FALSE	-0.0828154	0.0503359	0.0981597	0.9076	FALSE	-0.0183	0.0254	0.4728	0.981581	FALSE
16658350	ENST00000496676	RNF207	-0.0378303	0.035033	0.277985	0.949637	FALSE	-0.0653049	0.0427769	0.12422	0.9076	FALSE	-0.049	0.0276	0.07612	0.935879	FALSE
16658379	NR_103534	LINC00337	0.0360192	0.0408244	0.375084	0.9676	FALSE	-0.0675592	0.0585834	0.243312	0.936449	FALSE	0.0017	0.0342	0.9597	0.999306	FALSE
16658385	NM_001024598	HES3	0.039524	0.0368717	0.281507	0.95104	FALSE	-0.028802	0.0595174	0.622592	0.983294	FALSE	0.0203	0.032	0.5253	0.98427	FALSE
16658390	NM_031475	ESPN	-0.0272226	0.0511389	0.592218	0.982729	FALSE	0.0408512	0.0753588	0.581513	0.981693	FALSE	-0.0055	0.0432	0.899	0.997489	FALSE
16658412	ENST00000517213	RNU6-731P	0.0320158	0.0779364	0.679297	0.990645	FALSE	0.0645676	0.106939	0.539417	0.980704	FALSE	0.0434	0.0642	0.4987	0.98173	FALSE
16658414	NM_138697	TAS1R1	-0.0266379	0.0351306	0.445726	0.971526	FALSE	0.045052	0.0542222	0.399119	0.966871	FALSE	-0.0052	0.0301	0.8638	0.996796	FALSE
16658428	NM_001278647	ZBTB48	0.0182017	0.0256711	0.47575	0.973159	FALSE	-0.000772401	0.0400378	0.984328	0.999443	FALSE	0.0126	0.022	0.5676	0.984579	FALSE
16658449	NM_153812	PHF13	0.0538348	0.0301113	0.0734824	0.893959	FALSE	-0.0707043	0.0575355	0.214147	0.930885	FALSE	0.0267	0.0272	0.3277	0.972201	FALSE
16658457	NM_138350	THAP3	-0.0156844	0.0496709	0.750618	0.993239	FALSE	-0.00820857	0.0685597	0.902978	0.998173	FALSE	-0.0131	0.041	0.7498	0.99344	FALSE
16658471	NR_104621	LOC100505887	-0.0319167	0.0381576	0.400342	0.967892	FALSE	-0.000910318	0.0521033	0.985807	0.999443	FALSE	-0.021	0.0314	0.5043	0.98173	FALSE
16658479	NM_001195563	CAMTA1	-0.0265795	0.0229403	0.244564	0.946784	FALSE	-0.00478476	0.0411368	0.905732	0.998173	FALSE	-0.0213	0.0204	0.2968	0.968477	FALSE
16658523	ENST00000384328	RNU1-8P	-0.054349	0.0609513	0.37004	0.967152	FALSE	-0.0247426	0.0803007	0.753832	0.992704	FALSE	-0.0434	0.0495	0.3806	0.976873	FALSE
16658525	ENST00000427317	CAMTA1-IT1	0.0233728	0.0413657	0.569699	0.981632	FALSE	-0.0206865	0.0547106	0.70044	0.988609	FALSE	0.0072	0.0336	0.8316	0.995468	FALSE
16658528	NM_004781	VAMP3	-0.00868168	0.0263517	0.740193	0.993126	FALSE	-0.00422605	0.0414086	0.91724	0.998173	FALSE	-0.0074	0.0227	0.7449	0.99344	FALSE
16658536	ENST00000377541	PER3	-0.000895585	0.0420047	0.982876	0.998028	FALSE	-0.034313	0.0626497	0.577623	0.981693	FALSE	-0.0114	0.0356	0.7488	0.99344	FALSE
16658568	NM_001123377	PARK7	-0.0206559	0.0301646	0.490954	0.973159	FALSE	-0.0530267	0.0436902	0.219781	0.934292	FALSE	-0.0312	0.0253	0.2172	0.952134	FALSE
16658584	OTTHUMT00000004926	RP11-431K24.1	0.0184143	0.0364313	0.611025	0.985583	FALSE	0.0364609	0.0547205	0.498411	0.975044	FALSE	0.024	0.0309	0.4372	0.981581	FALSE
16658589	XR_426648	LOC102724539	0.0100451	0.0330001	0.759311	0.993239	FALSE	0.103842	0.0515881	0.0443318	0.906452	FALSE	0.0377	0.0284	0.1843	0.942905	FALSE
16658594	NM_001080397	SLC45A1	-0.008038	0.0367197	0.825599	0.994425	FALSE	-0.0410017	0.0545637	0.445435	0.96775	FALSE	-0.0184	0.0311	0.5527	0.98427	FALSE
16658609	OTTHUMT00000004943	RP5-1115A15.1	0.107132	0.0460244	0.0202661	0.866428	FALSE	-0.00363421	0.0773562	0.961848	0.998767	FALSE	0.0778	0.0404	0.054	0.914838	FALSE
16658619	NR_038351	ENO1-AS1	0.0851337	0.0503516	0.090336	0.904697	FALSE	-0.160509	0.0739849	0.030699	0.906452	FALSE	0.0064	0.0425	0.8809	0.996796	FALSE
16658622	NM_001215	CA6	-0.0976422	0.0952383	0.302914	0.956811	FALSE	0.161125	0.154205	0.289905	0.951736	FALSE	-0.0252	0.0827	0.7604	0.99385	FALSE
16658641	XR_431119	LOC102724571	0.0209639	0.0615833	0.73188	0.993126	FALSE	-0.0385455	0.0817016	0.631329	0.983883	FALSE	-0.0009	0.0501	0.9863	0.999602	FALSE
16658644	NM_001282587	H6PD	0.00623021	0.0332261	0.850286	0.994425	FALSE	-0.0269801	0.0625922	0.661023	0.98788	FALSE	-0.0012	0.03	0.9686	0.999602	FALSE
16658655	ENST00000357898	SPSB1	-0.0424889	0.0337585	0.206399	0.940614	FALSE	-0.03285	0.0461877	0.470041	0.972067	FALSE	-0.0391	0.0278	0.1595	0.939095	FALSE
16658664	NM_032315	SLC25A33	-0.0459833	0.0458129	0.31314	0.957468	FALSE	0.019104	0.0592394	0.742764	0.991345	FALSE	-0.0213	0.0369	0.5636	0.984579	FALSE
16658674	NM_001010866	TMEM201	-0.00560425	0.0395689	0.886625	0.995265	FALSE	0.0687529	0.0680602	0.306054	0.952097	FALSE	0.0134	0.0349	0.7001	0.990529	FALSE
16658690	NM_005026	PIK3CD	-0.0536527	0.0251594	0.033181	0.887256	FALSE	0.0262334	0.0442001	0.546314	0.980704	FALSE	-0.0338	0.0223	0.1296	0.939095	FALSE
16658726	OTTHUMT00000092157	RP11-84A14.5	0.00769657	0.0427872	0.856309	0.994425	FALSE	-0.00839261	0.0603018	0.887319	0.997585	FALSE	0.0022	0.0356	0.9498	0.998426	FALSE
16658733	OTTHUMT00000005042	RP11-84A14.4	0.02997	0.0456498	0.508986	0.975816	FALSE	0.00114196	0.06222	0.98509	0.999443	FALSE	0.0198	0.0375	0.5985	0.985915	FALSE
16658736	NM_022787	NMNAT1	0.00346944	0.0403637	0.931046	0.996406	FALSE	0.0301027	0.0527949	0.562149	0.981693	FALSE	0.0134	0.0327	0.6816	0.990341	FALSE
16658750	ENST00000365545	RN7SKP269	-0.0131743	0.0392757	0.735656	0.993126	FALSE	-0.0736715	0.0663379	0.260971	0.941803	FALSE	-0.0291	0.0345	0.3988	0.981581	FALSE
16658752	NM_052960	RBP7	-0.0400437	0.0471883	0.39355	0.967892	FALSE	-0.133645	0.0833152	0.106645	0.9076	FALSE	-0.0631	0.0419	0.1321	0.939095	FALSE
16658758	NM_001105562	UBE4B	0.0208049	0.0224069	0.350661	0.96513	FALSE	-0.0384965	0.0365418	0.285984	0.951727	FALSE	0.0044	0.0195	0.8223	0.995035	FALSE
16658800	ENST00000364876	RNU6-828P	-0.0177804	0.0477653	0.707923	0.992251	FALSE	0.0868747	0.0548256	0.110872	0.9076	FALSE	0.0279	0.0367	0.4475	0.981581	FALSE
16658802	NM_015074	KIF1B	-0.0211158	0.0317827	0.503935	0.974786	FALSE	-0.0648314	0.0584454	0.261517	0.942002	FALSE	-0.0312	0.0285	0.273	0.961966	FALSE
16658864	NM_002631	PGD	-0.0201433	0.022878	0.376073	0.9676	FALSE	-0.0753936	0.0466731	0.104265	0.9076	FALSE	-0.031	0.021	0.1393	0.939095	FALSE
16658889	NM_199006	APITD1-CORT	0.0159187	0.0394405	0.684596	0.991368	FALSE	-0.0220617	0.0601146	0.708826	0.989044	FALSE	0.0043	0.0336	0.8974	0.997479	FALSE
16658909	NM_004565	PEX14	-0.0395573	0.0354128	0.261839	0.949637	FALSE	-0.130171	0.0593388	0.0289609	0.906452	FALSE	-0.0637	0.031	0.04011	0.901148	FALSE
16658926	NM_007375	TARDBP	0.00367706	0.0354405	0.916815	0.996263	FALSE	0.0083124	0.044166	0.848054	0.99739	FALSE	0.0055	0.0282	0.8448	0.996492	FALSE
16658947	OTTHUMT00000083946	RP4-635E18.7	0.0753685	0.0383472	0.0493778	0.89123	FALSE	-0.00774445	0.056944	0.889873	0.997585	FALSE	0.0491	0.0324	0.1302	0.939095	FALSE
16658950	OTTHUMT00000006076	RP4-635E18.6	0.00749671	0.0398239	0.849705	0.994425	FALSE	0.0791077	0.0596838	0.180799	0.923466	FALSE	0.0298	0.0338	0.377	0.97636	FALSE
16658954	NR_046600	MTOR-AS1	-0.00412649	0.0404476	0.918199	0.996263	FALSE	0.0223351	0.053253	0.669607	0.98856	FALSE	0.0057	0.0328	0.8629	0.996796	FALSE
16658960	ENST00000517277	RNU6-537P	-0.0232371	0.0446531	0.600538	0.984148	FALSE	0.0174533	0.0670941	0.791178	0.994816	FALSE	-0.0106	0.0379	0.7802	0.993903	FALSE
16658962	NM_021146	ANGPTL7	-0.00895724	0.0411376	0.826511	0.994425	FALSE	0.00656936	0.0544115	0.902167	0.998173	FALSE	-0.0032	0.0335	0.9228	0.997987	FALSE
16658971	ENST00000384720	RNU6-291P	-0.0164805	0.0502006	0.741075	0.993126	FALSE	-0.0993703	0.0646791	0.121894	0.9076	FALSE	-0.048	0.0404	0.2349	0.959725	FALSE
16658973	NM_013319	UBIAD1	0.00397578	0.0227205	0.860177	0.994425	FALSE	0.00292511	0.0369608	0.935776	0.99836	FALSE	0.0037	0.0197	0.852	0.996633	FALSE
16658991	NM_020780	PTCHD2	0.0440839	0.0515448	0.389857	0.967892	FALSE	-0.0334396	0.0649358	0.600509	0.981788	FALSE	0.0138	0.0411	0.7379	0.99344	FALSE
16659017	NR_104624	LOC101929181	0.0426237	0.0399604	0.283878	0.952743	FALSE	-0.082329	0.0611064	0.173832	0.92241	FALSE	0.0047	0.0341	0.8905	0.996796	FALSE
16659021	NM_001014765	FBXO44	0.0106122	0.0370024	0.772829	0.993239	FALSE	0.0473063	0.0547516	0.380709	0.965474	FALSE	0.0223	0.0313	0.4764	0.981581	FALSE
16659036	NM_018438	FBXO6	-0.0208871	0.0394951	0.594634	0.982729	FALSE	-0.00820892	0.0604997	0.890127	0.997585	FALSE	-0.017	0.0337	0.6133	0.988534	FALSE
16659046	NM_198545	DRAXIN	0.0152697	0.0406705	0.705527	0.992251	FALSE	0.00624241	0.0530193	0.904583	0.998173	FALSE	0.0119	0.0329	0.7178	0.991711	FALSE
16659054	NM_001040194	AGTRAP	-0.0231923	0.0233668	0.318545	0.957468	FALSE	0.0937856	0.0442543	0.034604	0.906452	FALSE	0.0027	0.0211	0.8985	0.997489	FALSE
16659070	NM_001010881	C1orf167	0.092597	0.0285548	0.00134441	0.638692	FALSE	-0.0822731	0.0389872	0.0353467	0.906452	FALSE	0.0308	0.0235	0.1899	0.945971	FALSE
16659102	NM_001256959	CLCN6	-0.00124776	0.0292296	0.965722	0.997263	FALSE	-0.0137707	0.0459516	0.760364	0.992782	FALSE	-0.0049	0.0252	0.8455	0.996509	FALSE
16659133	NR_037806	NPPA-AS1	0.0401412	0.0617632	0.513248	0.975816	FALSE	0.0170179	0.0694028	0.802899	0.995013	FALSE	0.0298	0.047	0.5258	0.98427	FALSE
16659138	ENST00000362477	RNU5E-1	-0.0247775	0.0875261	0.775688	0.993239	FALSE	0.311038	0.172221	0.070169	0.906452	FALSE	0.0452	0.0797	0.5704	0.984579	FALSE
16659140	AK294688	PLOD1	-0.0413935	0.033736	0.217969	0.94432	FALSE	-0.00505803	0.0647096	0.936567	0.99836	FALSE	-0.0335	0.0305	0.2725	0.961966	FALSE
16659171	NM_001127660	MFN2	-0.00850029	0.0566764	0.879993	0.994595	FALSE	0.0451225	0.0876073	0.600446	0.981788	FALSE	0.0075	0.0485	0.8767	0.996796	FALSE
16659200	NM_021933	MIIP	0.0159179	0.0337259	0.63482	0.98632	FALSE	0.0472656	0.0528306	0.36417	0.961777	FALSE	0.0251	0.029	0.3864	0.979639	FALSE
16659217	NM_001243	TNFRSF8	0.0701544	0.0355464	0.0484519	0.890787	FALSE	-0.0837036	0.0537393	0.116937	0.9076	FALSE	0.0227	0.0302	0.4527	0.981581	FALSE
16659238	NM_001066	TNFRSF1B	-0.00462231	0.0251323	0.853119	0.994425	FALSE	-0.00665239	0.0459217	0.882748	0.997585	FALSE	-0.0051	0.0225	0.8208	0.995035	FALSE
16659251	NM_015378	VPS13D	-0.015552	0.0177918	0.379518	0.9676	FALSE	-0.026476	0.0390068	0.490461	0.97392	FALSE	-0.0175	0.0165	0.2908	0.968008	FALSE
16659338	NR_003022	SNORA59B	-0.0158072	0.0358355	0.65711	0.988512	FALSE	-0.171248	0.0678537	0.0125844	0.866114	FALSE	-0.0502	0.0323	0.1206	0.939095	FALSE
16659340	OTTHUMT00000036896	RP5-888M10.2	-0.0325609	0.0407127	0.421268	0.968717	FALSE	-0.0258664	0.0561237	0.639219	0.984379	FALSE	-0.0302	0.0336	0.3684	0.975239	FALSE
16659343	NM_001013630	AADACL4	-0.00514182	0.0451321	0.908692	0.995313	FALSE	-0.0670084	0.0554882	0.222069	0.93444	FALSE	-0.0301	0.0357	0.3996	0.981581	FALSE
16659349	NM_001103170	AADACL3	-0.0317158	0.0496785	0.52072	0.975816	FALSE	0.0304	0.0644013	0.631144	0.983883	FALSE	-0.0083	0.0401	0.8367	0.995628	FALSE
16659357	NM_152290	C1orf158	-0.0149705	0.0385402	0.695844	0.991847	FALSE	0.0793468	0.0525795	0.128512	0.907769	FALSE	0.0184	0.0317	0.5615	0.98427	FALSE
16659366	NM_001080830	PRAMEF12	-0.129301	0.0509715	0.0115547	0.846042	FALSE	0.181891	0.0757051	0.0172285	0.866114	FALSE	-0.031	0.0431	0.4728	0.981581	FALSE
16659371	NM_001294139	PRAMEF1	0.177585	0.0517872	0.000715396	0.612785	TRUE	-0.0340669	0.0581625	0.551578	0.980704	FALSE	0.083	0.0394	0.03515	0.891575	FALSE
16659380	NM_023014	PRAMEF2	-0.0309796	0.0585805	0.594643	0.982729	FALSE	0.0869846	0.0779748	0.258856	0.94141	FALSE	0.0121	0.0477	0.8	0.994968	FALSE
16659387	NM_001012276	PRAMEF8	-0.0274466	0.0415578	0.506462	0.975286	FALSE	0.0606796	0.0557214	0.270237	0.946285	FALSE	0.0044	0.034	0.896	0.997401	FALSE
16659393	ENST00000384703	RNU6-1072P	-0.0441604	0.036886	0.229284	0.946686	FALSE	-0.0365419	0.047753	0.437181	0.96775	FALSE	-0.0413	0.0298	0.1653	0.939095	FALSE
16659395	NM_001099850	LOC391003	0.0510167	0.0676159	0.447971	0.971944	FALSE	0.210777	0.0958047	0.0285173	0.906452	FALSE	0.1048	0.0563	0.06279	0.935538	FALSE
16659399	XM_006724955	PRAMEF25	0.00490001	0.0345098	0.886342	0.995265	FALSE	-0.0771899	0.0585817	0.183337	0.924162	FALSE	-0.0165	0.0303	0.5855	0.984798	FALSE
16659407	NM_001010889	PRAMEF6	0.0860763	0.0396512	0.0301929	0.884179	FALSE	-0.0554421	0.0710953	0.428534	0.96775	FALSE	0.052	0.0353	0.1411	0.939095	FALSE
16659413	NM_001098376	PRAMEF15	0.0185158	0.0382398	0.626085	0.986083	FALSE	-0.0887076	0.0605956	0.140094	0.914053	FALSE	-0.0124	0.033	0.7061	0.991159	FALSE
16659419	OTTHUMT00000022044	RP11-219C24.10	0.0443681	0.0378276	0.238833	0.946784	FALSE	0.0364839	0.0493006	0.452342	0.968799	FALSE	0.0414	0.0306	0.1758	0.942086	FALSE
16659422	NM_001045480	PRAMEF16	0.059971	0.054683	0.270583	0.949637	FALSE	-0.0140285	0.0788198	0.856215	0.997585	FALSE	0.0356	0.0458	0.4369	0.981581	FALSE
16659428	NM_001099852	PRAMEF20	-0.0284337	0.0434969	0.510809	0.975816	FALSE	-0.0791359	0.0671506	0.233269	0.935844	FALSE	-0.0436	0.0372	0.2414	0.959751	FALSE
16659434	NM_001098376	PRAMEF15	0.0185158	0.0382398	0.626085	0.986083	FALSE	-0.0887076	0.0605956	0.140094	0.914053	FALSE	-0.0124	0.033	0.7061	0.991159	FALSE
16659440	OTTHUMT00000022044	RP11-219C24.10	0.0326218	0.0360087	0.362456	0.966509	FALSE	0.0472098	0.0558601	0.391126	0.96571	FALSE	0.037	0.0309	0.2312	0.959512	FALSE
16659443	NM_001045480	PRAMEF16	0.0257538	0.0396649	0.513661	0.975816	FALSE	-0.0247868	0.0462791	0.586035	0.981693	FALSE	0.0041	0.0307	0.8933	0.996994	FALSE
16659449	NM_001099852	PRAMEF20	-0.0167293	0.0362371	0.642232	0.987547	FALSE	-0.081464	0.0654183	0.208183	0.929474	FALSE	-0.0322	0.0324	0.3203	0.971493	FALSE
16659455	OTTHUMT00000021795	RP4-597A16.2	-0.00390655	0.0330195	0.905196	0.995313	FALSE	-0.0130627	0.0548286	0.808379	0.995091	FALSE	-0.0064	0.0289	0.8251	0.995035	FALSE
16659459	NM_001006624	PDPN	-0.0728844	0.0382474	0.0566168	0.892033	FALSE	-0.068168	0.0573664	0.229453	0.934702	FALSE	-0.0714	0.0325	0.02779	0.873152	FALSE
16659478	NM_001007257	PRDM2	0.0155561	0.0226455	0.489585	0.973159	FALSE	0.020917	0.037174	0.56729	0.981693	FALSE	0.017	0.0197	0.3882	0.979812	FALSE
16659508	NM_001018000	KAZN	0.0276685	0.0470325	0.553941	0.980725	FALSE	-0.0517733	0.0662182	0.427339	0.96775	FALSE	0.0007	0.0391	0.9859	0.999602	FALSE
16659537	NM_001136216	TMEM51	-0.0856882	0.0426966	0.0448316	0.887256	FALSE	-0.012549	0.0567674	0.821954	0.995386	FALSE	-0.0589	0.0348	0.09018	0.939095	FALSE
16659545	NM_052929	FHAD1	-0.0106836	0.0279102	0.700053	0.992251	FALSE	-0.0327422	0.04651	0.474554	0.972567	FALSE	-0.0166	0.0244	0.4965	0.98173	FALSE
16659605	NM_024329	EFHD2	-0.007335	0.0273352	0.787085	0.993342	FALSE	-0.0176481	0.046317	0.698242	0.988609	FALSE	-0.01	0.024	0.6761	0.990341	FALSE
16659612	NM_007272	CTRC	0.0137393	0.0430731	0.748167	0.993239	FALSE	-0.0445594	0.0680419	0.505777	0.976245	FALSE	-0.0032	0.0371	0.932	0.998426	FALSE
16659623	NM_033440	CELA2A	0.0713297	0.0484997	0.140218	0.916995	FALSE	0.0485721	0.0618217	0.425097	0.96775	FALSE	0.0626	0.0389	0.1077	0.939095	FALSE
16659637	NM_015849	CELA2B	0.0348501	0.0754462	0.642047	0.987547	FALSE	0.132904	0.0975983	0.169345	0.919909	FALSE	0.072	0.0608	0.2369	0.959751	FALSE
16659650	NM_001287811	DNAJC16	-0.0427711	0.0287158	0.135273	0.916995	FALSE	-0.0722413	0.0405715	0.0740911	0.906452	FALSE	-0.0527	0.0239	0.02736	0.873152	FALSE
16659686	NM_006511	RSC1A1	0.0111294	0.0291793	0.701075	0.992251	FALSE	-0.0174032	0.0437367	0.685592	0.988609	FALSE	0.0022	0.0248	0.9284	0.998426	FALSE
16659704	NM_015164	PLEKHM2	0.0428447	0.027124	0.113367	0.91556	FALSE	0.00252446	0.0423433	0.951595	0.998767	FALSE	0.031	0.0233	0.184	0.942905	FALSE
16659727	NM_207348	SLC25A34	0.0178042	0.0348351	0.607052	0.984943	FALSE	0.0563633	0.051188	0.265001	0.94388	FALSE	0.0302	0.0294	0.3043	0.97107	FALSE
16659737	NM_001013641	TMEM82	0.0322147	0.0398436	0.416213	0.9683	FALSE	-0.0737705	0.0555481	0.179959	0.923466	FALSE	-0.0042	0.033	0.8977	0.997489	FALSE
16659746	NM_001024215	FBLIM1	-0.0323113	0.036016	0.367127	0.9669	FALSE	-0.0056553	0.0494975	0.907393	0.998173	FALSE	-0.023	0.0297	0.4392	0.981581	FALSE
16659765	NM_015001	SPEN	-0.0127479	0.0215507	0.551758	0.980725	FALSE	-0.00310861	0.0357776	0.929506	0.99836	FALSE	-0.0101	0.0188	0.5901	0.985915	FALSE
16659788	NM_178840	C1orf64	0.0293059	0.048603	0.544106	0.979983	FALSE	-0.0288398	0.0727819	0.686832	0.988609	FALSE	0.0111	0.0412	0.787	0.993903	FALSE
16659794	ENST00000464764	CLCNKA	0.0110514	0.0636997	0.861358	0.994425	FALSE	-0.00889964	0.0871448	0.917186	0.998173	FALSE	0.004	0.0524	0.9389	0.998426	FALSE
16659825	NM_001165945	CLCNKB	-0.0326305	0.0608387	0.589429	0.982671	FALSE	0.062293	0.0863339	0.463662	0.970529	FALSE	-0.0007	0.0507	0.9885	0.999602	FALSE
16659853	XR_241209	LOC101927479	0.00999238	0.0384536	0.793657	0.993342	FALSE	-0.0154274	0.050971	0.758048	0.992782	FALSE	0.0007	0.0313	0.9832	0.999602	FALSE
16659856	OTTHUMT00000085369	RP11-276H7.3	-0.0386286	0.0449139	0.387207	0.967892	FALSE	0.0219096	0.066093	0.735851	0.991345	FALSE	-0.0193	0.0379	0.6113	0.988534	FALSE
16659862	ENST00000457809	ARHGEF19-AS1	-0.0641106	0.0370099	0.0827868	0.904697	FALSE	-0.0222998	0.0523719	0.664891	0.98826	FALSE	-0.05	0.0308	0.1047	0.939095	FALSE
16659865	NM_001271869	SZRD1	-0.0451999	0.0278489	0.103864	0.908104	FALSE	-0.0109663	0.046671	0.810963	0.995091	FALSE	-0.0361	0.0244	0.1392	0.939095	FALSE
16659881	NM_001145278	NECAP2	0.0210114	0.0207288	0.308402	0.957468	FALSE	-0.0193305	0.0375366	0.6005	0.981788	FALSE	0.0114	0.0185	0.5366	0.98427	FALSE
16659904	OTTHUMT00000006685	RP4-798A10.2	0.0290796	0.0512708	0.568234	0.981632	FALSE	-0.0116354	0.0682291	0.862168	0.997585	FALSE	0.0142	0.0418	0.7338	0.993108	FALSE
16659911	XM_006711085	LOC102724970	0.128468	0.0553048	0.0205208	0.866428	FALSE	-0.04879	0.0754743	0.511253	0.976941	FALSE	0.0658	0.0455	0.1481	0.939095	FALSE
16659916	NR_037446	MIR3675	0.0255851	0.0248282	0.300458	0.956811	FALSE	-0.0114601	0.0319424	0.715053	0.989389	FALSE	0.0115	0.02	0.566	0.984579	FALSE
16659918	AK123071	CROCCP2	-0.061343	0.042882	0.151305	0.923673	FALSE	-0.0113516	0.0533947	0.828659	0.995821	FALSE	-0.0415	0.0341	0.2231	0.956267	FALSE
16659921	NR_027504	MST1P2	0.00575034	0.0368805	0.87528	0.994425	FALSE	-0.051906	0.0656142	0.421942	0.96775	FALSE	-0.0083	0.0328	0.8005	0.994968	FALSE
16659936	NM_001282321	FAM231A	0.0265771	0.0473528	0.572275	0.982004	FALSE	-0.0105468	0.0702032	0.878437	0.997585	FALSE	0.0148	0.04	0.7113	0.991585	FALSE
16659938	NR_037446	MIR3675	0.0255851	0.0248282	0.300458	0.956811	FALSE	-0.0114601	0.0319424	0.715053	0.989389	FALSE	0.0115	0.02	0.566	0.984579	FALSE
16659940	OTTHUMT00000006253	RP11-108M9.2	-0.0136709	0.0851806	0.871652	0.994425	FALSE	-0.165301	0.133471	0.210642	0.929474	FALSE	-0.0581	0.0732	0.4273	0.981581	FALSE
16659951	NM_014675	CROCC	0.0058822	0.0398916	0.881998	0.994597	FALSE	-0.0511033	0.045978	0.26058	0.941803	FALSE	-0.0189	0.0307	0.539	0.98427	FALSE
16660003	OTTHUMT00000006616	RP1-37C10.3	-0.020102	0.0468337	0.665773	0.989823	FALSE	-0.0137753	0.064882	0.828885	0.995821	FALSE	-0.0179	0.0387	0.6437	0.989781	FALSE
16660008	ENST00000412427	LOC400743	-0.0339765	0.0504542	0.498163	0.974786	FALSE	0.0461624	0.0684315	0.493121	0.97392	FALSE	-0.0054	0.0414	0.8961	0.997401	FALSE
16660014	NM_013358	PADI1	-0.0322474	0.0317858	0.307977	0.957468	FALSE	0.0244485	0.0504779	0.622294	0.983294	FALSE	-0.0159	0.0274	0.5616	0.98427	FALSE
16660038	NM_016233	PADI3	0.00959922	0.031761	0.760969	0.993239	FALSE	-0.00351115	0.0488393	0.941648	0.99836	FALSE	0.0057	0.0272	0.8352	0.995628	FALSE
16660057	NR_039768	MIR3972	0.000956468	0.0495382	0.984492	0.998168	FALSE	0.0587784	0.0606169	0.325671	0.955144	FALSE	0.0244	0.0391	0.5329	0.98427	FALSE
16660059	NM_012387	PADI4	-0.0231798	0.0424301	0.582541	0.982189	FALSE	-0.0803452	0.0912141	0.37157	0.964683	FALSE	-0.0335	0.0393	0.3937	0.979982	FALSE
16660081	NM_207421	PADI6	-0.0159831	0.0393286	0.682538	0.991184	FALSE	-0.0316514	0.0485933	0.508065	0.976861	FALSE	-0.0223	0.0312	0.475	0.981581	FALSE
16660098	OTTHUMT00000091165	RP1-20B21.4	-0.0380784	0.0325822	0.240515	0.946784	FALSE	-0.0913726	0.0565903	0.104416	0.9076	FALSE	-0.0515	0.0288	0.07369	0.935538	FALSE
16660103	NM_001011722	ARHGEF10L	0.0299674	0.0365669	0.409917	0.967892	FALSE	-0.0693539	0.0590731	0.235014	0.935931	FALSE	0.0021	0.0317	0.9479	0.998426	FALSE
16660145	OTTHUMT00000007156	RP11-473A10.2	-0.0226108	0.0452665	0.615225	0.985873	FALSE	-0.0783913	0.0694443	0.253293	0.939501	FALSE	-0.0395	0.0387	0.3076	0.971347	FALSE
16660151	NM_030812	ACTL8	-0.022503	0.0396205	0.567699	0.981632	FALSE	-0.080749	0.0515186	0.114705	0.9076	FALSE	-0.0444	0.032	0.1654	0.939095	FALSE
16660156	NM_032880	IGSF21	-0.0554927	0.0414006	0.178587	0.926838	FALSE	-0.119257	0.0765312	0.116778	0.9076	FALSE	-0.0701	0.0372	0.05914	0.932798	FALSE
16660172	OTTHUMT00000006932	RP11-422P22.1	0.0593301	0.0396143	0.133144	0.916773	FALSE	0.00631043	0.0472392	0.891817	0.997585	FALSE	0.0372	0.0309	0.2291	0.959512	FALSE
16660175	NM_152375	KLHDC7A	-0.0299532	0.0319519	0.346055	0.964304	FALSE	-0.0169172	0.0498749	0.729961	0.991345	FALSE	-0.0261	0.0274	0.3414	0.973038	FALSE
16660182	NM_001135254	PAX7	-0.0549114	0.0367438	0.133982	0.916995	FALSE	-0.00904273	0.0479942	0.847891	0.99739	FALSE	-0.0378	0.0297	0.2042	0.949912	FALSE
16660196	XR_250709	LOC101927895	-0.0418139	0.0409477	0.304838	0.957039	FALSE	-0.0610424	0.075278	0.410483	0.967698	FALSE	-0.0463	0.0367	0.2076	0.949912	FALSE
16660199	NM_016183	MRTO4	0.0218901	0.0371958	0.55379	0.980725	FALSE	-0.0798436	0.0587791	0.170385	0.92042	FALSE	-0.0076	0.0321	0.8127	0.995035	FALSE
16660212	NM_017765	PQLC2	0.0126295	0.0337674	0.706598	0.992251	FALSE	0.00102104	0.0584054	0.985798	0.999443	FALSE	0.0097	0.0298	0.7456	0.99344	FALSE
16660228	AK095564	LOC100131053	-0.105252	0.0491999	0.0326369	0.887256	FALSE	0.0251001	0.0777619	0.742539	0.991345	FALSE	-0.0675	0.0424	0.1116	0.939095	FALSE
16660231	ENST00000364739	RNU4-28P	-0.0618535	0.0363494	0.088308	0.904697	FALSE	0.0276911	0.0521078	0.58895	0.981788	FALSE	-0.0322	0.0304	0.29	0.968008	FALSE
16660236	NM_001032363	MINOS1	0.000937033	0.031026	0.975745	0.997263	FALSE	-0.0223446	0.0471162	0.629553	0.983883	FALSE	-0.0062	0.0264	0.8146	0.995035	FALSE
16660260	NM_000871	HTR6	-0.0560386	0.0499531	0.259808	0.949637	FALSE	-0.00523965	0.0510105	0.916707	0.998173	FALSE	-0.0309	0.0363	0.3947	0.98007	FALSE
16660266	OTTHUMT00000007695	RP11-91K11.2	-0.102311	0.0449335	0.0231079	0.871384	FALSE	0.101751	0.0603687	0.0904115	0.9076	FALSE	-0.0287	0.0367	0.4353	0.981581	FALSE
16660269	NM_015207	OTUD3	-0.00363907	0.0366484	0.920376	0.996263	FALSE	0.0755511	0.0495004	0.124309	0.9076	FALSE	0.0247	0.03	0.4099	0.981581	FALSE
16660282	NM_000929	PLA2G5	0.0607178	0.0408435	0.13602	0.916995	FALSE	-0.0182913	0.0508645	0.714419	0.989389	FALSE	0.0294	0.0325	0.3652	0.974992	FALSE
16660299	NM_022819	PLA2G2F	-0.0245124	0.0475573	0.604013	0.984627	FALSE	0.0457376	0.0656346	0.47902	0.972633	FALSE	0	0.0393	0.9995	0.999902	FALSE
16660309	OTTHUMT00000007686	RP3-340N1.2	-0.0196743	0.0397738	0.618658	0.985873	FALSE	0.0244886	0.0669001	0.709543	0.989187	FALSE	-0.008	0.0349	0.8191	0.995035	FALSE
16660313	NM_152376	UBXN10	-0.0168371	0.0469875	0.718361	0.992738	FALSE	-0.0194533	0.0870168	0.819978	0.995123	FALSE	-0.0174	0.0422	0.6795	0.990341	FALSE
16660321	OTTHUMT00000007692	RP3-340N1.6	0.020773	0.0406022	0.606684	0.984836	FALSE	0.0232051	0.0559669	0.673156	0.988609	FALSE	0.0216	0.0335	0.5187	0.984158	FALSE
16660324	NM_001039500	VWA5B1	-0.0392241	0.0444741	0.375268	0.9676	FALSE	-0.0165092	0.0552489	0.761033	0.992782	FALSE	-0.0302	0.0353	0.3925	0.979982	FALSE
16660356	NM_207334	FAM43B	0.0594995	0.0430782	0.165805	0.926282	FALSE	0.027389	0.0494037	0.572994	0.981693	FALSE	0.0455	0.0331	0.1691	0.941642	FALSE
16660360	NM_001785	CDA	0.000196425	0.030994	0.99491	0.999432	FALSE	0.0187284	0.0727211	0.793212	0.994816	FALSE	0.0031	0.0291	0.9155	0.997987	FALSE
16660367	ENST00000492302	PINK1	-0.0159261	0.0299897	0.593103	0.982729	FALSE	-0.0357674	0.0552725	0.51082	0.976941	FALSE	-0.0205	0.0269	0.446	0.981581	FALSE
16660381	OTTHUMT00000007456	RP5-930J4.2	-0.0316185	0.034036	0.350418	0.96513	FALSE	0.0045993	0.0545285	0.931562	0.99836	FALSE	-0.0213	0.0295	0.4691	0.981581	FALSE
16660384	OTTHUMT00000092372	RP5-930J4.4	-0.0860923	0.0489545	0.0782616	0.904673	FALSE	0.102184	0.0839516	0.218482	0.932818	FALSE	-0.0376	0.0432	0.3831	0.978	FALSE
16660386	ENST00000516105	RNU7-200P	0.0130455	0.0509079	0.79645	0.993342	FALSE	-0.048029	0.0638759	0.445155	0.96775	FALSE	-0.011	0.0406	0.7872	0.993903	FALSE
16660388	OTTHUMT00000007466	RP3-329E20.2	-0.0949072	0.0481464	0.0487198	0.891124	FALSE	-0.169107	0.0672418	0.012881	0.866114	FALSE	-0.1204	0.0399	0.002563	0.71651	TRUE
16660392	NR_038404	LOC100506801	-0.0451969	0.0404834	0.262096	0.949637	FALSE	-0.107402	0.0699093	0.121907	0.9076	FALSE	-0.061	0.0358	0.08774	0.939095	FALSE
16660396	OTTHUMT00000008191	RP11-293F5.1	-0.039746	0.0566715	0.480545	0.973159	FALSE	0.155261	0.0734044	0.0349415	0.906452	FALSE	0.0339	0.0457	0.4578	0.981581	FALSE
16660403	NM_001256416	NBPF3	0.0165768	0.079666	0.834092	0.994425	FALSE	-0.0468886	0.136391	0.726459	0.991194	FALSE	0.0002	0.0702	0.9977	0.99979	FALSE
16660436	XM_005245820	ALPL	-0.0381436	0.046179	0.406239	0.967892	FALSE	-0.1515	0.0790487	0.0551135	0.906452	FALSE	-0.0674	0.0407	0.09764	0.939095	FALSE
16660455	OTTHUMT00000092373	RP11-63N8.3	0.0529711	0.0411106	0.195886	0.936563	FALSE	0.0245032	0.0704633	0.723437	0.991025	FALSE	0.0456	0.0362	0.2078	0.949912	FALSE
16660458	XM_005245873	LDLRAD2	0.0648981	0.0482904	0.177453	0.926838	FALSE	-0.0169228	0.0793381	0.828103	0.995821	FALSE	0.0425	0.0421	0.3129	0.971347	FALSE
16660468	ENST00000400277	CELA3B	-0.0018109	0.0439384	0.966905	0.997263	FALSE	-0.0503235	0.0629458	0.417064	0.96775	FALSE	-0.0179	0.0367	0.6259	0.989674	FALSE
16660481	ENST00000365049	RNU6-1022P	0.0888065	0.0481437	0.0648953	0.892033	FALSE	0.00929224	0.0519181	0.855418	0.997585	FALSE	0.0517	0.036	0.1507	0.939095	FALSE
16660483	NM_005747	CELA3A	-0.119236	0.060337	0.048165	0.890696	FALSE	-0.0517273	0.0784488	0.502874	0.975525	FALSE	-0.0938	0.0488	0.05423	0.914838	FALSE
16660495	ENST00000364403	RNU6-776P	-0.0560024	0.0448556	0.210047	0.942759	FALSE	-0.0772712	0.0729328	0.283282	0.951105	FALSE	-0.0619	0.039	0.1122	0.939095	FALSE
16660497	NR_109761	LINC00339	0.00139094	0.0437439	0.974464	0.997263	FALSE	-0.0788766	0.057858	0.168872	0.919366	FALSE	-0.0282	0.0356	0.4286	0.981581	FALSE
16660503	NM_044472	CDC42	0.0126964	0.0159278	0.422804	0.968717	FALSE	0.0160431	0.0276242	0.55494	0.9813	FALSE	0.0135	0.0141	0.3361	0.972201	FALSE
16660518	ENST00000431803	CDC42-IT1	0.0220261	0.0393951	0.573746	0.982004	FALSE	-0.0518457	0.0723716	0.466845	0.970814	FALSE	0.0049	0.0353	0.8898	0.996796	FALSE
16660527	NM_001083621	ZBTB40	-0.00477604	0.0205052	0.81463	0.993875	FALSE	-0.0317967	0.0416265	0.437997	0.96775	FALSE	-0.0101	0.0188	0.5895	0.985915	FALSE
16660552	ENST00000438551	ZBTB40-IT1	0.0307513	0.0380063	0.415879	0.9683	FALSE	0.00949287	0.0646336	0.881135	0.997585	FALSE	0.0252	0.0334	0.4508	0.981581	FALSE
16660555	NM_001006943	EPHA8	-0.0699195	0.041782	0.0936561	0.904697	FALSE	-0.0548663	0.0592915	0.34807	0.958067	FALSE	-0.0649	0.0348	0.06254	0.935538	FALSE
16660575	NM_015991	C1QA	-0.011303	0.0422696	0.787806	0.993342	FALSE	0.0239285	0.0545793	0.655609	0.98662	FALSE	0.0021	0.0341	0.9517	0.998426	FALSE
16660581	NM_001114101	C1QC	-0.0318496	0.0357326	0.370227	0.967152	FALSE	0.0657153	0.0542283	0.220483	0.93444	FALSE	-0.0019	0.0304	0.9497	0.998426	FALSE
16660587	NM_000491	C1QB	0.0210533	0.0422178	0.615806	0.985873	FALSE	0.00131601	0.0638867	0.983266	0.999443	FALSE	0.015	0.0359	0.6768	0.990341	FALSE
16660596	NM_004442	EPHB2	-0.0216516	0.0393606	0.57994	0.982004	FALSE	0.110777	0.0519924	0.0336816	0.906452	FALSE	0.0272	0.032	0.3955	0.980512	FALSE
16660620	NR_039832	MIR4684	-0.0152711	0.0400563	0.701203	0.992251	FALSE	0.000468011	0.0587632	0.99353	0.999443	FALSE	-0.0102	0.0338	0.7622	0.99385	FALSE
16660624	NM_001009999	KDM1A	-0.00230165	0.0241636	0.923609	0.996263	FALSE	-0.0543491	0.0437419	0.209187	0.929474	FALSE	-0.0146	0.0216	0.4974	0.98173	FALSE
16660648	NR_036057	MIR3115	-0.00594943	0.0742482	0.935708	0.996917	FALSE	0.0808528	0.0828398	0.322544	0.955144	FALSE	0.0331	0.0563	0.5564	0.98427	FALSE
16660650	ENST00000384208	RNU6-514P	-0.0381888	0.0739097	0.603125	0.984627	FALSE	-0.149839	0.106088	0.1543	0.915059	FALSE	-0.0751	0.0618	0.2243	0.956602	FALSE
16660652	ENST00000516769	RNU6-135P	-0.0290581	0.0410075	0.476018	0.973159	FALSE	-0.02397	0.136235	0.857842	0.997585	FALSE	-0.0286	0.0401	0.4757	0.981581	FALSE
16660654	NR_033690	C1orf213	-0.0458785	0.0386353	0.233075	0.946784	FALSE	-0.0170839	0.0539051	0.747045	0.991345	FALSE	-0.036	0.032	0.2611	0.959751	FALSE
16660664	NR_027042	MDS2	0.0223125	0.0416882	0.590206	0.982706	FALSE	-0.0172344	0.0474983	0.711969	0.989389	FALSE	0.0049	0.0319	0.8775	0.996796	FALSE
16660673	NM_000975	RPL11	-0.0331642	0.0356114	0.349226	0.965012	FALSE	0.0497021	0.0498357	0.312191	0.952926	FALSE	-0.0048	0.0295	0.8709	0.996796	FALSE
16660685	NM_003198	TCEB3	-0.0221948	0.0352136	0.526037	0.976591	FALSE	0.0535212	0.0541272	0.316302	0.954921	FALSE	0.0006	0.0301	0.9835	0.999602	FALSE
16660700	NM_020362	PITHD1	0.061485	0.0442309	0.163114	0.926282	FALSE	-0.0485221	0.0588255	0.402527	0.967134	FALSE	0.0213	0.036	0.555	0.98427	FALSE
16660734	NR_039615	MIR378F	0.161079	0.0637284	0.0118511	0.84644	FALSE	0.150134	0.0954119	0.113319	0.9076	FALSE	0.1577	0.054	0.003535	0.734818	TRUE
16660736	ENST00000471915	PNRC2	0.0447484	0.0607821	0.459035	0.972213	FALSE	0.00383931	0.080617	0.961325	0.998767	FALSE	0.0297	0.0495	0.5477	0.98427	FALSE
16660745	OTTHUMT00000008400	RP11-293P20.2	-0.0243362	0.0404527	0.545019	0.979983	FALSE	-0.0552155	0.0543312	0.303171	0.952097	FALSE	-0.0355	0.0331	0.2834	0.965201	FALSE
16660749	OTTHUMT00000008407	RP11-293P20.4	-0.0264478	0.0450042	0.554352	0.980725	FALSE	-0.0378146	0.0577727	0.505998	0.976245	FALSE	-0.0308	0.0362	0.3948	0.980233	FALSE
16660753	NR_027087	LOC284632	-0.0331763	0.0806486	0.678874	0.990645	FALSE	0.0108547	0.107576	0.918173	0.998173	FALSE	-0.0171	0.0658	0.7944	0.994439	FALSE
16660757	NM_198174	GRHL3	0.00262627	0.0536103	0.960667	0.997263	FALSE	-0.0329097	0.0792301	0.672603	0.988609	FALSE	-0.0087	0.0453	0.848	0.996509	FALSE
16660785	XM_005245948	NIPAL3	0.0430862	0.0274872	0.116128	0.91556	FALSE	-0.00466096	0.0456144	0.91714	0.998173	FALSE	0.0302	0.024	0.2088	0.949912	FALSE
16660810	NM_001251977	RCAN3	0.0139077	0.0261271	0.592231	0.982729	FALSE	-0.00552006	0.0519471	0.913843	0.998173	FALSE	0.0099	0.0238	0.677	0.990341	FALSE
16660822	NM_001010980	NCMAP	-0.0793475	0.0529107	0.132642	0.916773	FALSE	-0.0677646	0.0631138	0.276946	0.950385	FALSE	-0.0745	0.0413	0.07129	0.935538	FALSE
16660828	NM_005839	SRRM1	0.00984905	0.0241614	0.681626	0.991042	FALSE	0.0589658	0.0346334	0.0872779	0.9076	FALSE	0.0261	0.0202	0.1959	0.948959	FALSE
16660863	NM_013943	CLIC4	0.00471492	0.0377001	0.899813	0.995265	FALSE	0.0304708	0.0673897	0.645562	0.985007	FALSE	0.0109	0.0336	0.7445	0.99344	FALSE
16660878	OTTHUMT00000009317	RP11-84D1.1	0.0096901	0.0322119	0.762049	0.993239	FALSE	-0.00720305	0.0438931	0.867314	0.997585	FALSE	0.0037	0.0265	0.8888	0.996796	FALSE
16660882	NR_039623	MIR4425	0.00624569	0.037886	0.868195	0.994425	FALSE	0.0524257	0.0499232	0.28751	0.951727	FALSE	0.0233	0.0308	0.4483	0.981581	FALSE
16660888	OTTHUMT00000009318	RP4-706G24.1	0.0579759	0.0416426	0.162474	0.926282	FALSE	0.0936952	0.0594037	0.112487	0.9076	FALSE	0.0699	0.0348	0.04441	0.908101	FALSE
16660891	NM_001282867	RHD	0.400702	0.275213	0.144209	0.917971	FALSE	-0.0393403	0.400972	0.920428	0.99822	FALSE	0.258	0.2314	0.2649	0.959751	FALSE
16660906	NM_014313	TMEM50A	0.000565771	0.0210863	0.978451	0.997263	FALSE	-0.00121677	0.0314758	0.968603	0.999443	FALSE	0	0.0179	0.9997	0.999919	FALSE
16660919	NM_018202	TMEM57	-0.023015	0.0320951	0.470763	0.973159	FALSE	0.0608561	0.0537732	0.252099	0.938763	FALSE	-0.0007	0.0281	0.9809	0.999602	FALSE
16660933	NM_015627	LDLRAP1	0.0496252	0.030434	0.102282	0.906729	FALSE	-0.0082081	0.0567741	0.88298	0.997585	FALSE	0.0365	0.0274	0.1822	0.942905	FALSE
16660950	OTTHUMT00000012834	RP11-70P17.1	0.0534623	0.0406933	0.187306	0.931495	FALSE	0.0049719	0.055864	0.927797	0.998282	FALSE	0.0364	0.0335	0.2772	0.962151	FALSE
16660953	NM_001289010	MAN1C1	0.0224261	0.028565	0.429823	0.97026	FALSE	-0.0262809	0.0486576	0.582883	0.981693	FALSE	0.0098	0.0251	0.6977	0.990411	FALSE
16660976	NM_020451	SEPN1	0.0305403	0.0250479	0.22086	0.94532	FALSE	-0.00796782	0.0397153	0.838169	0.997115	FALSE	0.0194	0.0216	0.3686	0.975239	FALSE
16660992	NM_001099625	MTFR1L	-0.0380894	0.0317238	0.227955	0.946686	FALSE	-0.0183349	0.0561585	0.739694	0.991345	FALSE	-0.0332	0.0282	0.2383	0.959751	FALSE
16661020	OTTHUMT00000019313	RP1-125I3.2	-0.0513312	0.0455037	0.257176	0.949637	FALSE	0.0182927	0.0684046	0.785473	0.994014	FALSE	-0.0297	0.0386	0.4423	0.981581	FALSE
16661025	ENST00000384508	RNU6-110P	-0.00703337	0.0513223	0.890275	0.995265	FALSE	0.205216	0.0940564	0.0298007	0.906452	FALSE	0.0424	0.046	0.3567	0.974876	FALSE
16661031	XM_006710448	EXTL1	-0.0235332	0.0432598	0.584135	0.982396	FALSE	-0.0185728	0.0524047	0.718366	0.990122	FALSE	-0.0215	0.034	0.5271	0.98427	FALSE
16661051	NM_001243533	PDIK1L	0.10989	0.0366812	0.00298032	0.698308	TRUE	0.0622722	0.0559775	0.260165	0.941803	FALSE	0.0954	0.0313	0.002301	0.71651	FALSE
16661058	NM_024869	FAM110D	-0.0126191	0.0399833	0.750736	0.993239	FALSE	-0.152781	0.0524434	0.00431571	0.844824	TRUE	-0.0648	0.0324	0.0457	0.912738	FALSE
16661063	NM_015871	ZNF593	-0.009873	0.0410134	0.808537	0.993792	FALSE	0.0384685	0.0844929	0.643284	0.984379	FALSE	-0.0005	0.0377	0.9892	0.999602	FALSE
16661071	NM_006314	CNKSR1	-0.0256343	0.0519427	0.619469	0.985873	FALSE	-0.00956812	0.0556973	0.861165	0.997585	FALSE	-0.0181	0.0387	0.6402	0.989781	FALSE
16661102	NM_198137	CATSPER4	0.0564355	0.0432691	0.190494	0.934152	FALSE	0.0290264	0.044684	0.509207	0.976863	FALSE	0.043	0.0317	0.1739	0.941642	FALSE
16661117	NM_001281517	CEP85	0.0452567	0.0287752	0.114918	0.91556	FALSE	0.0239117	0.045076	0.589611	0.981788	FALSE	0.039	0.0247	0.115	0.939095	FALSE
16661141	NM_031286	SH3BGRL3	0.011332	0.0233963	0.625979	0.986083	FALSE	0.0135785	0.052859	0.793725	0.994816	FALSE	0.0117	0.0219	0.5921	0.985915	FALSE
16661149	ENST00000492808	CD52	0.00035895	0.0301715	0.990444	0.998976	FALSE	0.0293299	0.0569617	0.60055	0.981788	FALSE	0.0068	0.0272	0.8027	0.995035	FALSE
16661155	NM_024674	LIN28A	0.0149951	0.0381855	0.692685	0.991838	FALSE	-0.00192526	0.0587721	0.973392	0.999443	FALSE	0.0099	0.0327	0.7617	0.99385	FALSE
16661164	NM_001243564	DHDDS	0.00817479	0.0348608	0.813397	0.993792	FALSE	0.0179973	0.0506522	0.717681	0.989873	FALSE	0.0114	0.0293	0.6978	0.990411	FALSE
16661192	ENST00000479815	HMGN2	0.0314766	0.03599	0.379255	0.9676	FALSE	0.0345199	0.0520444	0.500361	0.975387	FALSE	0.0325	0.0302	0.282	0.965101	FALSE
16661206	ENST00000526792	RPS6KA1	-0.00413864	0.0244689	0.864803	0.994425	FALSE	-0.0176729	0.0316062	0.569709	0.981693	FALSE	-0.0093	0.0197	0.6383	0.989781	FALSE
16661253	NR_031740	MIR1976	0.010588	0.0381254	0.779833	0.993239	FALSE	0.0833852	0.0634214	0.184275	0.924162	FALSE	0.0302	0.0333	0.3653	0.974992	FALSE
16661255	NM_006015	ARID1A	-0.0145709	0.0269139	0.585936	0.982427	FALSE	-0.0440851	0.040273	0.267777	0.945724	FALSE	-0.0238	0.0228	0.297	0.968477	FALSE
16661284	NM_001202554	PIGV	0.024649	0.0363448	0.49512	0.974086	FALSE	-0.00315424	0.0555378	0.953886	0.998767	FALSE	0.0162	0.031	0.6015	0.986775	FALSE
16661298	NM_032283	ZDHHC18	0.00575243	0.0274714	0.833056	0.994425	FALSE	0.0731231	0.0513285	0.150837	0.915059	FALSE	0.021	0.0247	0.3962	0.980884	FALSE
16661314	NM_006142	SFN	-0.00706021	0.0421986	0.866251	0.994425	FALSE	0.0843785	0.0694419	0.219259	0.933654	FALSE	0.0179	0.0368	0.6258	0.989674	FALSE
16661320	OTTHUMT00000012180	RP1-50O24.6	0.0104314	0.047084	0.823524	0.994425	FALSE	-0.0812095	0.073899	0.265936	0.944432	FALSE	-0.0164	0.0405	0.6858	0.990341	FALSE
16661323	NM_006600	NUDC	-0.0368736	0.0306992	0.227773	0.946686	FALSE	-0.0979118	0.040429	0.0164019	0.866114	FALSE	-0.0595	0.0249	0.01703	0.862947	FALSE
16661342	NM_001013642	TRNP1	0.0441717	0.0354107	0.210444	0.942759	FALSE	0.00711419	0.0522003	0.889643	0.997585	FALSE	0.0323	0.0299	0.2792	0.963677	FALSE
16661347	XR_248763	LOC101928391	-0.0142016	0.0409022	0.726745	0.992913	FALSE	0.139158	0.0690529	0.0440952	0.906452	FALSE	0.0262	0.0359	0.4657	0.981581	FALSE
16661351	NM_001276252	WDTC1	0.00396333	0.0255328	0.87583	0.994425	FALSE	-0.026722	0.0443717	0.540457	0.980704	FALSE	-0.0038	0.0226	0.8671	0.996796	FALSE
16661377	NR_037577	TMEM222	-0.00609871	0.0292489	0.833753	0.994425	FALSE	0.0328586	0.0521981	0.522345	0.979487	FALSE	0.0033	0.026	0.8978	0.997489	FALSE
16661396	NR_033926	LOC644961	-0.0478691	0.0390007	0.217818	0.944268	FALSE	-0.0380648	0.0557373	0.487805	0.97392	FALSE	-0.0446	0.0326	0.171	0.941642	FALSE
16661398	NM_001193308	SYTL1	-0.0635883	0.0302028	0.0354481	0.887256	FALSE	-0.0289649	0.0541631	0.586609	0.981693	FALSE	-0.0553	0.0269	0.04013	0.901148	FALSE
16661429	NM_005281	GPR3	0.0044692	0.0353492	0.898724	0.995265	FALSE	0.0146961	0.048681	0.758656	0.992782	FALSE	0.008	0.0292	0.7827	0.993903	FALSE
16661432	OTTHUMT00000009524	RP4-752I6.1	0.00799604	0.0361371	0.823744	0.994425	FALSE	0.0662709	0.0475596	0.159809	0.915547	FALSE	0.0296	0.0293	0.3132	0.971347	FALSE
16661435	OTTHUMT00000009779	RP1-159A19.4	-0.0369468	0.0618665	0.547956	0.980034	FALSE	-0.00448121	0.0880284	0.958662	0.998767	FALSE	-0.0261	0.0516	0.6134	0.988534	FALSE
16661438	OTTHUMT00000100241	RP11-288L9.4	-0.0391926	0.040098	0.325944	0.95879	FALSE	0.12596	0.0557282	0.0246208	0.906452	FALSE	0.0179	0.0332	0.5906	0.985915	FALSE
16661443	ENST00000010299	FAM76A	-0.0332706	0.0385626	0.385717	0.967892	FALSE	0.00244531	0.0565983	0.964912	0.999008	FALSE	-0.0218	0.0325	0.5024	0.98173	FALSE
16661459	NM_177424	STX12	-0.0423038	0.0287858	0.140518	0.916995	FALSE	-0.0261702	0.0387703	0.492847	0.97392	FALSE	-0.0365	0.0236	0.1213	0.939095	FALSE
16661475	ENST00000411130	RNU6-1245P	-0.00336878	0.0602118	0.955084	0.997263	FALSE	-0.0548067	0.114322	0.625839	0.983355	FALSE	-0.0147	0.0544	0.7868	0.993903	FALSE
16661477	NM_002713	PPP1R8	0.0472166	0.0235883	0.0453833	0.887256	FALSE	-0.0403536	0.043466	0.346508	0.958067	FALSE	0.027	0.0212	0.202	0.949912	FALSE
16661495	NR_002997	SCARNA1	-0.0282928	0.0684927	0.677614	0.990645	FALSE	0.076442	0.112568	0.490257	0.97392	FALSE	0.0004	0.0597	0.9947	0.99979	FALSE
16661497	NM_001286113	THEMIS2	-0.0232275	0.0271699	0.390054	0.967892	FALSE	0.000990253	0.0408304	0.980299	0.999443	FALSE	-0.0157	0.0231	0.4963	0.98173	FALSE
16661508	NM_001009568	SMPDL3B	-0.00931223	0.0411597	0.819847	0.994425	FALSE	-0.0163243	0.0695842	0.811257	0.995091	FALSE	-0.0112	0.0361	0.7576	0.993634	FALSE
16661527	NM_018053	XKR8	0.0399571	0.0334214	0.229927	0.946686	FALSE	0.0508838	0.0477554	0.280583	0.951105	FALSE	0.0436	0.0279	0.1184	0.939095	FALSE
16661533	NM_178191	ATPIF1	-0.0378384	0.0333079	0.253852	0.949637	FALSE	-0.094649	0.0468926	0.0437741	0.906452	FALSE	-0.0571	0.0277	0.03908	0.899337	FALSE
16661544	NM_031459	SESN2	-0.0190133	0.0389851	0.62359	0.986083	FALSE	-0.0969413	0.0673133	0.146516	0.915059	FALSE	-0.0389	0.0344	0.2589	0.959751	FALSE
16661556	NM_001127350	MED18	0.0119398	0.0471331	0.798731	0.993342	FALSE	-0.0167074	0.0585348	0.771427	0.992907	FALSE	0.0005	0.0374	0.9885	0.999602	FALSE
16661567	NM_001048183	PHACTR4	-0.0349529	0.0355195	0.322684	0.957726	FALSE	0.0894356	0.0468125	0.0558578	0.906452	FALSE	0.011	0.0288	0.7018	0.990702	FALSE
16661587	ENST00000408289	RNU6ATAC27P	0.0522636	0.0626009	0.401226	0.967892	FALSE	0.133199	0.0699056	0.0564928	0.906452	FALSE	0.0887	0.0475	0.06197	0.935538	FALSE
16661589	NM_001048199	RCC1	-0.00164003	0.0364176	0.96384	0.997263	FALSE	0.012339	0.0536077	0.81475	0.995091	FALSE	0.0028	0.0307	0.9266	0.998426	FALSE
16661617	NM_017846	TRNAU1AP	0.0285129	0.0323834	0.376066	0.9676	FALSE	-0.00660979	0.0452637	0.881812	0.997585	FALSE	0.0165	0.0269	0.5396	0.98427	FALSE
16661636	NM_001193532	RAB42	0.00525972	0.0423521	0.900509	0.995265	FALSE	-0.0317211	0.0619766	0.602727	0.981788	FALSE	-0.0067	0.0357	0.8517	0.996633	FALSE
16661642	OTTHUMT00000010342	RP11-442N24__B.1	-0.0170167	0.0408701	0.675201	0.990645	FALSE	-0.0397055	0.0595707	0.498273	0.975044	FALSE	-0.0244	0.0344	0.4782	0.981581	FALSE
16661646	NR_004407	RNU11	-0.0700605	0.0725818	0.331977	0.960465	FALSE	0.119568	0.0954119	0.205354	0.929474	FALSE	0.0003	0.0589	0.9961	0.99979	FALSE
16661648	NM_006582	GMEB1	-0.055687	0.0282189	0.0484751	0.890787	FALSE	-0.00522083	0.0394733	0.892881	0.997585	FALSE	-0.0384	0.0234	0.1009	0.939095	FALSE
16661663	NM_001172828	YTHDF2	-0.0334172	0.0267645	0.210024	0.942759	FALSE	-0.0916405	0.0434148	0.0353003	0.906452	FALSE	-0.0497	0.0232	0.0326	0.886899	FALSE
16661676	NM_000911	OPRD1	-0.0584464	0.0378911	0.122017	0.915739	FALSE	-0.0107754	0.0609719	0.857217	0.997585	FALSE	-0.045	0.0328	0.1707	0.941642	FALSE
16661684	OTTHUMT00000010343	RP1-212P9.2	0.0158606	0.0375518	0.670793	0.989954	FALSE	0.00172886	0.0408066	0.965591	0.999209	FALSE	0.0093	0.0281	0.7407	0.99344	FALSE
16661687	NM_001166005	EPB41	0.0122782	0.016778	0.461722	0.972213	FALSE	-0.021093	0.028609	0.454012	0.968799	FALSE	0.0036	0.0148	0.8065	0.995035	FALSE
16661723	OTTHUMT00000010391	RP11-242O24.5	-0.0383837	0.0507255	0.44666	0.971944	FALSE	0.0358595	0.06356	0.566257	0.981693	FALSE	-0.0092	0.0404	0.8207	0.995035	FALSE
16661726	OTTHUMT00000010000	RP11-467D18.2	-0.110999	0.0477073	0.0203211	0.866428	FALSE	-0.0572567	0.0568713	0.307668	0.952097	FALSE	-0.0886	0.0372	0.01741	0.864232	FALSE
16661730	NM_001195001	PTPRU	0.0385655	0.0344992	0.261485	0.949637	FALSE	0.0142517	0.0508854	0.775594	0.992941	FALSE	0.0308	0.0291	0.2901	0.968008	FALSE
16661782	OTTHUMT00000010419	RP5-893G23.1	0.0573103	0.047209	0.222865	0.94619	FALSE	-0.000734331	0.0642894	0.990721	0.999443	FALSE	0.0367	0.0388	0.3438	0.973061	FALSE
16661788	OTTHUMT00000091345	RP4-591L5.2	0.0308686	0.0454585	0.494579	0.974086	FALSE	-0.0158378	0.0587923	0.783935	0.993815	FALSE	0.0132	0.0367	0.7191	0.992304	FALSE
16661792	NR_034182	MATN1-AS1	-0.0167004	0.0374907	0.653951	0.988449	FALSE	0.0612316	0.0473949	0.191889	0.926694	FALSE	0.0136	0.03	0.6488	0.990341	FALSE
16661800	OTTHUMT00000010557	RP1-65J11.1	0.0118749	0.0387795	0.757918	0.993239	FALSE	-0.048315	0.0478696	0.306468	0.952097	FALSE	-0.0122	0.0307	0.69	0.990342	FALSE
16661806	ENST00000410852	RN7SKP91	-0.0460492	0.0643037	0.47136	0.973159	FALSE	0.193683	0.0827324	0.0201365	0.889885	FALSE	0.0453	0.0517	0.3813	0.977487	FALSE
16661808	XR_248773	LOC400748	-0.0757805	0.0431959	0.078981	0.904697	FALSE	0.144405	0.0624847	0.0217091	0.906452	FALSE	-0.0037	0.0362	0.9195	0.997987	FALSE
16661817	NM_001282566	ZCCHC17	-0.0115806	0.0360202	0.746244	0.993239	FALSE	-0.0172086	0.0563636	0.756004	0.992782	FALSE	-0.0132	0.031	0.669	0.990341	FALSE
16661832	NM_001199037	SERINC2	-0.0366705	0.052094	0.478929	0.973159	FALSE	0.0519344	0.0641392	0.411159	0.967698	FALSE	-0.001	0.0412	0.9797	0.999602	FALSE
16661852	NR_034112	LINC01225	0.0390653	0.042074	0.350668	0.96513	FALSE	0.0160568	0.068638	0.81178	0.995091	FALSE	0.0327	0.0366	0.3717	0.975649	FALSE
16661856	NR_027085	LINC01226	0.0186287	0.0475165	0.693163	0.991838	FALSE	-0.0548384	0.0730581	0.445937	0.96775	FALSE	-0.0035	0.0406	0.9313	0.998426	FALSE
16661862	ENST00000463112	TINAGL1	-0.0678718	0.0457148	0.136523	0.916995	FALSE	-0.0338711	0.0680962	0.612961	0.98224	FALSE	-0.0572	0.0387	0.1397	0.939095	FALSE
16661890	NM_001525	HCRTR1	0.0226799	0.0380384	0.548603	0.980034	FALSE	-0.12762	0.0560794	0.0237007	0.906452	FALSE	-0.0253	0.0321	0.4307	0.981581	FALSE
16661904	OTTHUMT00000011055	RP11-73M7.6	0.0679826	0.0401125	0.0895818	0.904697	FALSE	-0.0614747	0.0559983	0.266423	0.944959	FALSE	0.0235	0.0332	0.4791	0.981581	FALSE
16661907	OTTHUMT00000381911	RP11-84A19.3	-0.0741545	0.0354592	0.0366797	0.887256	FALSE	0.0196769	0.0503769	0.691064	0.988609	FALSE	-0.0427	0.0296	0.149	0.939095	FALSE
16661914	OTTHUMT00000011908	RP4-534N18.2	-0.0371314	0.0392139	0.341231	0.96295	FALSE	-0.0269896	0.0485605	0.572027	0.981693	FALSE	-0.0331	0.0311	0.2873	0.966922	FALSE
16661917	NM_001271878	KHDRBS1	-0.0398178	0.0221862	0.0723994	0.893959	FALSE	-0.000453254	0.0442739	0.991683	0.999443	FALSE	-0.0318	0.0203	0.1164	0.939095	FALSE
16661934	NM_018056	TMEM39B	0.0078739	0.0276559	0.774437	0.993239	FALSE	-0.0342284	0.0380477	0.36154	0.960636	FALSE	-0.0069	0.0228	0.7635	0.993867	FALSE
16661956	NM_012316	KPNA6	-0.00143469	0.0222627	0.948273	0.997263	FALSE	-0.00739646	0.0394431	0.848601	0.99739	FALSE	-0.0029	0.0198	0.8836	0.996796	FALSE
16661978	NM_175852	TXLNA	0.0193358	0.0345216	0.573062	0.982004	FALSE	-0.114484	0.0518224	0.0278951	0.906452	FALSE	-0.0223	0.0293	0.4459	0.981581	FALSE
16661995	NM_024296	CCDC28B	0.0419944	0.0363817	0.246337	0.946784	FALSE	0.0356945	0.0498496	0.467055	0.970857	FALSE	0.0398	0.03	0.1843	0.942905	FALSE
16662009	NM_001160042	IQCC	-0.0499447	0.0385138	0.193039	0.935491	FALSE	0.0308421	0.0620136	0.613001	0.98224	FALSE	-0.0271	0.0334	0.416	0.981581	FALSE
16662018	NM_001099434	DCDC2B	0.000331239	0.0446028	0.994035	0.999349	FALSE	-0.132476	0.0671025	0.048417	0.906452	FALSE	-0.0409	0.0379	0.2803	0.963677	FALSE
16662031	NM_003757	EIF3I	-0.0236854	0.03023	0.430753	0.97026	FALSE	0.0287098	0.0453363	0.51987	0.978396	FALSE	-0.0073	0.0257	0.7746	0.99387	FALSE
16662047	NM_032648	FAM167B	-0.0753919	0.0386752	0.0512397	0.89123	FALSE	0.0734071	0.054653	0.17514	0.922991	FALSE	-0.0251	0.0322	0.4354	0.981581	FALSE
16662052	NM_001042771	LCK	0.00838712	0.0226044	0.708825	0.992251	FALSE	0.0407915	0.0497981	0.405771	0.967698	FALSE	0.014	0.021	0.5051	0.98173	FALSE
16662077	NM_004964	HDAC1	-0.0293109	0.02066	0.154678	0.926282	FALSE	0.00376031	0.0349942	0.912881	0.998173	FALSE	-0.0206	0.0182	0.2555	0.959751	FALSE
16662105	ENST00000421153	TSSK3	-0.0464508	0.0528821	0.377199	0.9676	FALSE	-0.00868534	0.0772445	0.908857	0.998173	FALSE	-0.0342	0.0445	0.4416	0.981581	FALSE
16662108	NM_052841	TSSK3	-0.0376173	0.0525709	0.471711	0.973159	FALSE	0.0307459	0.0730749	0.668623	0.98856	FALSE	-0.014	0.0435	0.7475	0.99344	FALSE
16662113	NM_001145720	ZBTB8B	0.00927142	0.0337347	0.782058	0.993239	FALSE	-0.0192812	0.0355872	0.581713	0.981693	FALSE	-0.0044	0.0249	0.8606	0.996796	FALSE
16662123	NM_001040441	ZBTB8A	0.0524015	0.0466213	0.258896	0.949637	FALSE	0.0242994	0.0740963	0.738575	0.991345	FALSE	0.0443	0.0403	0.2709	0.961966	FALSE
16662134	NM_001135255	RBBP4	-0.0496432	0.0192192	0.0101556	0.836764	FALSE	-0.0367702	0.0300637	0.216289	0.931478	FALSE	-0.0459	0.0165	0.0055	0.764131	FALSE
16662159	NM_001198972	KIAA1522	-0.056308	0.0407522	0.165647	0.926282	FALSE	0.014931	0.0588549	0.796229	0.994816	FALSE	-0.0329	0.0342	0.3352	0.972201	FALSE
16662171	XM_006710820	S100PBP	-0.0159202	0.0272796	0.557101	0.981126	FALSE	-0.0911012	0.0527553	0.0829777	0.9076	FALSE	-0.032	0.0247	0.1955	0.948959	FALSE
16662206	OTTHUMT00000011865	RP1-117O3.2	0.0810677	0.0452268	0.0727519	0.893959	FALSE	-0.0144048	0.0673409	0.827619	0.99573	FALSE	0.051	0.0383	0.1829	0.942905	FALSE
16662209	NM_001293562	AZIN2	0.00561828	0.0329189	0.863591	0.994425	FALSE	-0.0580293	0.0487894	0.229031	0.934702	FALSE	-0.0146	0.0278	0.601	0.986532	FALSE
16662234	NM_152493	ZNF362	-0.0139081	0.027416	0.609726	0.985393	FALSE	-0.116269	0.056047	0.038443	0.906452	FALSE	-0.034	0.0251	0.1766	0.942086	FALSE
16662248	OTTHUMT00000011862	RP11-415J8.3	0.0109682	0.0317543	0.728104	0.992913	FALSE	0.0275947	0.051447	0.585493	0.981693	FALSE	0.0156	0.0276	0.571	0.984579	FALSE
16662251	XR_248769	LOC101929464	0.0586454	0.0429088	0.170249	0.926282	FALSE	-0.0449006	0.0724972	0.529053	0.980209	FALSE	0.0314	0.0377	0.4046	0.981581	FALSE
16662255	NM_145238	ZSCAN20	0.000740772	0.0364041	0.983657	0.998028	FALSE	-0.103374	0.0519678	0.0468005	0.906452	FALSE	-0.034	0.0304	0.2639	0.959751	FALSE
16662270	NM_145205	HMGB4	-0.048082	0.0384978	0.209884	0.942759	FALSE	-0.070133	0.0468335	0.131408	0.909282	FALSE	-0.0571	0.0303	0.05965	0.932798	FALSE
16662280	NM_145205	HMGB4	0.034027	0.0305545	0.26328	0.949637	FALSE	-0.0143435	0.045165	0.74654	0.991345	FALSE	0.0186	0.0258	0.4701	0.981581	FALSE
16662282	NR_038372	CSMD2-AS1	0.00175402	0.0395944	0.964429	0.997263	FALSE	0.0999771	0.0545254	0.0661233	0.906452	FALSE	0.0361	0.0327	0.2692	0.961854	FALSE
16662296	ENST00000364278	RNA5SP42	0.216978	0.0727484	0.0031063	0.698308	TRUE	0.124498	0.164961	0.443473	0.96775	FALSE	0.2017	0.068	0.003011	0.728251	TRUE
16662298	NM_001134734	C1orf94	-0.00504738	0.0407809	0.900845	0.995265	FALSE	-0.0246254	0.0462835	0.588506	0.981788	FALSE	-0.0137	0.0312	0.6604	0.990341	FALSE
16662313	NM_005268	GJB5	0.0373031	0.0362952	0.301727	0.956811	FALSE	0.0458002	0.0442757	0.2947	0.951826	FALSE	0.0408	0.0286	0.1542	0.939095	FALSE
16662317	NM_153212	GJB4	0.007909	0.051225	0.876486	0.994425	FALSE	0.100542	0.0599624	0.0920511	0.9076	FALSE	0.0474	0.0397	0.2321	0.959512	FALSE
16662322	NM_001005752	GJB3	0.00480713	0.0425423	0.909435	0.995313	FALSE	0.161573	0.0637431	0.0122261	0.866114	FALSE	0.0538	0.0361	0.1364	0.939095	FALSE
16662329	NM_002060	GJA4	0.0759453	0.0395084	0.0545166	0.892033	FALSE	0.0180971	0.0654536	0.77839	0.992941	FALSE	0.0603	0.0345	0.08069	0.937123	FALSE
16662333	OTTHUMT00000011553	RP5-997D16.2	-0.0130141	0.0372419	0.725053	0.992738	FALSE	-0.032284	0.057843	0.570415	0.981693	FALSE	-0.0187	0.0319	0.5575	0.98427	FALSE
16662338	NM_001289088	ZMYM1	-0.014957	0.037491	0.688045	0.991368	FALSE	-0.0509595	0.0447261	0.248945	0.938392	FALSE	-0.03	0.0293	0.3058	0.971347	FALSE
16662359	NM_005095	ZMYM4	-0.0197369	0.0228167	0.38448	0.967892	FALSE	0.0111154	0.028574	0.692256	0.988609	FALSE	-0.0076	0.0182	0.6764	0.990341	FALSE
16662396	NM_001014839	NCDN	-0.0155018	0.0293494	0.595102	0.982729	FALSE	-0.0186933	0.0572401	0.739624	0.991345	FALSE	-0.0162	0.0267	0.544	0.98427	FALSE
16662412	NM_178548	TFAP2E	0.0322497	0.0339173	0.339232	0.96295	FALSE	0.0550082	0.0536471	0.298907	0.952097	FALSE	0.0388	0.0292	0.1842	0.942905	FALSE
16662427	OTTHUMT00000023222	RP11-435D7.3	0.00581733	0.0347737	0.866266	0.994425	FALSE	-0.0686058	0.047199	0.142871	0.914388	FALSE	-0.0207	0.0285	0.4685	0.981581	FALSE
16662430	NM_017629	AGO4	-0.0168375	0.0198295	0.393261	0.967892	FALSE	-0.0298164	0.0354045	0.392788	0.96571	FALSE	-0.02	0.0177	0.2578	0.959751	FALSE
16662453	NM_012199	AGO1	-0.0138855	0.0216679	0.519146	0.975816	FALSE	-0.028416	0.0428142	0.500087	0.975386	FALSE	-0.0169	0.0197	0.3921	0.979982	FALSE
16662475	NM_024852	AGO3	0.0351041	0.0202284	0.0822374	0.904697	FALSE	0.0217091	0.0368851	0.549657	0.980704	FALSE	0.032	0.0181	0.07747	0.936542	FALSE
16662510	NM_014466	TEKT2	0.0540803	0.0453657	0.231271	0.946784	FALSE	0.00231827	0.0530971	0.964541	0.999007	FALSE	0.032	0.0351	0.3625	0.974992	FALSE
16662525	NM_017825	ADPRHL2	-0.0369171	0.0379094	0.327721	0.959531	FALSE	0.042765	0.0575646	0.450597	0.968654	FALSE	-0.0125	0.0323	0.6989	0.990411	FALSE
16662537	NM_001286365	MAP7D1	-0.0325872	0.0305776	0.284294	0.952743	FALSE	-0.0568233	0.0452082	0.204023	0.929474	FALSE	-0.0403	0.0258	0.1188	0.939095	FALSE
16662566	NM_005119	THRAP3	-0.0271945	0.027321	0.317169	0.957468	FALSE	-0.0147896	0.0367181	0.681953	0.988609	FALSE	-0.0227	0.0223	0.3093	0.971347	FALSE
16662584	NM_001162530	SH3D21	-0.0470521	0.0397262	0.234278	0.946784	FALSE	0.0271345	0.0628	0.660264	0.987693	FALSE	-0.0256	0.0342	0.4555	0.981581	FALSE
16662615	OTTHUMT00000012051	RP4-614N24.1	0.00637768	0.0349281	0.854165	0.994425	FALSE	0.0801417	0.0637359	0.203854	0.929474	FALSE	0.0237	0.0313	0.4491	0.981581	FALSE
16662619	NR_036217	MIR4255	-0.132431	0.0566826	0.0198142	0.866428	FALSE	0.169559	0.0647527	0.00978005	0.866114	TRUE	0	0.0434	0.9999	0.999955	FALSE
16662621	ENST00000384598	RNU6-636P	0.0460072	0.0443214	0.296943	0.954731	FALSE	-0.0365389	0.0655653	0.570996	0.981693	FALSE	0.0198	0.0374	0.5974	0.985915	FALSE
16662623	NM_025079	ZC3H12A	0.0341199	0.0262354	0.19177	0.934489	FALSE	0.120348	0.0456647	0.00934429	0.866114	TRUE	0.0558	0.0232	0.01618	0.8537	FALSE
16662636	NM_003462	DNALI1	-0.00679671	0.0365769	0.851619	0.994425	FALSE	0.115962	0.0509353	0.0236452	0.906452	FALSE	0.0355	0.0303	0.2413	0.959751	FALSE
16662648	NM_001256875	CDCA8	-0.0851876	0.0421277	0.0432561	0.887256	FALSE	0.00722971	0.0567839	0.896861	0.997677	FALSE	-0.052	0.0345	0.1318	0.939095	FALSE
16662664	NM_001031740	MANEAL	-0.0543495	0.034139	0.110583	0.913923	FALSE	0.0973335	0.0534582	0.0679854	0.906452	FALSE	-0.0098	0.0294	0.7381	0.99344	FALSE
16662676	NM_001142726	C1orf122	0.0297588	0.0368748	0.417079	0.9683	FALSE	-0.0121706	0.047874	0.795813	0.994816	FALSE	0.014	0.0298	0.6392	0.989781	FALSE
16662685	AK093261	INPP5B	-0.00869686	0.0471374	0.85266	0.994425	FALSE	-0.0822371	0.093864	0.374115	0.96487	FALSE	-0.0237	0.043	0.581	0.984798	FALSE
16662690	ENST00000410350	RNU6-584P	-0.0987493	0.0590741	0.0940099	0.904697	FALSE	-0.00325041	0.0691512	0.961828	0.998767	FALSE	-0.058	0.0458	0.2049	0.949912	FALSE
16662692	NM_016037	UTP11L	-0.0409832	0.031889	0.197034	0.936563	FALSE	-0.0218289	0.0468123	0.635287	0.984106	FALSE	-0.0348	0.0269	0.195	0.948959	FALSE
16662705	OTTHUMT00000001200	RP5-884C9.2	0.0369943	0.0376069	0.32285	0.957726	FALSE	-0.0571995	0.043978	0.188962	0.925072	FALSE	-0.0032	0.0291	0.9117	0.997987	FALSE
16662710	NR_037432	MIR3659	-0.028911	0.0412985	0.481351	0.973159	FALSE	-0.00786324	0.0546782	0.883595	0.997585	FALSE	-0.0212	0.0336	0.5285	0.98427	FALSE
16662722	ENST00000363926	RNU6-753P	0.00736347	0.0785691	0.924834	0.996263	FALSE	-0.0128859	0.0863653	0.879264	0.997585	FALSE	-0.0019	0.0592	0.9744	0.999602	FALSE
16662724	OTTHUMT00000001204	RP11-329N22.1	0.00631536	0.0397129	0.872815	0.994425	FALSE	-0.0135849	0.054827	0.800875	0.994946	FALSE	-0.0006	0.0328	0.985	0.999602	FALSE
16662728	OTTHUMT00000001223	RP5-864K19.4	-0.0565572	0.0368491	0.123864	0.915739	FALSE	0.00914682	0.0546085	0.864598	0.997585	FALSE	-0.0357	0.0312	0.2514	0.959751	FALSE
16662735	ENST00000363093	RNU6-605P	0.0668738	0.0553235	0.22484	0.946686	FALSE	0.0594463	0.0739284	0.414386	0.96775	FALSE	0.0642	0.0452	0.1552	0.939095	FALSE
16662737	NM_001136275	AKIRIN1	0.0260587	0.0284681	0.3575	0.966509	FALSE	-0.0889693	0.0427506	0.0378514	0.906452	FALSE	-0.0097	0.0242	0.6868	0.990341	FALSE
16662744	NM_001184979	NDUFS5	0.0177627	0.0384967	0.642415	0.987547	FALSE	0.117546	0.063741	0.0646304	0.906452	FALSE	0.0448	0.0336	0.1827	0.942905	FALSE
16662755	NM_012090	MACF1	-0.0232942	0.0245578	0.340392	0.96295	FALSE	-0.102529	0.0468647	0.0293773	0.906452	FALSE	-0.0406	0.0222	0.06735	0.935538	FALSE
16662885	NM_015038	KIAA0754	0.0026292	0.0350062	0.93973	0.996917	FALSE	-0.0313809	0.0593655	0.59092	0.981788	FALSE	-0.0063	0.0308	0.8385	0.995628	FALSE
16662890	NM_181809	BMP8A	-0.030328	0.0364938	0.403382	0.967892	FALSE	0.0688806	0.0531261	0.190335	0.925563	FALSE	0.0019	0.0307	0.9509	0.998426	FALSE
16662900	OTTHUMT00000025231	RP11-69E11.8	-0.0413823	0.0322376	0.19756	0.936563	FALSE	0.0077941	0.0535035	0.882097	0.997585	FALSE	-0.0281	0.0282	0.3186	0.971347	FALSE
16662905	OTTHUMT00000090748	RP1-144F13.3	0.0830867	0.0430315	0.053461	0.892033	FALSE	0.0545306	0.0508682	0.277695	0.950483	FALSE	0.071	0.0335	0.0338	0.88961	FALSE
16662908	NM_001195007	PPIE	0.00239053	0.0510941	0.962433	0.997263	FALSE	-0.0698414	0.0775929	0.361283	0.960636	FALSE	-0.0197	0.0435	0.65	0.990341	FALSE
16662942	OTTHUMT00000025754	RP1-118J21.5	-0.0405571	0.0358008	0.255172	0.949637	FALSE	0.0222814	0.04699	0.629606	0.983883	FALSE	-0.0172	0.029	0.5535	0.98427	FALSE
16662945	NR_109896	MFSD2A	-0.050425	0.0317292	0.1112	0.914915	FALSE	0.0467511	0.0578523	0.41208	0.967698	FALSE	-0.0276	0.0284	0.3306	0.972201	FALSE
16662968	ENST00000372792	CAP1	-0.0273192	0.0195774	0.161511	0.926282	FALSE	-0.051153	0.0291809	0.0785564	0.906452	FALSE	-0.0348	0.0166	0.03576	0.891575	FALSE
16662993	NM_012421	RLF	-0.0183563	0.0327097	0.572322	0.982004	FALSE	0.0340137	0.0485384	0.476572	0.972567	FALSE	-0.0018	0.0277	0.9485	0.998426	FALSE
16663005	ENST00000384777	RNU6-1237P	-0.0205142	0.0662906	0.755436	0.993239	FALSE	0.0563433	0.0962525	0.551816	0.980704	FALSE	0.0045	0.0557	0.9351	0.998426	FALSE
16663007	NM_001008740	TMCO2	0.0142959	0.0410474	0.725936	0.992738	FALSE	-0.0137176	0.0549513	0.799418	0.994946	FALSE	0.0041	0.0335	0.9017	0.997737	FALSE
16663014	NM_005857	ZMPSTE24	-0.0310685	0.0268628	0.245406	0.946784	FALSE	-0.0413856	0.0405686	0.301356	0.952097	FALSE	-0.0343	0.0228	0.1337	0.939095	FALSE
16663033	NM_001198978	SMAP2	0.0641634	0.0322888	0.0469482	0.887256	FALSE	-0.0190532	0.0555697	0.727154	0.991194	FALSE	0.0429	0.0285	0.1325	0.939095	FALSE
16663051	ENST00000469416	ZFP69B	0.0176702	0.0596484	0.765567	0.993239	FALSE	-0.0704252	0.112612	0.525062	0.97997	FALSE	-0.0019	0.0538	0.9716	0.999602	FALSE
16663064	NM_198494	ZFP69	0.0369663	0.0474384	0.433256	0.97026	FALSE	0.104459	0.0574325	0.0682687	0.906452	FALSE	0.0646	0.0373	0.0828	0.938975	FALSE
16663075	ENST00000358527	EXO5	0.0312047	0.0369702	0.396081	0.967892	FALSE	-0.03567	0.0664366	0.585123	0.981693	FALSE	0.0152	0.033	0.6456	0.989987	FALSE
16663085	NM_152373	ZNF684	0.0191799	0.0396469	0.626395	0.986083	FALSE	0.0436353	0.0595414	0.456714	0.968799	FALSE	0.0268	0.0337	0.426	0.981581	FALSE
16663129	NR_029846	MIR30E	-0.0272166	0.043055	0.524826	0.976591	FALSE	0.062222	0.0784467	0.420721	0.96775	FALSE	-0.0062	0.0385	0.872	0.996796	FALSE
16663131	NR_029833	MIR30C1	0.0597215	0.0601742	0.318572	0.957468	FALSE	0.0677639	0.0749242	0.358995	0.959645	FALSE	0.0629	0.0478	0.1882	0.94588	FALSE
16663133	NM_004700	KCNQ4	-0.0490513	0.0431045	0.253045	0.949417	FALSE	0.0285832	0.0632464	0.645725	0.985007	FALSE	-0.0241	0.0363	0.5069	0.982102	FALSE
16663151	OTTHUMT00000020814	RP5-1066H13.4	0.0425072	0.0394377	0.278879	0.949637	FALSE	-0.0367224	0.0520327	0.473448	0.972567	FALSE	0.0132	0.032	0.6792	0.990341	FALSE
16663155	NM_001905	CTPS1	-0.0304645	0.0358586	0.393005	0.967892	FALSE	-0.0894214	0.05482	0.100995	0.9076	FALSE	-0.0484	0.0306	0.1141	0.939095	FALSE
16663188	NR_037868	SLFNL1-AS1	-0.00953868	0.0369569	0.795017	0.993342	FALSE	-0.0422354	0.0423076	0.311723	0.952926	FALSE	-0.0238	0.0284	0.4004	0.981581	FALSE
16663193	XR_431155	LOC102723924	-0.0274865	0.0415086	0.505341	0.974786	FALSE	0.0256098	0.0541028	0.630196	0.983883	FALSE	-0.0076	0.0336	0.8214	0.995035	FALSE
16663199	NM_001291281	FOXO6	-0.000528596	0.0524014	0.991898	0.999155	FALSE	0.0798215	0.0639649	0.207243	0.929474	FALSE	0.0321	0.0413	0.437	0.981581	FALSE
16663215	OTTHUMT00000016976	RP11-486B10.3	-0.0980922	0.0389483	0.0121513	0.84644	FALSE	-0.0768066	0.0747337	0.297805	0.951826	FALSE	-0.0935	0.0353	0.008021	0.813914	FALSE
16663218	NM_007102	GUCA2B	0.0033722	0.0433283	0.93755	0.996917	FALSE	-0.0370276	0.0692208	0.586505	0.981693	FALSE	-0.0082	0.0375	0.8277	0.995035	FALSE
16663223	NM_173642	RIMKLA	-0.0306792	0.0501831	0.538531	0.979657	FALSE	-0.0166894	0.0678478	0.802287	0.994946	FALSE	-0.0257	0.0411	0.5325	0.98427	FALSE
16663231	NM_001287511	PPCS	0.0347967	0.024449	0.15338	0.925934	FALSE	-0.0657619	0.0374119	0.0777614	0.906452	FALSE	0.0043	0.0209	0.8368	0.995628	FALSE
16663242	NM_001080850	CCDC30	0.00155117	0.0392899	0.968297	0.997263	FALSE	-0.0312736	0.057117	0.577734	0.981693	FALSE	-0.0091	0.033	0.7821	0.993903	FALSE
16663282	ENST00000492422	CCDC30	0.0206367	0.0622656	0.738693	0.993126	FALSE	0.0102607	0.0959344	0.913284	0.998173	FALSE	0.0175	0.0533	0.7423	0.99344	FALSE
16663284	ENST00000462063	CCDC30	0.0393539	0.069998	0.571621	0.981855	FALSE	-0.0608354	0.0787769	0.43301	0.96775	FALSE	-0.0053	0.0533	0.9205	0.997987	FALSE
16663286	ENST00000462063	CCDC30	0.0153755	0.0495125	0.754612	0.993239	FALSE	0.00579332	0.0750149	0.937325	0.99836	FALSE	0.0124	0.0421	0.7681	0.993867	FALSE
16663288	ENST00000492422	CCDC30	0.013945	0.0637345	0.82568	0.994425	FALSE	0.0382806	0.115401	0.73568	0.991345	FALSE	0.0197	0.0569	0.7292	0.993108	FALSE
16663291	ENST00000475614	CCDC30	0.209794	0.0765719	0.00647498	0.782569	TRUE	-0.000968873	0.115167	0.993165	0.999443	FALSE	0.1443	0.065	0.02647	0.873152	FALSE
16663294	NM_006347	PPIH	0.0617104	0.0330216	0.0615003	0.892033	FALSE	0.0657685	0.0430213	0.123714	0.9076	FALSE	0.0632	0.0267	0.01787	0.864875	FALSE
16663314	OTTHUMT00000019785	RP5-994D16.3	-0.0818294	0.0367406	0.0262225	0.871994	FALSE	-0.0341416	0.05539	0.531015	0.980386	FALSE	-0.0671	0.0312	0.03174	0.886899	FALSE
16663317	ENST00000436427	YBX1	-0.00416232	0.0242598	0.862877	0.994425	FALSE	0.0505296	0.0427579	0.231988	0.935407	FALSE	0.0093	0.0215	0.6642	0.990341	FALSE
16663332	NM_024097	C1orf50	-0.0353278	0.0353682	0.31548	0.957468	FALSE	0.0920585	0.0508102	0.069305	0.906452	FALSE	0.0068	0.0296	0.8187	0.995035	FALSE
16663347	NM_001242750	LOC100129924	-0.0445446	0.0383573	0.243485	0.946784	FALSE	0.0561003	0.0452811	0.210476	0.929474	FALSE	-0.002	0.0298	0.9457	0.998426	FALSE
16663358	NM_001017922	ERMAP	-0.00929736	0.0541449	0.862766	0.994425	FALSE	0.0565212	0.0701799	0.413655	0.96775	FALSE	0.0156	0.0437	0.7219	0.992577	FALSE
16663376	NM_001242739	ZNF691	0.0206696	0.0402839	0.605648	0.984751	FALSE	-0.0187348	0.0598977	0.750238	0.992091	FALSE	0.0082	0.0341	0.8091	0.995035	FALSE
16663390	NR_033967	SLC2A1-AS1	0.0823206	0.0587617	0.159883	0.926282	FALSE	-0.0608112	0.0921622	0.502583	0.975442	FALSE	0.0404	0.0505	0.4242	0.981581	FALSE
16663396	ENST00000384526	RNU6-880P	-0.0448713	0.0949381	0.634348	0.98632	FALSE	-0.162649	0.118845	0.16725	0.918612	FALSE	-0.0913	0.0756	0.2272	0.959403	FALSE
16663413	NM_001195831	WDR65	0.00467123	0.0341411	0.890451	0.995265	FALSE	-0.0282823	0.0379909	0.449661	0.968654	FALSE	-0.0102	0.0259	0.6931	0.990411	FALSE
16663446	ENST00000362370	RNA5SP46	0.0150979	0.0611412	0.803699	0.993616	FALSE	-0.150624	0.0951701	0.111287	0.9076	FALSE	-0.034	0.0525	0.5174	0.984158	FALSE
16663448	NM_144626	TMEM125	0.0132882	0.0335537	0.69021	0.991722	FALSE	-0.040359	0.0434487	0.346253	0.958067	FALSE	-0.007	0.0271	0.7962	0.994643	FALSE
16663457	NM_001253357	TIE1	0.0631371	0.0400609	0.114175	0.91556	FALSE	-0.0504914	0.0498396	0.304681	0.952097	FALSE	0.018	0.0318	0.5711	0.984579	FALSE
16663498	NM_005373	MPL	0.0337879	0.0452856	0.453032	0.972072	FALSE	-0.0923722	0.0720728	0.195398	0.927241	FALSE	-0.0024	0.0391	0.9509	0.998426	FALSE
16663514	NM_001255	CDC20	0.0088989	0.0496158	0.856723	0.994425	FALSE	0.166613	0.0749356	0.0269448	0.906452	FALSE	0.0576	0.0422	0.1722	0.941642	FALSE
16663533	OTTHUMT00000091291	RP1-92O14.6	-0.0496041	0.0468769	0.287703	0.952743	FALSE	-0.00603938	0.0678839	0.927824	0.998282	FALSE	-0.0354	0.0393	0.3687	0.975272	FALSE
16663537	NM_015284	SZT2	0.015544	0.0191927	0.415429	0.9683	FALSE	0.027379	0.0360249	0.440299	0.96775	FALSE	0.0182	0.0173	0.2925	0.968008	FALSE
16663621	NM_002840	PTPRF	-0.0484265	0.0356076	0.172354	0.926282	FALSE	-0.0653879	0.0626261	0.290257	0.951736	FALSE	-0.0526	0.0316	0.09571	0.939095	FALSE
16663665	NM_014663	KDM4A	-0.0635631	0.0256445	0.0135556	0.84644	FALSE	0.0105211	0.0389967	0.783615	0.993732	FALSE	-0.0409	0.0219	0.06128	0.935538	FALSE
16663694	NM_001270459	ST3GAL3	0.00683742	0.0321342	0.830402	0.994425	FALSE	0.0309107	0.0515971	0.542571	0.980704	FALSE	0.0137	0.0278	0.6236	0.989674	FALSE
16663728	ENST00000516392	RNU6-1058P	0.0553515	0.0680737	0.413582	0.9683	FALSE	0.0888927	0.112511	0.422526	0.96775	FALSE	0.0645	0.0594	0.278	0.963329	FALSE
16663730	NM_001136215	ARTN	-0.0576217	0.0342254	0.0917002	0.904697	FALSE	0.0996011	0.0535666	0.0625148	0.906452	FALSE	-0.0114	0.0294	0.6977	0.990411	FALSE
16663743	NM_014652	IPO13	-0.0460234	0.0343428	0.178672	0.926838	FALSE	-0.0176078	0.0429535	0.676641	0.988609	FALSE	-0.0348	0.0273	0.2028	0.949912	FALSE
16663773	NM_001039589	DPH2	0.00484058	0.0309522	0.874906	0.994425	FALSE	0.0737744	0.048795	0.127809	0.9076	FALSE	0.0249	0.0267	0.3506	0.974204	FALSE
16663792	NM_001039457	ATP6V0B	0.0354732	0.0275605	0.196368	0.936563	FALSE	0.0568294	0.0423795	0.175832	0.923373	FALSE	0.0419	0.0236	0.07538	0.935538	FALSE
16663812	NM_003780	B4GALT2	0.00472476	0.0358525	0.894461	0.995265	FALSE	0.0161269	0.0536301	0.759569	0.992782	FALSE	0.0083	0.0304	0.785	0.993903	FALSE
16663828	NM_152499	CCDC24	0.0153304	0.0305421	0.613502	0.985583	FALSE	0.000208495	0.0533612	0.996826	0.999443	FALSE	0.0115	0.0271	0.6695	0.990341	FALSE
16663851	OTTHUMT00000022876	RP5-1198O20.4	0.0307009	0.0311106	0.321322	0.957505	FALSE	0.0674393	0.0482607	0.158645	0.915547	FALSE	0.0416	0.0267	0.1186	0.939095	FALSE
16663863	NM_173484	KLF17	-0.0155557	0.0365377	0.668317	0.989954	FALSE	0.0526832	0.0621014	0.389348	0.96571	FALSE	0.0022	0.0321	0.9444	0.998426	FALSE
16663871	NM_001034023	DMAP1	0.0669379	0.0354241	0.0586957	0.892033	FALSE	-0.0180988	0.0600906	0.759193	0.992782	FALSE	0.0447	0.0311	0.1512	0.939095	FALSE
16663897	ENST00000362515	RNU6-369P	0.0020964	0.0491704	0.965765	0.997263	FALSE	-0.0206211	0.0505722	0.678254	0.988609	FALSE	-0.0091	0.0359	0.8009	0.994968	FALSE
16663899	NM_018150	RNF220	0.0026463	0.0257696	0.917664	0.996263	FALSE	0.0128951	0.0376445	0.727398	0.991194	FALSE	0.006	0.0217	0.7835	0.993903	FALSE
16663931	ENST00000357508	C1orf228	0.0104289	0.0423303	0.804139	0.993766	FALSE	0.042731	0.0648901	0.503431	0.97554	FALSE	0.0202	0.0362	0.5764	0.984649	FALSE
16663958	ENST00000372217	KIF2C	-0.0351829	0.0495234	0.474885	0.973159	FALSE	0.0619837	0.0612385	0.30511	0.952097	FALSE	0.0037	0.0392	0.9253	0.998033	FALSE
16663989	NM_001012	RPS8	-0.0368814	0.0270317	0.170987	0.926282	FALSE	0.0137637	0.055395	0.800336	0.994946	FALSE	-0.027	0.0248	0.2765	0.962151	FALSE
16664003	NR_000024	SNORD46	-0.143054	0.0616831	0.0207212	0.866428	FALSE	0.207989	0.1324	0.113909	0.9076	FALSE	-0.0795	0.0571	0.164	0.939095	FALSE
16664005	NM_004073	PLK3	0.0653927	0.030616	0.0329073	0.887256	FALSE	0.0655429	0.0530864	0.212036	0.930611	FALSE	0.0654	0.0271	0.01563	0.849118	FALSE
16664028	NM_001136537	BTBD19	0.00659224	0.0384852	0.863098	0.994425	FALSE	-0.0725801	0.055749	0.188539	0.925072	FALSE	-0.0193	0.0323	0.5503	0.98427	FALSE
16664046	ENST00000517230	RNA5SP47	0.0198197	0.0425426	0.639199	0.987454	FALSE	0.0645898	0.0517563	0.207219	0.929474	FALSE	0.0381	0.0335	0.2555	0.959751	FALSE
16664048	NM_000374	UROD	-0.0448224	0.0373945	0.228733	0.946686	FALSE	-0.0130889	0.0559403	0.811744	0.995091	FALSE	-0.0349	0.0317	0.2711	0.961966	FALSE
16664072	NR_024270	LINC01144	-0.00197202	0.0401492	0.960564	0.997263	FALSE	0.0795514	0.0774064	0.297817	0.951826	FALSE	0.0156	0.0364	0.6687	0.990341	FALSE
16664074	NM_032756	HPDL	-0.0564032	0.0383245	0.13995	0.916995	FALSE	-0.0483955	0.0544017	0.366871	0.963119	FALSE	-0.0537	0.0319	0.0927	0.939095	FALSE
16664078	NM_025077	TOE1	0.0151292	0.0261265	0.560156	0.981503	FALSE	0.0134038	0.0493727	0.782297	0.993679	FALSE	0.0147	0.0236	0.5316	0.98427	FALSE
16664091	NM_015506	MMACHC	-0.0520289	0.028816	0.0707096	0.893822	FALSE	0.0362489	0.0486327	0.44911	0.968654	FALSE	-0.0288	0.0253	0.2555	0.959751	FALSE
16664100	NM_001202413	AKR1A1	-0.0389263	0.0323024	0.226262	0.946686	FALSE	0.0123776	0.0562668	0.82281	0.995386	FALSE	-0.026	0.0286	0.3626	0.974992	FALSE
16664118	NM_001195193	NASP	0.0235355	0.0374626	0.527381	0.976591	FALSE	0.0139641	0.045505	0.754802	0.992704	FALSE	0.0196	0.0295	0.5055	0.98173	FALSE
16664150	NM_016486	TMEM69	-0.0048688	0.0285017	0.863469	0.994425	FALSE	-0.0317093	0.0490394	0.511147	0.976941	FALSE	-0.0117	0.0251	0.6405	0.989781	FALSE
16664156	NM_015112	MAST2	0.00975932	0.03154	0.755461	0.993239	FALSE	0.0347496	0.0520048	0.497201	0.975007	FALSE	0.0166	0.0275	0.547	0.98427	FALSE
16664210	OTTHUMT00000022172	RP4-533D7.4	-0.04403	0.0375157	0.238537	0.946784	FALSE	0.125663	0.0577855	0.0303203	0.906452	FALSE	0.007	0.0321	0.8283	0.995035	FALSE
16664213	OTTHUMT00000022165	RP4-533D7.3	0.0239166	0.0342511	0.482462	0.973159	FALSE	-0.0115419	0.0425882	0.782664	0.993679	FALSE	0.0098	0.0272	0.7178	0.991711	FALSE
16664215	XR_431158	LOC101929626	0.0262348	0.0500591	0.597963	0.983087	FALSE	-0.0241529	0.0658024	0.708782	0.989044	FALSE	0.0075	0.0406	0.8527	0.996738	FALSE
16664218	NM_005727	TSPAN1	0.0330592	0.0325275	0.307113	0.957468	FALSE	0.0640565	0.051804	0.211354	0.930422	FALSE	0.0419	0.0281	0.1356	0.939095	FALSE
16664235	NM_001013615	LURAP1	-0.0489839	0.0268754	0.0681167	0.892033	FALSE	-0.0795318	0.0387144	0.0402916	0.906452	FALSE	-0.059	0.0225	0.008723	0.82371	FALSE
16664243	NM_001142548	RAD54L	-0.0702678	0.0427444	0.0995342	0.905517	FALSE	-0.0475609	0.0566922	0.394594	0.965727	FALSE	-0.0619	0.0348	0.07504	0.935538	FALSE
16664272	ENST00000460947	UQCRH	0.00691826	0.045845	0.879258	0.994595	FALSE	-0.104279	0.0609297	0.0856842	0.9076	FALSE	-0.0338	0.0373	0.3659	0.974992	FALSE
16664281	NM_001256127	NSUN4	-0.00965172	0.0337308	0.773336	0.993239	FALSE	0.0126587	0.0521063	0.804681	0.995013	FALSE	-0.003	0.0289	0.918	0.997987	FALSE
16664299	NM_001441	FAAH	0.0215339	0.0409584	0.596795	0.982984	FALSE	-0.0178662	0.052872	0.730939	0.991345	FALSE	0.0066	0.033	0.8419	0.995745	FALSE
16664322	NR_045483	FAAHP1	-0.00618596	0.0398264	0.875752	0.994425	FALSE	-0.0112684	0.0600435	0.848482	0.99739	FALSE	-0.0078	0.0339	0.8187	0.995035	FALSE
16664332	ENST00000455247	LINC00505	-0.0490541	0.0513079	0.336587	0.96295	FALSE	-0.0491179	0.0596188	0.403083	0.967134	FALSE	-0.0491	0.0396	0.2154	0.951429	FALSE
16664335	NM_147192	DMBX1	-0.0782628	0.0375389	0.0372516	0.887256	FALSE	0.0780304	0.0581662	0.175659	0.923373	FALSE	-0.0317	0.0322	0.3247	0.972201	FALSE
16664341	NR_038403	MKNK1-AS1	0.0570913	0.0416438	0.168949	0.926282	FALSE	-0.0843514	0.0691187	0.217287	0.931755	FALSE	0.0189	0.0364	0.6037	0.988028	FALSE
16664350	NM_001145474	TEX38	-0.0470194	0.047874	0.323617	0.958312	FALSE	0.0363393	0.0699944	0.597542	0.981788	FALSE	-0.0201	0.0403	0.6178	0.988952	FALSE
16664354	NR_038827	EFCAB14-AS1	-0.0315168	0.0421175	0.451703	0.971944	FALSE	0.0174138	0.0613696	0.772729	0.992941	FALSE	-0.0156	0.0354	0.6586	0.990341	FALSE
16664359	NM_000779	CYP4B1	0.0816542	0.0385052	0.0341607	0.887256	FALSE	-0.0342905	0.0475635	0.464029	0.970636	FALSE	0.0352	0.0305	0.2481	0.959751	FALSE
16664388	NM_178033	CYP4X1	-0.0813754	0.0448294	0.0692319	0.892833	FALSE	0.052766	0.0578587	0.35503	0.958067	FALSE	-0.0305	0.0361	0.3991	0.981581	FALSE
16664406	NM_178134	CYP4Z1	0.0276849	0.0504203	0.580629	0.982004	FALSE	0.0211959	0.0633797	0.733606	0.991345	FALSE	0.0251	0.0402	0.5318	0.98427	FALSE
16664421	NM_001010969	CYP4A22	-0.0310767	0.0571459	0.584261	0.982396	FALSE	-0.0564643	0.0875603	0.512284	0.97735	FALSE	-0.0388	0.0488	0.4271	0.981581	FALSE
16664438	NR_047498	LINC00853	0.0123695	0.0676798	0.85403	0.994425	FALSE	-0.0692164	0.0770265	0.362076	0.960688	FALSE	-0.0236	0.0518	0.6492	0.990341	FALSE
16664442	ENST00000422216	LOC101930541	-0.0211747	0.042402	0.615314	0.985873	FALSE	0.11979	0.0608118	0.0489007	0.906452	FALSE	0.0255	0.0355	0.4716	0.981581	FALSE
16664445	NM_001136140	CMPK1	0.0118008	0.0294244	0.686486	0.991368	FALSE	-0.0646569	0.0401684	0.105465	0.9076	FALSE	-0.0152	0.0242	0.5291	0.98427	FALSE
16664456	NM_012186	FOXE3	-0.0170667	0.0451675	0.703731	0.992251	FALSE	-0.00785554	0.0590866	0.892328	0.997585	FALSE	-0.0136	0.0366	0.7095	0.991315	FALSE
16664460	NM_004474	FOXD2	-0.00605386	0.0392235	0.87653	0.994425	FALSE	-0.00124596	0.052293	0.980645	0.999443	FALSE	-0.0043	0.032	0.893	0.996994	FALSE
16664466	OTTHUMT00000021838	RP11-543D5.1	0.00413285	0.0466821	0.928984	0.996263	FALSE	0.131553	0.0734373	0.0724102	0.906452	FALSE	0.0413	0.0402	0.3041	0.970942	FALSE
16664473	OTTHUMT00000021843	RP11-330M19.1	0.0316153	0.0414158	0.442672	0.971193	FALSE	0.011821	0.0668459	0.857128	0.997585	FALSE	0.026	0.0359	0.4683	0.981581	FALSE
16664476	OTTHUMT00000021833	RP4-683M8.2	-0.0685488	0.0429979	0.110088	0.913923	FALSE	0.028478	0.0545549	0.595549	0.981788	FALSE	-0.0309	0.0344	0.3688	0.975272	FALSE
16664482	OTTHUMT00000021839	RP5-1024N4.2	0.068491	0.0456032	0.132069	0.916689	FALSE	-0.100238	0.0681089	0.138034	0.911441	FALSE	0.0156	0.0386	0.687	0.990341	FALSE
16664486	ENST00000425816	SLC5A9	-0.00046807	0.0532633	0.992941	0.999195	FALSE	-0.0116055	0.0777519	0.879214	0.997585	FALSE	-0.0041	0.0448	0.9276	0.998426	FALSE
16664512	ENST00000383973	RNU6-723P	0.0116768	0.0347478	0.735192	0.993126	FALSE	0.0165929	0.0528168	0.749176	0.99197	FALSE	0.0132	0.0296	0.6562	0.990341	FALSE
16664514	ENST00000411243	RNU4-61P	0.121714	0.0675726	0.0713785	0.893959	FALSE	0.0428083	0.0888051	0.62394	0.983355	FALSE	0.0924	0.0548	0.09175	0.939095	FALSE
16664516	OTTHUMT00000022328	RP11-141A19.1	0.0191988	0.0314171	0.538697	0.979674	FALSE	-0.00649543	0.043575	0.879375	0.997585	FALSE	0.0103	0.026	0.6918	0.990342	FALSE
16664522	ENST00000420071	LOC101929721	-0.0609698	0.0383099	0.110696	0.913923	FALSE	0.0750783	0.040649	0.0642274	0.906452	FALSE	0.0037	0.0284	0.8971	0.997429	FALSE
16664533	NM_001144774	ELAVL4	-0.0173596	0.0357055	0.624671	0.986083	FALSE	-0.0150872	0.0445761	0.730522	0.991345	FALSE	-0.0165	0.0284	0.5622	0.984484	FALSE
16664559	OTTHUMT00000021804	RP5-850O15.3	0.00715524	0.0514647	0.888693	0.995265	FALSE	-0.0563842	0.06918	0.408111	0.967698	FALSE	-0.0158	0.0421	0.7081	0.991315	FALSE
16664565	ENST00000384465	RNU6-1026P	0.0240523	0.0523202	0.643637	0.987547	FALSE	0.0137956	0.0560641	0.802221	0.994946	FALSE	0.0192	0.039	0.6216	0.989647	FALSE
16664569	NM_078626	CDKN2C	-0.0414198	0.0553392	0.451604	0.971944	FALSE	0.0125166	0.0835828	0.878823	0.997585	FALSE	-0.0248	0.0471	0.5988	0.985915	FALSE
16664579	NR_039617	MIR4421	0.0455494	0.0695227	0.509855	0.975816	FALSE	0.215605	0.10929	0.0485765	0.906452	FALSE	0.0952	0.0598	0.1116	0.939095	FALSE
16664581	NM_001136508	C1orf185	0.140116	0.0430004	0.00127616	0.638692	TRUE	-0.0280833	0.0540854	0.597495	0.981788	FALSE	0.0742	0.0343	0.03051	0.88143	FALSE
16664599	NM_014372	RNF11	0.0117837	0.0281859	0.673943	0.990139	FALSE	0.0083414	0.0438002	0.846273	0.99739	FALSE	0.0108	0.0242	0.6562	0.990341	FALSE
16664610	XR_425177	LOC102724097	0.050455	0.0377873	0.18025	0.927351	FALSE	0.0379671	0.0556427	0.488183	0.97392	FALSE	0.0465	0.0319	0.145	0.939095	FALSE
16664615	ENST00000383868	RNU6-877P	-0.0683331	0.0678898	0.311792	0.957468	FALSE	0.00887423	0.0732309	0.901807	0.998173	FALSE	-0.0323	0.0507	0.5243	0.98427	FALSE
16664617	OTTHUMT00000022587	RP11-253A20.1	0.0155029	0.0329961	0.636353	0.986571	FALSE	0.0585956	0.044756	0.186106	0.924841	FALSE	0.0309	0.0271	0.2543	0.959751	FALSE
16664620	OTTHUMT00000022578	RP11-191G24.1	-0.0519316	0.0400939	0.193569	0.935728	FALSE	-0.0162098	0.0525818	0.753713	0.992704	FALSE	-0.0386	0.0325	0.2345	0.959725	FALSE
16664624	NM_024586	OSBPL9	0.00760796	0.0228891	0.737968	0.993126	FALSE	0.0207595	0.0356081	0.553422	0.980878	FALSE	0.0115	0.0196	0.558	0.98427	FALSE
16664680	OTTHUMT00000023056	RP4-657D16.3	0.0184356	0.0417222	0.656556	0.988512	FALSE	0.0604364	0.0770277	0.425728	0.96775	FALSE	0.0281	0.0374	0.4529	0.981581	FALSE
16664685	ENST00000363969	RNA5SP48	-0.0100749	0.0257676	0.693948	0.991838	FALSE	0.0364369	0.0419139	0.37781	0.965474	FALSE	0.0029	0.0224	0.8984	0.997489	FALSE
16664687	OTTHUMT00000023822	RP11-91A18.4	-0.0096666	0.0367225	0.791037	0.993342	FALSE	-0.00127458	0.0446307	0.976802	0.999443	FALSE	-0.0062	0.0289	0.829	0.995099	FALSE
16664690	ENST00000428794	TXNDC12-AS1	-0.00795428	0.0571557	0.888584	0.995265	FALSE	-0.0320219	0.0765357	0.670364	0.988609	FALSE	-0.0167	0.0467	0.7209	0.992577	FALSE
16664694	NM_001136497	BTF3L4	-0.0513329	0.0313908	0.101305	0.906069	FALSE	0.0215432	0.0378107	0.562434	0.981693	FALSE	-0.0213	0.0246	0.3876	0.979782	FALSE
16664708	NM_004799	ZFYVE9	0.0012257	0.0343204	0.97132	0.997263	FALSE	0.0367607	0.04432	0.399931	0.967073	FALSE	0.0147	0.0277	0.595	0.985915	FALSE
16664731	ENST00000487160	PRPF38A	-0.0210213	0.0240993	0.380514	0.9676	FALSE	0.0278479	0.0354537	0.42522	0.96775	FALSE	-0.0054	0.0203	0.7914	0.993903	FALSE
16664748	ENST00000459779	GPX7	0.002285	0.0346657	0.947094	0.99723	FALSE	0.0694591	0.0602325	0.243324	0.936449	FALSE	0.0192	0.0307	0.5303	0.98427	FALSE
16664754	ENST00000401050	FAM159A	0.0292191	0.0286693	0.305773	0.957468	FALSE	0.0599173	0.0448516	0.17744	0.923373	FALSE	0.0382	0.0246	0.1207	0.939095	FALSE
16664765	NM_024646	ZYG11B	-0.0192835	0.0283109	0.493259	0.973466	FALSE	-0.04923	0.0411583	0.226443	0.934702	FALSE	-0.029	0.0238	0.2224	0.955738	FALSE
16664782	NM_001004339	ZYG11A	-0.0864228	0.0265599	0.00129576	0.638692	FALSE	0.0311154	0.0408278	0.439038	0.96775	FALSE	-0.051	0.0227	0.02471	0.870323	FALSE
16664802	NM_001007098	SCP2	-0.0354826	0.0340773	0.29546	0.954108	FALSE	0.0442284	0.0544174	0.409411	0.967698	FALSE	-0.0127	0.0295	0.6659	0.990341	FALSE
16664828	NM_001199080	PODN	-0.0331238	0.0357478	0.351648	0.96604	FALSE	-0.0423236	0.0495427	0.386059	0.96571	FALSE	-0.0363	0.0296	0.2192	0.952767	FALSE
16664846	AK094048	SLC1A7	-0.016229	0.0379905	0.667263	0.989954	FALSE	-0.121193	0.0595468	0.0421091	0.906452	FALSE	-0.047	0.0327	0.1502	0.939095	FALSE
16664852	ENST00000468572	CPT2	-0.0715722	0.0341768	0.0364226	0.887256	FALSE	0.0132977	0.0635993	0.831446	0.996196	FALSE	-0.0523	0.0307	0.08893	0.939095	FALSE
16664861	NR_038953	LOC100507564	-0.00313535	0.0364043	0.930909	0.996389	FALSE	0.0634229	0.0488991	0.190178	0.925563	FALSE	0.0209	0.0298	0.4828	0.981581	FALSE
16664865	OTTHUMT00000024726	RP4-784A16.1	-0.016002	0.0404371	0.690433	0.991722	FALSE	-0.0263501	0.0711108	0.706139	0.988864	FALSE	-0.0186	0.0359	0.6048	0.988187	FALSE
16664868	OTTHUMT00000024728	RP4-784A16.2	0.0903678	0.04567	0.0478805	0.889368	FALSE	0.0657391	0.06924	0.335777	0.956293	FALSE	0.0828	0.0389	0.03322	0.889257	FALSE
16664871	OTTHUMT00000024739	RP4-784A16.4	-0.0651203	0.038753	0.0923134	0.904697	FALSE	-0.0270469	0.0513058	0.591925	0.981788	FALSE	-0.0511	0.0315	0.1049	0.939095	FALSE
16664878	OTTHUMT00000024802	RP4-784A16.5	-0.0367421	0.0405285	0.362122	0.966509	FALSE	0.056518	0.0521732	0.272727	0.947051	FALSE	-0.0012	0.0326	0.97	0.999602	FALSE
16664887	ENST00000463126	DMRTB1	-0.00868663	0.0311308	0.778812	0.993239	FALSE	-0.129146	0.0563077	0.0226738	0.906452	FALSE	-0.0373	0.0278	0.1798	0.942771	FALSE
16664897	NM_000792	DIO1	-0.116406	0.0545642	0.0331108	0.887256	FALSE	-0.0662701	0.0653123	0.30393	0.952097	FALSE	-0.0956	0.0427	0.0251	0.870323	FALSE
16664912	NM_001256409	LRRC42	0.054141	0.0342286	0.112878	0.91556	FALSE	-0.0936333	0.0495457	0.0584723	0.906452	FALSE	0.0058	0.0287	0.8404	0.995628	FALSE
16664932	NM_153035	TCEANC2	-0.0175943	0.0332831	0.594791	0.982729	FALSE	0.0180561	0.0503286	0.71506	0.989389	FALSE	-0.0066	0.0283	0.8156	0.995035	FALSE
16664947	NM_016491	MRPL37	-0.00525355	0.0271713	0.845681	0.994425	FALSE	-0.00326822	0.042341	0.937358	0.99836	FALSE	-0.0047	0.0233	0.8414	0.995703	FALSE
16664963	NR_103541	SSBP3-AS1	-0.0783375	0.0387588	0.0433552	0.887256	FALSE	-0.103353	0.0501823	0.0398055	0.906452	FALSE	-0.0878	0.0313	0.004985	0.754444	FALSE
16664967	OTTHUMT00000022719	RP5-997D24.3	0.0510533	0.0465536	0.270603	0.949637	FALSE	-0.0580445	0.0793055	0.457292	0.968844	FALSE	0.0227	0.041	0.5796	0.984798	FALSE
16664970	OTTHUMT00000023024	RP4-705F19.1	-0.0195467	0.0452553	0.663801	0.989428	FALSE	-0.0615877	0.0676287	0.355715	0.958203	FALSE	-0.0327	0.0384	0.3937	0.979982	FALSE
16664978	NM_015547	ACOT11	-0.0196457	0.0473439	0.676233	0.990645	FALSE	0.0393527	0.0707208	0.571573	0.981693	FALSE	-0.0011	0.0401	0.9772	0.999602	FALSE
16665006	NM_001039464	MROH7	-0.0325148	0.0308683	0.289905	0.952755	FALSE	-0.0553364	0.0359636	0.121345	0.9076	FALSE	-0.0423	0.0239	0.07628	0.935879	FALSE
16665069	NM_001110533	C1orf177	0.0317885	0.0548608	0.559909	0.981503	FALSE	-0.083717	0.0693026	0.221927	0.93444	FALSE	-0.0132	0.0438	0.7628	0.993867	FALSE
16665086	OTTHUMT00000027682	RP11-67L3.5	0.123214	0.0431193	0.00456107	0.738324	TRUE	-0.104169	0.0603568	0.0831466	0.9076	FALSE	0.0454	0.0358	0.2043	0.949912	FALSE
16665094	NM_182532	TMEM61	-0.0081409	0.0344935	0.812214	0.993792	FALSE	0.00933324	0.0584425	0.870843	0.997585	FALSE	-0.0036	0.0303	0.9064	0.997899	FALSE
16665102	NM_057176	BSND	-0.0103902	0.0371134	0.778101	0.993239	FALSE	0.0154716	0.0474976	0.74027	0.991345	FALSE	-0.0005	0.0298	0.9874	0.999602	FALSE
16665109	NM_174936	PCSK9	-0.0382049	0.0328391	0.242641	0.946784	FALSE	-0.0628635	0.041975	0.131372	0.909282	FALSE	-0.0477	0.0264	0.07051	0.935538	FALSE
16665132	NR_038320	LOC100507634	-0.0573066	0.0289164	0.0475382	0.889273	FALSE	0.0323715	0.0476734	0.490286	0.97392	FALSE	-0.0329	0.0252	0.1928	0.948327	FALSE
16665136	OTTHUMT00000022545	RP11-101C11.1	-0.0321093	0.0544008	0.552629	0.980725	FALSE	-0.0643104	0.0681423	0.338647	0.956823	FALSE	-0.0448	0.0433	0.3013	0.96896	FALSE
16665139	NR_039618	MIR4422	0.0282439	0.0550122	0.605427	0.984751	FALSE	-0.0890213	0.0715177	0.208376	0.929474	FALSE	-0.0159	0.0444	0.7211	0.992577	FALSE
16665141	ENST00000516353	RNU6-830P	-0.0302908	0.0418446	0.466573	0.972882	FALSE	0.0825906	0.0651901	0.200503	0.928864	FALSE	0.0031	0.0359	0.9314	0.998426	FALSE
16665143	OTTHUMT00000022603	RP11-466L17.1	-0.0563624	0.0382478	0.139448	0.916995	FALSE	-0.148101	0.0541882	0.00715942	0.866114	TRUE	-0.0873	0.0319	0.006172	0.778211	FALSE
16665147	OTTHUMT00000022600	RP11-90C4.1	-0.0312507	0.0330231	0.34152	0.96295	FALSE	-0.0344998	0.0451132	0.437472	0.96775	FALSE	-0.0324	0.0272	0.233	0.959512	FALSE
16665159	OTTHUMT00000022602	RP11-90C4.3	-0.0314688	0.0311098	0.309399	0.957468	FALSE	0.0196279	0.0384406	0.60359	0.981788	FALSE	-0.011	0.0246	0.6549	0.990341	FALSE
16665168	OTTHUMT00000022251	RP1-158P9.1	0.0139509	0.0411149	0.732713	0.993126	FALSE	-0.000941078	0.0482209	0.984146	0.999443	FALSE	0.0076	0.0319	0.8112	0.995035	FALSE
16665176	OTTHUMT00000022253	RP4-710M16.2	0.00445026	0.038644	0.907709	0.995313	FALSE	0.0287252	0.0532135	0.583098	0.981693	FALSE	0.0129	0.0319	0.6849	0.990341	FALSE
16665182	NM_006252	PRKAA2	0.0233404	0.0430747	0.585611	0.982396	FALSE	-0.0626414	0.0608512	0.297023	0.951826	FALSE	-0.0057	0.0358	0.8731	0.996796	FALSE
16665193	NM_000562	C8A	-0.0329677	0.0400337	0.407655	0.967892	FALSE	0.01139	0.0602315	0.84734	0.99739	FALSE	-0.0192	0.034	0.5724	0.984579	FALSE
16665207	OTTHUMT00000126523	RP5-1103B4.3	0.00156576	0.0371705	0.966175	0.997263	FALSE	0.00712869	0.0431787	0.866519	0.997585	FALSE	0.004	0.0287	0.8903	0.996796	FALSE
16665219	OTTHUMT00000027966	RP6-102O10.1	0.0367064	0.0486517	0.447993	0.971944	FALSE	-0.0393173	0.0661284	0.54561	0.980704	FALSE	0.0097	0.04	0.8086	0.995035	FALSE
16665224	NR_104362	DAB1-AS1	-0.00692534	0.0492583	0.887452	0.995265	FALSE	-0.0164315	0.0624954	0.788991	0.994419	FALSE	-0.0106	0.0394	0.7878	0.993903	FALSE
16665232	ENST00000457412	DAB1-AS1	-0.0645468	0.037027	0.0808768	0.904697	FALSE	0.0164608	0.0413684	0.685593	0.988609	FALSE	-0.0281	0.0281	0.3168	0.971347	FALSE
16665235	OTTHUMT00000027965	RP11-393I23.4	0.0505749	0.0359015	0.157589	0.926282	FALSE	0.0717806	0.0507372	0.153629	0.915059	FALSE	0.0577	0.0299	0.05334	0.914838	FALSE
16665247	NR_034014	LINC01135	-0.035285	0.0435658	0.41541	0.9683	FALSE	-0.0488799	0.0628897	0.430064	0.96775	FALSE	-0.0398	0.0365	0.2764	0.962151	FALSE
16665254	OTTHUMT00000023037	RP4-794H19.4	-0.000828709	0.0397868	0.983271	0.998028	FALSE	0.0146468	0.0602485	0.80455	0.995013	FALSE	0.0039	0.0339	0.9075	0.997937	FALSE
16665266	NM_001113411	FGGY	0.050085	0.0489484	0.303864	0.956811	FALSE	0.0482781	0.072497	0.498655	0.975051	FALSE	0.0495	0.0414	0.2314	0.959512	FALSE
16665298	NR_110627	LOC101926944	0.00514895	0.0333221	0.876388	0.994425	FALSE	0.0686454	0.0629023	0.269229	0.946285	FALSE	0.0193	0.0301	0.5214	0.984158	FALSE
16665302	NM_015888	HOOK1	0.00511871	0.0574673	0.928552	0.996263	FALSE	0.0499286	0.0746282	0.496667	0.974866	FALSE	0.022	0.0464	0.6355	0.989781	FALSE
16665335	OTTHUMT00000024949	RP11-575B7.3	-0.0185293	0.0340297	0.583786	0.982396	FALSE	0.0952826	0.0505059	0.058896	0.906452	FALSE	0.0175	0.0288	0.5438	0.98427	FALSE
16665346	NM_001134673	NFIA	-0.007221	0.04168	0.861551	0.994425	FALSE	0.058074	0.0705986	0.403805	0.967503	FALSE	0.0099	0.0366	0.787	0.993903	FALSE
16665373	NM_176877	INADL	-0.0129315	0.0464414	0.779267	0.993239	FALSE	0.0183345	0.0602514	0.756788	0.992782	FALSE	-0.0011	0.0375	0.9758	0.999602	FALSE
16665433	ENST00000363705	RNU6-414P	-0.0110652	0.0546639	0.838538	0.994425	FALSE	-0.13492	0.0739386	0.0673988	0.906452	FALSE	-0.0554	0.0448	0.2165	0.951429	FALSE
16665435	ENST00000391058	RNU6-1177P	0.0210346	0.063461	0.738672	0.993126	FALSE	-0.0822524	0.0694085	0.23071	0.934702	FALSE	-0.0265	0.0477	0.5788	0.984781	FALSE
16665437	NR_036058	MIR3116-1	-0.0876597	0.0789675	0.26481	0.949637	FALSE	0.00618204	0.121024	0.95852	0.998767	FALSE	-0.0593	0.0675	0.3797	0.97675	FALSE
16665439	NM_001164835	L1TD1	0.0154266	0.0412376	0.706542	0.992251	FALSE	-0.00349789	0.0601904	0.952816	0.998767	FALSE	0.0093	0.0347	0.7886	0.993903	FALSE
16665447	NM_001017415	USP1	-0.0359383	0.035439	0.308184	0.957468	FALSE	-0.0362239	0.0523054	0.481728	0.973674	FALSE	-0.036	0.0299	0.2285	0.959512	FALSE
16665461	ENST00000482591	ANGPTL3	-0.0146609	0.030494	0.628526	0.986123	FALSE	-0.00908231	0.040706	0.820325	0.995123	FALSE	-0.0126	0.0249	0.6117	0.988534	FALSE
16665472	XR_159343	LOC400756	0.128373	0.0396955	0.00138437	0.638692	TRUE	-0.0764636	0.0644934	0.230494	0.934702	FALSE	0.0713	0.0345	0.03867	0.899337	FALSE
16665475	NM_032852	ATG4C	0.0357425	0.0304344	0.23823	0.946784	FALSE	-0.0562634	0.0505648	0.26006	0.941803	FALSE	0.0109	0.0266	0.6811	0.990341	FALSE
16665492	OTTHUMT00000127843	RP4-771M4.3	-0.0595462	0.0514715	0.245278	0.946784	FALSE	-0.0972605	0.0690081	0.155161	0.915059	FALSE	-0.0732	0.0421	0.08183	0.938418	FALSE
16665494	OTTHUMT00000025349	RP11-5P4.2	-0.0215867	0.02806	0.439136	0.97026	FALSE	0.03572	0.039717	0.361675	0.960636	FALSE	-0.0023	0.0234	0.9228	0.997987	FALSE
16665497	OTTHUMT00000025342	RP11-335E6.2	0.00706488	0.0347387	0.837792	0.994425	FALSE	0.00938008	0.0481209	0.842701	0.997115	FALSE	0.0079	0.0287	0.7841	0.993903	FALSE
16665504	OTTHUMT00000025343	RP11-335E6.3	0.00728002	0.0583943	0.900126	0.995265	FALSE	-0.0543268	0.0680941	0.418022	0.96775	FALSE	-0.0191	0.0452	0.6721	0.990341	FALSE
16665507	NM_012183	FOXD3	-0.0430923	0.0350355	0.216861	0.94411	FALSE	0.127236	0.0441628	0.00473072	0.844824	TRUE	0.0235	0.028	0.4015	0.981581	FALSE
16665512	ENST00000263440	ALG6	0.0362882	0.0287784	0.205561	0.940512	FALSE	0.0203071	0.0457574	0.651665	0.986026	FALSE	0.0317	0.0249	0.2022	0.949912	FALSE
16665536	NM_032437	EFCAB7	-0.0238025	0.0314878	0.44712	0.971944	FALSE	-0.0410457	0.0427206	0.330079	0.955733	FALSE	-0.0299	0.0258	0.2465	0.959751	FALSE
16665558	NR_002771	DLEU2L	-0.0516043	0.0741847	0.484125	0.973159	FALSE	0.0478747	0.111628	0.662622	0.988034	FALSE	-0.0207	0.063	0.7422	0.99344	FALSE
16665566	NM_001172819	PGM1	0.0206229	0.0296378	0.483993	0.973159	FALSE	-0.00874225	0.0564781	0.87478	0.997585	FALSE	0.0142	0.0268	0.5964	0.985915	FALSE
16665588	NM_001083592	ROR1	0.016149	0.0511764	0.750778	0.993239	FALSE	-0.0718889	0.0885281	0.409821	0.967698	FALSE	-0.0062	0.0452	0.8906	0.996796	FALSE
16665606	NM_152489	UBE2U	0.00384519	0.0341598	0.90978	0.995313	FALSE	-0.0027753	0.0351962	0.93601	0.99836	FALSE	0.0006	0.025	0.9807	0.999602	FALSE
16665621	NM_001293274	CACHD1	0.0982808	0.0480638	0.0409966	0.887256	FALSE	-0.0449068	0.0711467	0.521235	0.97906	FALSE	0.0528	0.0406	0.1934	0.948631	FALSE
16665654	NR_039957	MIR4794	0.0551631	0.0409749	0.176701	0.926838	FALSE	0.0352972	0.0454013	0.429935	0.96775	FALSE	0.0462	0.031	0.1363	0.939095	FALSE
16665656	NM_018211	RAVER2	0.115528	0.0749599	0.122327	0.915739	FALSE	-0.0396946	0.137133	0.76829	0.992907	FALSE	0.0793	0.0671	0.2376	0.959751	FALSE
16665674	NM_001005353	AK4	0.0514787	0.0326874	0.114437	0.91556	FALSE	0.0790898	0.0525333	0.129398	0.9083	FALSE	0.0593	0.0283	0.03626	0.891575	FALSE
16665687	NM_001256864	DNAJC6	0.059429	0.0425524	0.161164	0.926282	FALSE	-0.0680984	0.0669517	0.30277	0.952097	FALSE	0.0222	0.0366	0.5438	0.98427	FALSE
16665717	NM_001003679	LEPR	0.0258984	0.0367491	0.478426	0.973159	FALSE	0.0137548	0.0534093	0.793214	0.994816	FALSE	0.0219	0.0309	0.4772	0.981581	FALSE
16665752	OTTHUMT00000025274	RP4-630A11.3	0.0227661	0.0695995	0.741981	0.993231	FALSE	0.135115	0.126712	0.280221	0.951105	FALSE	0.0492	0.0623	0.4295	0.981581	FALSE
16665757	NM_001037339	PDE4B	0.0300978	0.0320352	0.34499	0.964304	FALSE	0.0455893	0.0401999	0.251128	0.938392	FALSE	0.0362	0.0255	0.1564	0.939095	FALSE
16665796	NM_032291	SGIP1	-0.0686664	0.0865534	0.425003	0.969115	FALSE	0.0709425	0.103452	0.48602	0.97392	FALSE	-0.0105	0.0676	0.8762	0.996796	FALSE
16665833	NR_036060	MIR3117	0.0139117	0.028547	0.623862	0.986083	FALSE	0.0673517	0.0386519	0.080301	0.906452	FALSE	0.033	0.0234	0.1586	0.939095	FALSE
16665835	ENST00000525663	TCTEX1D1	0.101165	0.0649218	0.118278	0.915739	FALSE	0.189964	0.101746	0.0614773	0.906452	FALSE	0.1272	0.0558	0.0227	0.870323	FALSE
16665850	OTTHUMT00000025411	RP11-342H21.2	0.0432388	0.037101	0.24182	0.946784	FALSE	-0.0130316	0.0454142	0.770242	0.992907	FALSE	0.0205	0.0293	0.4847	0.981581	FALSE
16665853	NM_001077700	MIER1	-0.055096	0.0216632	0.011346	0.846042	FALSE	0.02147	0.0325773	0.503087	0.975525	FALSE	-0.0313	0.0184	0.0888	0.939095	FALSE
16665878	NM_144701	IL23R	-0.032787	0.0523484	0.528641	0.976591	FALSE	-0.0603758	0.0658036	0.352141	0.958067	FALSE	-0.0436	0.0418	0.2963	0.968477	FALSE
16665899	ENST00000517265	RNU6-586P	-0.108298	0.0427398	0.0116466	0.84644	FALSE	-0.0255729	0.0466553	0.577326	0.981693	FALSE	-0.0702	0.0321	0.02882	0.873152	FALSE
16665901	NM_001258214	IL12RB2	0.0412359	0.0656465	0.527439	0.976591	FALSE	-0.248807	0.10858	0.0227931	0.906452	FALSE	-0.0375	0.0573	0.5131	0.983519	FALSE
16665923	ENST00000411331	RNU6-387P	-0.0220715	0.0495847	0.654187	0.988449	FALSE	0.0387324	0.0562737	0.484416	0.97392	FALSE	0.0048	0.0379	0.8995	0.997489	FALSE
16665930	ENST00000384773	RNU6-1031P	-0.00766388	0.0546534	0.887742	0.995265	FALSE	-0.0220041	0.0545237	0.681371	0.988609	FALSE	-0.0149	0.0393	0.7042	0.990832	FALSE
16665932	NM_001199741	GADD45A	0.00445328	0.046055	0.922456	0.996263	FALSE	0.0056444	0.0751549	0.939046	0.99836	FALSE	0.0048	0.0401	0.905	0.997844	FALSE
16665941	NR_040077	GNG12-AS1	-0.0213246	0.027849	0.441266	0.970894	FALSE	0.0190689	0.0420597	0.644674	0.984649	FALSE	-0.0088	0.0237	0.7087	0.991315	FALSE
16665960	OTTHUMT00000025505	RP4-694A7.2	0.00470772	0.0412721	0.908582	0.995313	FALSE	0.0682946	0.0623699	0.267632	0.945724	FALSE	0.0243	0.0351	0.4883	0.98173	FALSE
16665963	NR_110671	DEPDC1-AS1	0.00464244	0.0290944	0.872388	0.994425	FALSE	-0.0290702	0.043558	0.497719	0.975044	FALSE	-0.0059	0.0247	0.8112	0.995035	FALSE
16665967	OTTHUMT00000025521	RP11-424D14.1	-0.0329985	0.029596	0.26272	0.949637	FALSE	-0.0250472	0.0456778	0.577173	0.981693	FALSE	-0.0306	0.0253	0.2269	0.95878	FALSE
16665973	OTTHUMT00000025522	RP3-380B4.1	-0.0242856	0.0315428	0.438768	0.97026	FALSE	-0.0267736	0.0415054	0.512152	0.977161	FALSE	-0.0252	0.0256	0.3248	0.972201	FALSE
16665976	NM_020794	LRRC7	0.0463115	0.0401578	0.24676	0.946784	FALSE	-0.00583804	0.0642138	0.926247	0.99822	FALSE	0.0314	0.0347	0.3653	0.974992	FALSE
16666007	NR_023916	PIN1P1	-0.0772794	0.0741487	0.295006	0.953986	FALSE	0.153456	0.0997524	0.121418	0.9076	FALSE	0.0058	0.0607	0.9232	0.997987	FALSE
16666009	ENST00000441830	LRRC7	-0.0177395	0.0329961	0.588542	0.982671	FALSE	0.0786429	0.0449362	0.0790306	0.906452	FALSE	0.0164	0.0271	0.5443	0.98427	FALSE
16666013	NM_001190987	SRSF11	0.025383	0.0209736	0.224285	0.946686	FALSE	0.0361968	0.0301235	0.224344	0.93444	FALSE	0.029	0.0176	0.09897	0.939095	FALSE
16666045	NM_001031693	HHLA3	0.0135074	0.0463585	0.769311	0.993239	FALSE	-0.147137	0.0687174	0.0328479	0.906452	FALSE	-0.0374	0.0392	0.34	0.972812	FALSE
16666055	ENST00000346806	CTH	0.031267	0.0463571	0.497483	0.974623	FALSE	-0.0144419	0.0790654	0.852482	0.997585	FALSE	0.0194	0.0408	0.6344	0.989781	FALSE
16666071	ENST00000419450	LOC101927244	0.016961	0.0357069	0.632651	0.98632	FALSE	0.0330695	0.0548141	0.539739	0.980704	FALSE	0.0218	0.0305	0.4745	0.981581	FALSE
16666082	OTTHUMT00000026080	RP3-333A15.1	0.102118	0.0553701	0.0649429	0.892033	FALSE	0.0819883	0.0694271	0.232314	0.935407	FALSE	0.0942	0.0441	0.03274	0.886899	FALSE
16666086	NR_038420	ZRANB2-AS1	0.00668565	0.0383017	0.86052	0.994425	FALSE	-0.0636172	0.0575517	0.263166	0.942055	FALSE	-0.0152	0.0325	0.6407	0.989781	FALSE
16666091	ENST00000413421	ZRANB2-AS2	0.00709831	0.0317539	0.821964	0.994425	FALSE	0.0500186	0.0435655	0.245372	0.937176	FALSE	0.0222	0.0262	0.3967	0.981037	FALSE
16666102	OTTHUMT00000026633	RP11-386O9.2	0.0431621	0.0366061	0.236373	0.946784	FALSE	-0.0454479	0.0485871	0.342916	0.958067	FALSE	0.0107	0.0298	0.7199	0.992544	FALSE
16666105	ENST00000430605	ZRANB2-AS2	-0.0216625	0.0443085	0.62274	0.986083	FALSE	-0.0414566	0.0539366	0.435164	0.96775	FALSE	-0.0297	0.0349	0.3941	0.979982	FALSE
16666109	OTTHUMT00000026854	RP11-82L20.1	-0.00141781	0.0329938	0.965495	0.997263	FALSE	0.0237339	0.0405513	0.551876	0.980704	FALSE	0.0087	0.0261	0.7383	0.99344	FALSE
16666115	ENST00000418078	LOC339468	0.0148223	0.0341664	0.66241	0.989428	FALSE	-0.0502909	0.045493	0.263136	0.942055	FALSE	-0.0089	0.0278	0.7481	0.99344	FALSE
16666126	NR_110676	LINC01360	0.0349636	0.0309377	0.256312	0.949637	FALSE	0.0101342	0.0430029	0.810416	0.995091	FALSE	0.0264	0.0256	0.3027	0.969443	FALSE
16666135	OTTHUMT00000026418	RP4-788P17.1	-3.4436e-05	0.0413875	0.999332	0.999941	FALSE	-0.0191859	0.0451188	0.665309	0.988392	FALSE	-0.0089	0.0311	0.7751	0.99387	FALSE
16666141	ENST00000516196	RNU4ATAC8P	0.020274	0.0243639	0.402769	0.967892	FALSE	0.00654466	0.0334541	0.84214	0.997115	FALSE	0.0155	0.0201	0.4414	0.981581	FALSE
16666143	NM_001112808	FPGT-TNNI3K	0.0346268	0.0327274	0.287767	0.952743	FALSE	-0.00665366	0.0529295	0.898159	0.997814	FALSE	0.0231	0.0284	0.417	0.981581	FALSE
16666196	OTTHUMT00000026494	RP4-650F12.2	0.0258395	0.0333816	0.436316	0.97026	FALSE	0.0190379	0.0497964	0.697275	0.988609	FALSE	0.0237	0.0283	0.4019	0.981581	FALSE
16666200	NR_121670	ERICH3-AS1	-0.0242122	0.0366944	0.506854	0.975485	FALSE	0.00327022	0.0494332	0.946297	0.998391	FALSE	-0.0143	0.03	0.6333	0.989781	FALSE
16666204	NM_001162916	TYW3	0.0224151	0.0350404	0.51989	0.975816	FALSE	-0.0239207	0.0627031	0.697894	0.988609	FALSE	0.0112	0.0312	0.7191	0.992304	FALSE
16666221	OTTHUMT00000100228	RP11-93N20.1	0.0752469	0.0357294	0.0353931	0.887256	FALSE	0.0627003	0.0544718	0.244182	0.93665	FALSE	0.0714	0.0305	0.01909	0.870239	FALSE
16666224	NM_001001933	LHX8	-0.0492696	0.0322869	0.126026	0.915739	FALSE	0.0194551	0.044135	0.653854	0.986346	FALSE	-0.025	0.0266	0.3464	0.973061	FALSE
16666237	ENST00000384272	RNU6-622P	-0.00314938	0.0597898	0.957711	0.997263	FALSE	-0.0657161	0.108484	0.538088	0.980704	FALSE	-0.0179	0.0534	0.7371	0.99344	FALSE
16666239	NM_000016	ACADM	-0.0195617	0.0422465	0.641243	0.987547	FALSE	0.0573729	0.0634092	0.3588	0.959473	FALSE	0.0044	0.0359	0.9023	0.997737	FALSE
16666266	ENST00000528016	ACADM	0.0579543	0.0384635	0.130836	0.915739	FALSE	0.054217	0.0516711	0.287899	0.951727	FALSE	0.0566	0.0315	0.07192	0.935538	FALSE
16666268	ENST00000461653	RABGGTB	-0.0399936	0.0380822	0.291342	0.953072	FALSE	0.0646062	0.0566572	0.248563	0.938392	FALSE	-0.007	0.0322	0.8277	0.995035	FALSE
16666296	NM_002440	MSH4	-0.0649073	0.0360292	0.071335	0.893959	FALSE	0.130858	0.113054	0.241595	0.936449	FALSE	-0.0465	0.0351	0.1846	0.943152	FALSE
16666319	XR_246347	LOC101927342	-0.0107012	0.0354996	0.761572	0.993239	FALSE	0.0177899	0.0383758	0.637269	0.984309	FALSE	0.0026	0.0265	0.9228	0.997987	FALSE
16666323	OTTHUMT00000026986	RP11-550H2.2	0.00759646	0.0322775	0.812733	0.993792	FALSE	0.0687011	0.0519481	0.181756	0.923776	FALSE	0.0249	0.028	0.3743	0.975663	FALSE
16666326	NM_001160011	ST6GALNAC3	0.0137478	0.048696	0.77628	0.993239	FALSE	-0.0381185	0.0746742	0.603688	0.981788	FALSE	-0.0019	0.0416	0.9629	0.999602	FALSE
16666334	ENST00000363051	RNU6-161P	0.0452935	0.0640432	0.47687	0.973159	FALSE	0.0534402	0.0706809	0.442651	0.96775	FALSE	0.049	0.0483	0.3107	0.971347	FALSE
16666336	ENST00000318803	ST6GALNAC5	-0.0502054	0.0351068	0.151428	0.92373	FALSE	-0.0507438	0.0446814	0.250462	0.938392	FALSE	-0.0504	0.0281	0.07316	0.935538	FALSE
16666348	OTTHUMT00000026695	RP4-564M11.2	-0.0513725	0.0431421	0.231785	0.946784	FALSE	-0.0167776	0.0537804	0.750867	0.99218	FALSE	-0.0377	0.0343	0.272	0.961966	FALSE
16666357	AY171600	AK5	0.0730427	0.0547209	0.180384	0.927351	FALSE	-0.0201402	0.0744839	0.783145	0.993679	FALSE	0.04	0.045	0.3739	0.975649	FALSE
16666388	ENST00000515958	RNU7-8P	0.0619728	0.0784094	0.426733	0.97026	FALSE	-0.00638256	0.0893662	0.94203	0.99836	FALSE	0.0319	0.06	0.595	0.985915	FALSE
16666390	ENST00000515976	RNA5SP20	-0.0210879	0.0607924	0.72699	0.992913	FALSE	-0.0272321	0.0821916	0.735982	0.991345	FALSE	-0.0233	0.0498	0.6402	0.989781	FALSE
16666392	NM_001270384	FAM73A	-0.0306595	0.0238293	0.196532	0.936563	FALSE	-0.0292392	0.0468051	0.525508	0.97997	FALSE	-0.0304	0.0217	0.1614	0.939095	FALSE
16666416	NM_001172309	NEXN	-0.0351292	0.042746	0.408614	0.967892	FALSE	0.0208197	0.0750479	0.777664	0.992941	FALSE	-0.0212	0.0379	0.5755	0.984579	FALSE
16666437	NM_007034	DNAJB4	0.00233784	0.0458516	0.959064	0.997263	FALSE	-0.085286	0.0653964	0.187795	0.924841	FALSE	-0.0269	0.0383	0.4821	0.981581	FALSE
16666448	NM_017655	GIPC2	0.0174163	0.0420773	0.677001	0.990645	FALSE	-0.133101	0.076369	0.0802435	0.906452	FALSE	-0.0181	0.0376	0.6295	0.989781	FALSE
16666458	NR_027310	MGC27382	0.032557	0.0323356	0.31164	0.957468	FALSE	0.0599952	0.0426072	0.155537	0.915059	FALSE	0.0427	0.0263	0.1038	0.939095	FALSE
16666471	NM_000959	PTGFR	-0.00881625	0.0327287	0.786281	0.993342	FALSE	-0.0463663	0.0454261	0.301093	0.952097	FALSE	-0.0218	0.0271	0.4205	0.981581	FALSE
16666485	NM_006820	IFI44L	0.055826	0.127655	0.659864	0.988868	FALSE	-0.0359092	0.242106	0.879972	0.997585	FALSE	0.0356	0.1153	0.7576	0.993634	FALSE
16666509	NM_006417	IFI44	-0.0269195	0.109967	0.805365	0.993792	FALSE	-0.0806952	0.2329	0.724401	0.991025	FALSE	-0.0369	0.1015	0.7165	0.991585	FALSE
16666534	OTTHUMT00000026864	RP4-726F1.1	0.0311851	0.0426126	0.461709	0.972213	FALSE	0.0408114	0.0527799	0.432425	0.96775	FALSE	0.035	0.0338	0.2999	0.968477	FALSE
16666537	ENST00000443104	LOC101927412	-0.00256271	0.0547318	0.962404	0.997263	FALSE	0.0300789	0.0786289	0.697105	0.988609	FALSE	0.0082	0.0458	0.8575	0.996796	FALSE
16666543	ENST00000411094	RN7SKP247	-0.0245871	0.0264738	0.350541	0.96513	FALSE	0.00804392	0.0315218	0.795057	0.994816	FALSE	-0.0109	0.0207	0.5964	0.985915	FALSE
16666545	XM_006710486	LPHN2	-0.00419883	0.0303559	0.889259	0.995265	FALSE	-0.033142	0.0474916	0.478393	0.972567	FALSE	-0.0127	0.0261	0.6262	0.989674	FALSE
16666587	OTTHUMT00000092218	RP5-837I24.6	-0.00556186	0.0407859	0.890812	0.995265	FALSE	-0.0568492	0.0436566	0.188444	0.925072	FALSE	-0.0297	0.0304	0.3277	0.972201	FALSE
16666590	BC043539	LINC01362	-0.0652591	0.0327404	0.0462899	0.887256	FALSE	-0.0254248	0.0542329	0.633478	0.983883	FALSE	-0.0545	0.0286	0.05682	0.926317	FALSE
16666603	ENST00000446227	LOC101927542	-0.052498	0.0469117	0.260969	0.949637	FALSE	0.0745762	0.0518198	0.146793	0.915059	FALSE	0.0053	0.0354	0.8803	0.996796	FALSE
16666610	OTTHUMT00000027497	RP5-836J3.1	-0.00649795	0.0399477	0.869933	0.994425	FALSE	0.131983	0.0535315	0.0146532	0.866114	FALSE	0.0436	0.0326	0.1812	0.942771	FALSE
16666616	NM_001242857	PRKACB	-0.00423842	0.0244788	0.861632	0.994425	FALSE	0.0339862	0.0325516	0.290269	0.951736	FALSE	0.0097	0.0199	0.6254	0.989674	FALSE
16666640	NM_001134663	SAMD13	0.000885689	0.0390662	0.981791	0.997748	FALSE	-0.0315757	0.0513534	0.532021	0.980408	FALSE	-0.0112	0.0317	0.7248	0.992643	FALSE
16666657	NM_021233	DNASE2B	0.0237621	0.0326308	0.463921	0.972213	FALSE	0.0316435	0.0472677	0.496397	0.974771	FALSE	0.0263	0.0274	0.3361	0.972201	FALSE
16666668	ENST00000370656	RPF1	-0.0110109	0.0249977	0.657566	0.988732	FALSE	-0.00189066	0.0378917	0.959482	0.998767	FALSE	-0.0082	0.0213	0.6997	0.990412	FALSE
16666681	XM_005275883	SPATA1	7.7781e-06	0.0399465	0.999844	0.999947	FALSE	-0.0379427	0.0583926	0.509081	0.976863	FALSE	-0.0122	0.0336	0.7157	0.991585	FALSE
16666694	NM_001288563	WDR63	0.0536336	0.0417	0.196689	0.936563	FALSE	-0.103355	0.0593819	0.0806387	0.906452	FALSE	0.0011	0.0348	0.9742	0.999602	FALSE
16666723	NR_039619	MIR4423	-0.00179852	0.0341565	0.957726	0.997263	FALSE	0.0461732	0.0423053	0.269175	0.946285	FALSE	0.0174	0.0271	0.5218	0.984158	FALSE
16666730	NR_045484	LOC646626	0.066082	0.0476842	0.164401	0.926282	FALSE	-0.00214605	0.0627958	0.972242	0.999443	FALSE	0.0408	0.0387	0.2916	0.968008	FALSE
16666738	NM_001554	CYR61	-0.0119387	0.0400986	0.76442	0.993239	FALSE	0.0369133	0.0587699	0.523267	0.979725	FALSE	0.0038	0.0338	0.9109	0.997987	FALSE
16666749	OTTHUMT00000029185	RP11-290M5.2	0.0456044	0.0384436	0.233548	0.946784	FALSE	-0.111485	0.0469492	0.0185024	0.866114	FALSE	-0.0182	0.0303	0.549	0.98427	FALSE
16666755	AB026833	CLCA2	-0.0690083	0.0356672	0.052981	0.892033	FALSE	0.0411073	0.0466242	0.371123	0.964683	FALSE	-0.0279	0.0289	0.3345	0.972201	FALSE
16666775	NM_001285	CLCA1	0.0687807	0.0254353	0.00718548	0.787401	FALSE	0.00537242	0.0383441	0.886568	0.997585	FALSE	0.0491	0.0216	0.023	0.870323	FALSE
16666799	NM_012128	CLCA4	0.0103767	0.0297037	0.725134	0.992738	FALSE	-0.0157702	0.051085	0.753383	0.992704	FALSE	0.0037	0.0262	0.8884	0.996796	FALSE
16666819	NR_024604	CLCA3P	-0.026992	0.0368219	0.460967	0.972213	FALSE	0.00902703	0.0517363	0.859012	0.997585	FALSE	-0.0147	0.0306	0.6302	0.989781	FALSE
16666835	NM_001206651	SH3GLB1	0.0398711	0.0285713	0.161496	0.926282	FALSE	-0.0883084	0.0454742	0.0520727	0.906452	FALSE	0.0031	0.0247	0.9002	0.997489	FALSE
16666851	NM_001134492	HS2ST1	-0.0121148	0.0349664	0.727302	0.992913	FALSE	-0.11576	0.0555635	0.0376517	0.906452	FALSE	-0.0419	0.0302	0.165	0.939095	FALSE
16666862	OTTHUMT00000457517	RP5-1052I5.2	0.031055	0.036085	0.386905	0.967892	FALSE	0.0199148	0.0745106	0.785586	0.994021	FALSE	0.0289	0.0332	0.3834	0.978	FALSE
16666865	NR_026985	LINC01140	-0.0365146	0.0443538	0.407792	0.967892	FALSE	0.0567847	0.0752151	0.443319	0.96775	FALSE	-0.0121	0.039	0.7563	0.993441	FALSE
16666881	NM_006769	LMO4	0.0360451	0.0281611	0.198848	0.936563	FALSE	-0.0728735	0.0455558	0.107593	0.9076	FALSE	0.0055	0.0244	0.8214	0.995035	FALSE
16666890	XR_425196	LOC101927871	0.0505195	0.0369988	0.170656	0.926282	FALSE	-0.00876173	0.0540726	0.868971	0.997585	FALSE	0.0314	0.0311	0.3137	0.971347	FALSE
16666896	NM_006256	PKN2	-0.0120135	0.023319	0.604186	0.984627	FALSE	0.0367469	0.0408666	0.361765	0.960636	FALSE	0.0001	0.0207	0.9948	0.99979	FALSE
16666929	ENST00000384505	RNU6-125P	0.123546	0.0868455	0.153562	0.925934	FALSE	0.17442	0.147669	0.232224	0.935407	FALSE	0.1368	0.0764	0.0733	0.935538	FALSE
16666940	OTTHUMT00000028003	RP4-620F22.2	0.0592622	0.0461647	0.197543	0.936563	FALSE	0.0173821	0.0716863	0.805048	0.995025	FALSE	0.0468	0.0396	0.237	0.959751	FALSE
16666943	NM_198460	GBP6	-0.0257727	0.0785176	0.741114	0.993126	FALSE	0.0252477	0.116724	0.825722	0.995386	FALSE	-0.0097	0.0664	0.8843	0.996796	FALSE
16666959	NR_003133	GBP1P1	0.104569	0.0650631	0.107254	0.913348	FALSE	-0.0467444	0.0772851	0.538716	0.980704	FALSE	0.0411	0.0507	0.4176	0.981581	FALSE
16666965	NM_001134476	LRRC8B	0.0488802	0.048104	0.307213	0.957468	FALSE	0.119083	0.079	0.128935	0.907847	FALSE	0.0681	0.0419	0.1041	0.939095	FALSE
16666977	OTTHUMT00000097364	RP11-413E1.4	-0.0575476	0.0479591	0.228234	0.946686	FALSE	0.00171623	0.0590732	0.976401	0.999443	FALSE	-0.0337	0.0379	0.374	0.975649	FALSE
16666982	NM_032270	LRRC8C	-0.0231321	0.0277027	0.401146	0.967892	FALSE	0.0540594	0.045357	0.228074	0.934702	FALSE	-0.0019	0.0241	0.9383	0.998426	FALSE
16666997	XR_246372	LOC101927975	0.0708294	0.0649305	0.273139	0.949637	FALSE	0.154288	0.0897684	0.0843964	0.9076	FALSE	0.0999	0.0536	0.06267	0.935538	FALSE
16667000	NM_001134479	LRRC8D	-0.00688065	0.0489238	0.887414	0.995265	FALSE	-0.0865805	0.0434872	0.0466135	0.906452	FALSE	-0.0518	0.0331	0.1174	0.939095	FALSE
16667011	ENST00000394583	ZNF326	-0.0269849	0.034802	0.435536	0.97026	FALSE	0.0085487	0.0378664	0.818237	0.995123	FALSE	-0.0105	0.0261	0.6861	0.990341	FALSE
16667030	OTTHUMT00000027727	RP4-665J23.2	-0.0216979	0.0353507	0.53691	0.979114	FALSE	-0.0241083	0.0515446	0.634267	0.983883	FALSE	-0.0225	0.0297	0.4496	0.981581	FALSE
16667037	NM_001134419	CDC7	0.0174654	0.0414182	0.671292	0.989954	FALSE	0.0641886	0.0610386	0.286838	0.951727	FALSE	0.0324	0.035	0.3541	0.974876	FALSE
16667056	AY956769	HSP90B3P	-0.112954	0.0532227	0.0340205	0.887256	FALSE	-0.00323777	0.0715914	0.963271	0.998767	FALSE	-0.0734	0.0435	0.09177	0.939095	FALSE
16667060	NM_001242805	BRDT	-0.0290056	0.0334034	0.382663	0.9676	FALSE	0.0354732	0.0455643	0.429299	0.96775	FALSE	-0.0062	0.0275	0.8218	0.995035	FALSE
16667094	NM_173567	EPHX4	0.0312408	0.0328371	0.338953	0.96295	FALSE	-0.075641	0.0432479	0.0792127	0.906452	FALSE	-0.0083	0.0267	0.7551	0.99344	FALSE
16667105	NM_183242	BTBD8	0.0798757	0.0454517	0.0784702	0.904697	FALSE	0.123429	0.0698726	0.0763442	0.906452	FALSE	0.093	0.0389	0.01671	0.857889	FALSE
16667119	NM_015237	KIAA1107	-0.0746149	0.0429514	0.081923	0.904697	FALSE	-0.0210965	0.0681293	0.752651	0.992704	FALSE	-0.0592	0.0371	0.1103	0.939095	FALSE
16667130	NM_001012425	C1orf146	-0.0483973	0.0342824	0.15671	0.926282	FALSE	0.0231483	0.0526768	0.654858	0.986346	FALSE	-0.0268	0.0293	0.3601	0.974992	FALSE
16667140	NM_024813	RPAP2	0.0300846	0.0311455	0.33164	0.960465	FALSE	-0.0305649	0.0419584	0.459406	0.968908	FALSE	0.0083	0.0255	0.7455	0.99344	FALSE
16667155	ENST00000315741	SNORD21	-0.00772092	0.0200714	0.698645	0.992251	FALSE	0.0424582	0.0303473	0.158154	0.915547	FALSE	0.0078	0.0171	0.6498	0.990341	FALSE
16667175	NR_002444	SNORA66	0.00406392	0.0547883	0.940476	0.996917	FALSE	0.0447891	0.085103	0.592541	0.981788	FALSE	0.0162	0.047	0.731	0.993108	FALSE
16667179	ENST00000516943	RNU6-210P	0.0354225	0.0419537	0.39593	0.967892	FALSE	-0.0264095	0.046434	0.563126	0.981693	FALSE	0.0073	0.0317	0.8169	0.995035	FALSE
16667181	ENST00000410732	RN7SKP123	-0.0558701	0.0430616	0.192818	0.935461	FALSE	-0.00105624	0.0473977	0.981897	0.999443	FALSE	-0.0308	0.0325	0.3423	0.973061	FALSE
16667183	NM_001164391	MTF2	0.0189933	0.0272285	0.482913	0.973159	FALSE	0.00782052	0.0353167	0.821654	0.995324	FALSE	0.0148	0.022	0.5014	0.98173	FALSE
16667206	NM_206886	CCDC18	-0.000869788	0.0640993	0.989101	0.998729	FALSE	0.153844	0.0824324	0.0615768	0.906452	FALSE	0.0581	0.0516	0.2598	0.959751	FALSE
16667247	NM_001938	DR1	-0.00225404	0.0243862	0.925865	0.996263	FALSE	-0.0176549	0.0369634	0.627115	0.983355	FALSE	-0.007	0.0208	0.7365	0.99344	FALSE
16667258	NM_001024948	FNBP1L	-0.0266073	0.13413	0.841727	0.994425	FALSE	0.421334	0.185416	0.0238963	0.906452	FALSE	0.1292	0.1108	0.2436	0.959751	FALSE
16667277	NR_034091	LOC100129046	0.00774585	0.0424645	0.854313	0.994425	FALSE	0.0259127	0.0651976	0.685937	0.988609	FALSE	0.0132	0.0363	0.7155	0.991585	FALSE
16667286	NR_030621	MIR760	-0.0103796	0.0424024	0.805371	0.993792	FALSE	-0.054099	0.0677463	0.417597	0.96775	FALSE	-0.0229	0.0367	0.5331	0.98427	FALSE
16667288	OTTHUMT00000029326	RP11-78O9.1	0.0652441	0.0331904	0.0493407	0.89123	FALSE	0.0505361	0.05677	0.366555	0.963099	FALSE	0.0614	0.0292	0.0356	0.891575	FALSE
16667293	ENST00000418242	LOC100505940	0.0143971	0.0386123	0.70746	0.992251	FALSE	0.0586625	0.0553298	0.282946	0.951105	FALSE	0.0291	0.0323	0.3678	0.975239	FALSE
16667303	AK296791	ABCD3	-0.060635	0.0285757	0.0340518	0.887256	FALSE	0.0417739	0.0480799	0.378074	0.965474	FALSE	-0.0335	0.0251	0.181	0.942771	FALSE
16667346	NM_001114106	SLC44A3	0.0247628	0.0380802	0.513016	0.975816	FALSE	0.0184305	0.0537126	0.726954	0.991194	FALSE	0.0226	0.0317	0.4752	0.981581	FALSE
16667368	NR_033998	LOC729970	-0.0114453	0.0397347	0.77187	0.993239	FALSE	0.0403071	0.0518585	0.430052	0.96775	FALSE	0.0079	0.0321	0.8052	0.995035	FALSE
16667379	XR_248828	LOC101928098	0.00508558	0.0398954	0.897893	0.995265	FALSE	-0.0227698	0.0563316	0.680894	0.988609	FALSE	-0.0043	0.0332	0.8961	0.997401	FALSE
16667385	NM_001199679	TMEM56	-0.00527268	0.0285911	0.852726	0.994425	FALSE	-0.0714297	0.0433271	0.0974927	0.9076	FALSE	-0.0256	0.0243	0.2927	0.968008	FALSE
16667413	OTTHUMT00000029939	RP11-57H12.2	-0.00563507	0.0462798	0.902445	0.99531	FALSE	-0.0351256	0.0668686	0.593241	0.981788	FALSE	-0.0153	0.0388	0.6932	0.990411	FALSE
16667422	NR_033966	FLJ31662	0.0755197	0.0519831	0.145086	0.917971	FALSE	-0.00693408	0.0615999	0.908755	0.998173	FALSE	0.0408	0.0405	0.313	0.971347	FALSE
16667427	NR_110621	LOC100996635	0.0363907	0.0333111	0.272438	0.949637	FALSE	-0.0469412	0.0487523	0.329054	0.955723	FALSE	0.0095	0.028	0.7342	0.993108	FALSE
16667440	XR_426732	LOC102723661	0.161317	0.0428267	0.00021392	0.417787	TRUE	0.0674643	0.0651085	0.293893	0.951826	FALSE	0.1326	0.0365	0.0002798	0.7022	TRUE
16667450	ENST00000363930	RNU1-130P	0.0493275	0.0405636	0.222076	0.945862	FALSE	-0.00169775	0.0496869	0.972246	0.999443	FALSE	0.0287	0.032	0.3703	0.975608	FALSE
16667456	NM_021190	PTBP2	0.0223763	0.0276956	0.416554	0.9683	FALSE	0.0260025	0.0353504	0.455061	0.968799	FALSE	0.0238	0.0222	0.2847	0.96584	FALSE
16667481	NR_046590	DPYD-AS1	-0.0236951	0.0404447	0.555571	0.980725	FALSE	0.0232902	0.0525142	0.651883	0.986026	FALSE	-0.006	0.0327	0.8544	0.996796	FALSE
16667487	NR_046591	DPYD-AS2	-0.00628622	0.0401223	0.874678	0.994425	FALSE	0.0136103	0.0596087	0.816207	0.995091	FALSE	0	0.0339	1	1	FALSE
16667492	NR_046088	LOC729987	0.0365261	0.045056	0.414975	0.9683	FALSE	0.0350226	0.0672826	0.596588	0.981788	FALSE	0.0361	0.0382	0.345	0.973061	FALSE
16667498	NM_015976	SNX7	-0.0743773	0.0363707	0.0409792	0.887256	FALSE	-0.0675593	0.0493003	0.166707	0.918319	FALSE	-0.0719	0.0298	0.0159	0.849118	FALSE
16667512	NR_033940	LOC100129620	-0.0132375	0.0397315	0.737368	0.993126	FALSE	-0.0483785	0.0479224	0.306367	0.952097	FALSE	-0.0277	0.0312	0.3739	0.975649	FALSE
16667516	NM_001166252	LPPR4	-0.019367	0.0399172	0.62539	0.986083	FALSE	-0.0468015	0.0438212	0.279467	0.951046	FALSE	-0.0319	0.0301	0.288	0.967204	FALSE
16667530	NM_017734	PALMD	0.0501496	0.0343718	0.143374	0.917971	FALSE	-0.0618741	0.0495547	0.20699	0.929474	FALSE	0.0133	0.0288	0.6444	0.989895	FALSE
16667546	NM_000028	AGL	-0.0514087	0.0312329	0.0991113	0.905185	FALSE	-0.0844433	0.0422755	0.0459268	0.906452	FALSE	-0.0632	0.0256	0.01357	0.845738	FALSE
16667590	NM_001271684	SLC35A3	0.0473263	0.0357331	0.183776	0.929788	FALSE	0.0326816	0.0602748	0.581429	0.981693	FALSE	0.0435	0.0314	0.1658	0.939095	FALSE
16667606	ENST00000390946	RNU6-750P	-0.0757747	0.0529593	0.151219	0.923612	FALSE	-0.0813405	0.0588087	0.162858	0.915572	FALSE	-0.0783	0.0401	0.05079	0.91376	FALSE
16667608	NM_033055	HIAT1	0.0169336	0.0238993	0.47606	0.973159	FALSE	0.0378812	0.0414789	0.354358	0.958067	FALSE	0.0222	0.0211	0.2928	0.968008	FALSE
16667625	NM_019083	TRMT13	0.038136	0.0314106	0.222811	0.94619	FALSE	-0.0217193	0.0407653	0.587993	0.981788	FALSE	0.0156	0.0254	0.5392	0.98427	FALSE
16667644	NM_001130841	RTCA	0.0504206	0.0300908	0.0932336	0.904697	FALSE	-0.0708487	0.0409716	0.0825711	0.9076	FALSE	0.0074	0.0247	0.7646	0.993867	FALSE
16667660	NR_030279	MIR553	-0.0832199	0.0681249	0.219993	0.94532	FALSE	-0.022339	0.0827939	0.7836	0.993732	FALSE	-0.0584	0.0536	0.2763	0.962151	FALSE
16667662	NM_003672	CDC14A	0.048925	0.0250456	0.0507613	0.89123	FALSE	0.00270063	0.0410965	0.946654	0.998391	FALSE	0.0362	0.0218	0.09682	0.939095	FALSE
16667694	NM_022049	GPR88	-0.0126933	0.0356314	0.719936	0.992738	FALSE	-0.0682241	0.0487985	0.158446	0.915547	FALSE	-0.0322	0.0293	0.2718	0.961966	FALSE
16667702	NM_001078	VCAM1	0.0122318	0.0343494	0.720039	0.992738	FALSE	-0.0149302	0.0479844	0.751498	0.992233	FALSE	0.0029	0.0285	0.9185	0.997987	FALSE
16667715	NM_001144884	SLC30A7	0.00342734	0.0212571	0.871065	0.994425	FALSE	0.00617706	0.037127	0.865495	0.997585	FALSE	0.0041	0.0188	0.8269	0.995035	FALSE
16667733	XR_246237	SLC30A7	0.0288602	0.0471406	0.537955	0.979629	FALSE	0.110403	0.0784299	0.155664	0.915059	FALSE	0.0508	0.0412	0.2178	0.952767	FALSE
16667736	NR_109849	LOC102606465	-0.0117619	0.0422712	0.779421	0.993239	FALSE	0.0155016	0.0643991	0.806436	0.995091	FALSE	-0.0034	0.036	0.9239	0.997987	FALSE
16667752	XR_426735	LOC101928334	0.0061648	0.0382163	0.871001	0.994425	FALSE	-0.0532326	0.0460926	0.24263	0.936449	FALSE	-0.0183	0.03	0.5414	0.98427	FALSE
16667760	NM_001400	S1PR1	-0.0146077	0.028437	0.605235	0.984751	FALSE	-0.0324041	0.0625013	0.598048	0.981788	FALSE	-0.0177	0.0264	0.5029	0.98173	FALSE
16667770	OTTHUMT00000029906	RP11-157N3.1	-0.0277413	0.0329339	0.39704	0.967892	FALSE	-0.0149603	0.0448678	0.734369	0.991345	FALSE	-0.0232	0.0271	0.3912	0.979982	FALSE
16667778	OTTHUMT00000030148	RP11-411H5.1	-0.0397874	0.035386	0.258727	0.949637	FALSE	-0.0568106	0.0539383	0.286093	0.951727	FALSE	-0.045	0.0302	0.1361	0.939095	FALSE
16667781	ENST00000516908	RNU6-352P	-0.0142735	0.0535835	0.788599	0.993342	FALSE	0.0903341	0.0742429	0.218645	0.932818	FALSE	0.022	0.0443	0.6194	0.989328	FALSE
16667783	NR_033424	DNAJA1P5	0.0335756	0.0477098	0.479043	0.973159	FALSE	-0.0410129	0.0710702	0.557446	0.981693	FALSE	0.0101	0.0404	0.8026	0.995035	FALSE
16667793	OTTHUMT00000099064	RP11-153F1.2	0.00923082	0.030825	0.763096	0.993239	FALSE	0.000111929	0.0347598	0.997384	0.999443	FALSE	0.0052	0.0235	0.8257	0.995035	FALSE
16667796	OTTHUMT00000099064	RP11-153F1.2	0.00923082	0.030825	0.763096	0.993239	FALSE	0.000111929	0.0347598	0.997384	0.999443	FALSE	0.0052	0.0235	0.8257	0.995035	FALSE
16667799	ENST00000410137	RN7SKP285	0.000215937	0.0349004	0.99503	0.999432	FALSE	0.056048	0.0461833	0.219818	0.934292	FALSE	0.0208	0.0284	0.4646	0.981581	FALSE
16667801	NM_017619	RNPC3	-0.0197957	0.0207717	0.338129	0.96295	FALSE	0.00175737	0.032114	0.955566	0.998767	FALSE	-0.0134	0.0178	0.4529	0.981581	FALSE
16667850	NM_000699	AMY2A	0.0921118	0.0618575	0.135368	0.916995	FALSE	-0.0326188	0.0754133	0.659929	0.987693	FALSE	0.0414	0.0487	0.3959	0.980512	FALSE
16667863	NM_001008218	AMY1B	0.00444929	0.0286508	0.875775	0.994425	FALSE	-0.0451358	0.0399369	0.252736	0.938851	FALSE	-0.0126	0.0237	0.5952	0.985915	FALSE
16667881	NM_001008218	AMY1B	-0.0126317	0.0361767	0.725266	0.992738	FALSE	-0.0596978	0.0452685	0.182977	0.924162	FALSE	-0.0312	0.0288	0.2789	0.963677	FALSE
16667895	NR_033990	LOC100129138	-0.0463752	0.0574392	0.416874	0.9683	FALSE	0.0497918	0.101467	0.617729	0.98224	FALSE	-0.0227	0.051	0.6563	0.990341	FALSE
16667903	OTTHUMT00000030361	RP5-947P14.1	0.0633405	0.0354882	0.0739659	0.893959	FALSE	0.0412476	0.0431698	0.332741	0.955733	FALSE	0.0543	0.0279	0.05179	0.91376	FALSE
16667914	OTTHUMT00000001239	RP11-233E12.1	-0.0448949	0.041149	0.273058	0.949637	FALSE	-0.10324	0.0556069	0.062896	0.906452	FALSE	-0.0658	0.0337	0.05105	0.91376	FALSE
16667918	NM_018137	PRMT6	0.0518015	0.0497376	0.295341	0.954108	FALSE	-0.193504	0.0677999	0.0051073	0.844824	TRUE	-0.0351	0.0409	0.3908	0.979982	FALSE
16667925	NM_001113226	NTNG1	0.00855876	0.0299326	0.773493	0.993239	FALSE	0.000580389	0.0474953	0.990073	0.999443	FALSE	0.0063	0.0258	0.8085	0.995035	FALSE
16667948	NR_046653	VAV3-AS1	-0.0577436	0.0469787	0.217164	0.94411	FALSE	-0.0271119	0.0952321	0.771998	0.992907	FALSE	-0.0517	0.043	0.2298	0.959512	FALSE
16667955	OTTHUMT00000030278	RP11-356N1.2	0.154659	0.0960681	0.10667	0.912479	FALSE	0.158664	0.151503	0.28881	0.951727	FALSE	0.1558	0.0828	0.05974	0.932798	FALSE
16667960	ENST00000411846	SLC25A24P1	0.0991972	0.0614229	0.105575	0.910924	FALSE	0.0751697	0.0753854	0.312278	0.952926	FALSE	0.0895	0.0485	0.06512	0.935538	FALSE
16667999	ENST00000419814	LOC400768	0.0481427	0.0371634	0.193506	0.935728	FALSE	-0.0508358	0.0507857	0.310432	0.952097	FALSE	0.0132	0.0306	0.666	0.990341	FALSE
16668002	NM_001010883	FAM102B	0.00321918	0.0345506	0.925272	0.996263	FALSE	0.00993689	0.0415932	0.807859	0.995091	FALSE	0.006	0.0271	0.8249	0.995035	FALSE
16668020	NM_018061	PRPF38B	-0.0274114	0.021262	0.19564	0.936563	FALSE	-0.00601225	0.0333567	0.85441	0.997585	FALSE	-0.0211	0.0183	0.2476	0.959751	FALSE
16668033	NM_001144937	FNDC7	-0.0517088	0.0378722	0.170683	0.926282	FALSE	0.00850499	0.0605182	0.886226	0.997585	FALSE	-0.0345	0.0328	0.2917	0.968008	FALSE
16668047	NM_007269	STXBP3	0.00661904	0.028749	0.816728	0.994093	FALSE	0.0157171	0.0381646	0.675231	0.988609	FALSE	0.01	0.0234	0.6707	0.990341	FALSE
16668074	NR_034168	SPATA42	-0.00954788	0.0366977	0.793408	0.993342	FALSE	0.0827776	0.0574537	0.146345	0.915059	FALSE	0.0176	0.0315	0.5776	0.984781	FALSE
16668079	NM_013296	GPSM2	-0.0514109	0.043193	0.231987	0.946784	FALSE	0.0161072	0.0650669	0.801055	0.994946	FALSE	-0.0305	0.0367	0.4062	0.981581	FALSE
16668102	ENST00000473828	TMEM167B	-0.0263541	0.0285375	0.35326	0.96625	FALSE	-0.0631725	0.0392929	0.10587	0.9076	FALSE	-0.0392	0.0235	0.09566	0.939095	FALSE
16668109	NR_003023	SCARNA2	0.0130997	0.0387503	0.733668	0.993126	FALSE	0.0235025	0.062706	0.702929	0.988626	FALSE	0.016	0.0336	0.6339	0.989781	FALSE
16668111	NM_001267048	KIAA1324	0.233188	0.137659	0.0897412	0.904697	FALSE	-0.0211478	0.21007	0.918361	0.998173	FALSE	0.1558	0.1174	0.1847	0.943213	FALSE
16668150	NR_034072	SARS	0.015142	0.0241732	0.528594	0.976591	FALSE	0.0564582	0.035037	0.105098	0.9076	FALSE	0.0286	0.0203	0.1581	0.939095	FALSE
16668170	NM_001408	CELSR2	0.00993361	0.0276216	0.717383	0.992738	FALSE	0.0455992	0.0447023	0.30139	0.952097	FALSE	0.0199	0.024	0.4059	0.981581	FALSE
16668220	XM_005270773	SYPL2	-0.0260516	0.0348225	0.451814	0.971944	FALSE	0.0707458	0.0571232	0.210642	0.929474	FALSE	0.0005	0.0303	0.9858	0.999602	FALSE
16668229	NM_153340	ATXN7L2	-0.00392698	0.0324755	0.903114	0.995313	FALSE	0.08485	0.0462115	0.0657609	0.906452	FALSE	0.0258	0.0271	0.341	0.973038	FALSE
16668250	NM_001134400	CYB561D1	0.0898971	0.0335982	0.00780277	0.790225	FALSE	0.0546601	0.0585153	0.343567	0.958067	FALSE	0.081	0.0297	0.006424	0.783926	FALSE
16668260	NM_031936	GPR61	-0.0415082	0.0383555	0.276946	0.949637	FALSE	-0.0589864	0.0548331	0.276038	0.949496	FALSE	-0.0473	0.032	0.1398	0.939095	FALSE
16668272	NM_006496	GNAI3	-0.0432382	0.0263371	0.0999806	0.905959	FALSE	-0.00691247	0.046829	0.880542	0.997585	FALSE	-0.0344	0.0234	0.1422	0.939095	FALSE
16668283	ENST00000369851	GNAI3	0.0177904	0.0342672	0.601395	0.984471	FALSE	-0.0339335	0.0615767	0.575283	0.981693	FALSE	0.0054	0.0306	0.8602	0.996796	FALSE
16668286	NR_029583	MIR197	0.082993	0.0593234	0.160455	0.926282	FALSE	-0.0634738	0.0857277	0.45211	0.968799	FALSE	0.035	0.0497	0.4823	0.981581	FALSE
16668288	NM_001257360	AMPD2	0.00461039	0.0294999	0.874988	0.994425	FALSE	0.0594462	0.0646241	0.350913	0.958067	FALSE	0.0142	0.0274	0.604	0.988031	FALSE
16668333	NM_000850	GSTM4	-0.0413974	0.0960934	0.664617	0.98945	FALSE	0.0760609	0.138943	0.577811	0.981693	FALSE	-0.0029	0.0806	0.9713	0.999602	FALSE
16668355	ENST00000369831	GSTM2	0.0443671	0.0651098	0.493077	0.973456	FALSE	0.13174	0.0988559	0.178482	0.923466	FALSE	0.0712	0.0555	0.1995	0.949912	FALSE
16668397	NM_000851	GSTM5	0.0310274	0.0850511	0.713495	0.992593	FALSE	0.0846488	0.109992	0.434586	0.96775	FALSE	0.0513	0.0686	0.4542	0.981581	FALSE
16668415	OTTHUMT00000032165	RP4-735C1.6	-0.047827	0.0529965	0.3643	0.966509	FALSE	0.162054	0.0666477	0.0159991	0.866114	FALSE	0.0344	0.0423	0.4155	0.981581	FALSE
16668420	NM_000757	CSF1	0.0164888	0.0404803	0.681852	0.991042	FALSE	0.00615507	0.0607622	0.917854	0.998173	FALSE	0.0133	0.0344	0.6993	0.990411	FALSE
16668439	NM_001242673	AHCYL1	-0.0421491	0.0200163	0.0354177	0.887256	FALSE	-0.050895	0.0422742	0.223465	0.93444	FALSE	-0.0438	0.0185	0.0178	0.864875	FALSE
16668464	ENST00000473429	STRIP1	-0.01216	0.0299091	0.682414	0.991151	FALSE	-0.0377489	0.0487722	0.431982	0.96775	FALSE	-0.0193	0.026	0.4593	0.981581	FALSE
16668503	OTTHUMT00000409809	RP4-773N10.4	-0.0478196	0.0388705	0.216761	0.94411	FALSE	-0.0399348	0.0663777	0.540859	0.980704	FALSE	-0.0458	0.0342	0.1811	0.942771	FALSE
16668513	NM_203412	UBL4B	-0.045501	0.0454563	0.314456	0.957468	FALSE	-0.00775969	0.0633104	0.900691	0.998173	FALSE	-0.0325	0.0376	0.388	0.979782	FALSE
16668517	NM_001010898	SLC6A17	-0.0502951	0.0415644	0.224353	0.946686	FALSE	-0.0352389	0.0699659	0.608511	0.982027	FALSE	-0.0463	0.0365	0.204	0.949912	FALSE
16668533	NM_001039574	KCNC4	-0.0112457	0.0412263	0.783645	0.993282	FALSE	0.0134713	0.0663905	0.836351	0.997115	FALSE	-0.0043	0.0357	0.9048	0.997815	FALSE
16668550	NM_001201545	RBM15	0.0177173	0.0342148	0.602333	0.984627	FALSE	-0.0597323	0.0460138	0.189801	0.925563	FALSE	-0.0102	0.028	0.7156	0.991585	FALSE
16668556	NR_102697	LAMTOR5-AS1	-0.0275169	0.0419385	0.50924	0.975816	FALSE	-0.0955754	0.0675644	0.153679	0.915059	FALSE	-0.0467	0.0364	0.1988	0.949912	FALSE
16668564	NM_032414	PROK1	-0.0348234	0.0510479	0.492601	0.973447	FALSE	0.0114255	0.0696979	0.867455	0.997585	FALSE	-0.0185	0.042	0.6599	0.990341	FALSE
16668572	NR_003599	CYMP	-0.0323227	0.0405606	0.422935	0.968822	FALSE	0.157337	0.0620707	0.0122244	0.866114	FALSE	0.0252	0.0346	0.4671	0.981581	FALSE
16668582	NM_000560	CD53	0.0209689	0.0161352	0.192093	0.934489	FALSE	0.0222947	0.0285025	0.427138	0.96775	FALSE	0.0213	0.0143	0.1373	0.939095	FALSE
16668598	OTTHUMT00000083392	RP11-96K19.2	-0.0144988	0.0601398	0.808257	0.993792	FALSE	-0.0136392	0.074693	0.852525	0.997585	FALSE	-0.0142	0.0477	0.7668	0.993867	FALSE
16668601	ENST00000516951	RNA5SP54	-0.103043	0.0808759	0.200907	0.938104	FALSE	-0.0171289	0.149065	0.906865	0.998173	FALSE	-0.0832	0.0726	0.2514	0.959751	FALSE
16668603	NM_001007794	CEPT1	0.0187021	0.0239627	0.43254	0.97026	FALSE	0.0283534	0.0408449	0.480706	0.973388	FALSE	0.0212	0.0211	0.3146	0.971347	FALSE
16668622	NM_001025197	CHI3L2	-0.0365592	0.0501618	0.463545	0.972213	FALSE	-0.158011	0.078867	0.0452955	0.906452	FALSE	-0.072	0.0432	0.09534	0.939095	FALSE
16668649	NR_003928	CHIAP2	0.0364552	0.0443366	0.408373	0.967892	FALSE	-0.0449745	0.0599588	0.446253	0.96775	FALSE	0.0073	0.0363	0.8405	0.995628	FALSE
16668657	NM_001258004	CHIA	-0.0338655	0.0378172	0.367996	0.9669	FALSE	0.0514243	0.0503863	0.301139	0.952097	FALSE	-0.0028	0.0308	0.9287	0.998426	FALSE
16668677	ENST00000369737	PIFO	0.0168042	0.0414999	0.683629	0.991368	FALSE	-0.0217752	0.0537367	0.680141	0.988609	FALSE	0.0022	0.0335	0.9472	0.998426	FALSE
16668689	NM_001688	ATP5F1	-0.0532156	0.0238358	0.025869	0.871384	FALSE	0.0322674	0.0312847	0.296098	0.951826	FALSE	-0.0214	0.0193	0.2673	0.960203	FALSE
16668702	NM_174896	C1orf162	0.0107838	0.0262244	0.678989	0.990645	FALSE	0.0130142	0.0482269	0.783569	0.993732	FALSE	0.0113	0.0235	0.6308	0.989781	FALSE
16668712	NM_001010935	RAP1A	0.00807666	0.0299041	0.78573	0.993342	FALSE	-0.0266307	0.0481937	0.574248	0.981693	FALSE	-0.0017	0.0259	0.9476	0.998426	FALSE
16668726	NR_038951	FAM212B-AS1	0.0238608	0.0331106	0.468572	0.973159	FALSE	0.0216875	0.0489033	0.651902	0.986026	FALSE	0.0232	0.028	0.4073	0.981581	FALSE
16668730	NM_007204	DDX20	0.0134549	0.0308899	0.661135	0.989382	FALSE	0.0165719	0.0447499	0.706311	0.988864	FALSE	0.0145	0.0259	0.5766	0.984649	FALSE
16668753	ENST00000419258	KCND3-AS1	0.0262145	0.0422667	0.532661	0.977417	FALSE	0.0392634	0.0535563	0.45655	0.968799	FALSE	0.0313	0.0338	0.3549	0.974876	FALSE
16668761	NM_001270945	LOC643355	-0.0331986	0.0454979	0.463027	0.972213	FALSE	0.0263439	0.0630715	0.670887	0.988609	FALSE	-0.0126	0.0376	0.7384	0.99344	FALSE
16668772	NM_018704	CTTNBP2NL	0.00624501	0.0355623	0.859686	0.994425	FALSE	-0.0414178	0.0533491	0.430582	0.96775	FALSE	-0.0086	0.0302	0.7754	0.993894	FALSE
16668785	NM_001291880	WNT2B	0.0192083	0.0379477	0.610514	0.985517	FALSE	0.00916739	0.0540775	0.862977	0.997585	FALSE	0.0159	0.0317	0.6167	0.988746	FALSE
16668798	ENST00000263168	CAPZA1	0.0184077	0.0266049	0.486467	0.973159	FALSE	-0.0188646	0.0311171	0.53777	0.980704	FALSE	0.0025	0.0206	0.9036	0.997737	FALSE
16668817	NM_001130079	MOV10	-0.00111027	0.0264713	0.966321	0.997263	FALSE	0.00358749	0.0534677	0.945534	0.998391	FALSE	-0.0002	0.0242	0.9944	0.99979	FALSE
16668861	NM_001004440	FAM19A3	-0.00771116	0.0416903	0.852295	0.994425	FALSE	0.0662104	0.0596719	0.261385	0.942002	FALSE	0.0168	0.0348	0.6288	0.989781	FALSE
16668874	OTTHUMT00000033260	RP3-522D1.1	-0.0865025	0.0434819	0.0467058	0.887256	FALSE	0.0883023	0.0588742	0.130817	0.909282	FALSE	-0.024	0.0357	0.5001	0.98173	FALSE
16668878	NR_002796	AKR7A2P1	-0.042508	0.0562805	0.447502	0.971944	FALSE	0.0673036	0.0856826	0.425204	0.96775	FALSE	-0.009	0.048	0.8517	0.996633	FALSE
16668880	NR_103743	SLC16A1-AS1	-0.00720686	0.038177	0.849288	0.994425	FALSE	-0.075419	0.052037	0.144009	0.914388	FALSE	-0.0314	0.0314	0.3175	0.971347	FALSE
16668887	OTTHUMT00000033546	RP11-389O22.1	0.00306924	0.042377	0.941877	0.996917	FALSE	-0.139179	0.0616861	0.0248645	0.906452	FALSE	-0.0431	0.0356	0.226	0.95762	FALSE
16668891	NM_014813	LRIG2	-0.0384358	0.0250764	0.124371	0.915739	FALSE	-0.0264916	0.0328056	0.412413	0.967698	FALSE	-0.034	0.0203	0.0943	0.939095	FALSE
16668916	XR_426743	LOC102723919	-0.0224382	0.0459478	0.623139	0.986083	FALSE	-0.0365627	0.064707	0.565662	0.981693	FALSE	-0.0272	0.0382	0.4759	0.981581	FALSE
16668919	NM_152900	MAGI3	0.0659416	0.0491169	0.177893	0.926838	FALSE	-0.149279	0.071763	0.0379367	0.906452	FALSE	-0.0036	0.0413	0.9305	0.998426	FALSE
16668947	XR_426745	LOC101928822	0.0201142	0.0419869	0.629753	0.986124	FALSE	-0.00629103	0.053399	0.904524	0.998173	FALSE	0.0099	0.0336	0.7684	0.993867	FALSE
16668954	NR_037864	AP4B1-AS1	0.0264827	0.0376912	0.479744	0.973159	FALSE	0.0340754	0.051624	0.502428	0.975442	FALSE	0.0292	0.031	0.3475	0.973061	FALSE
16668960	NM_022836	DCLRE1B	-0.0501491	0.0324228	0.121003	0.915739	FALSE	-0.0266631	0.0619547	0.661525	0.988034	FALSE	-0.045	0.0293	0.1247	0.939095	FALSE
16668969	NM_152696	HIPK1	-0.00330129	0.0254874	0.896258	0.995265	FALSE	-0.0355993	0.0383171	0.346159	0.958067	FALSE	-0.0133	0.0216	0.5377	0.98427	FALSE
16668997	ENST00000491700	OLFML3	0.0369983	0.0502201	0.458724	0.972213	FALSE	0.0563717	0.0750686	0.445743	0.96775	FALSE	0.0431	0.0426	0.3117	0.971347	FALSE
16669013	NM_001282541	SYCP1	0.0479706	0.0350011	0.169072	0.926282	FALSE	-0.0662964	0.043173	0.122075	0.9076	FALSE	0.0021	0.0277	0.9387	0.998426	FALSE
16669053	NM_000549	TSHB	0.0473441	0.0375813	0.205983	0.940512	FALSE	0.0183855	0.050853	0.712953	0.989389	FALSE	0.037	0.0308	0.23	0.959512	FALSE
16669058	OTTHUMT00000032831	RP4-666F24.3	-0.016331	0.0878868	0.85162	0.994425	FALSE	0.0472068	0.142439	0.735911	0.991345	FALSE	0.0014	0.0763	0.985	0.999602	FALSE
16669064	OTTHUMT00000033101	RP4-663N10.1	0.0663225	0.0430408	0.122392	0.915739	FALSE	-0.0430417	0.049876	0.38128	0.965474	FALSE	0.0191	0.0332	0.5644	0.984579	FALSE
16669067	NM_001172411	VANGL1	0.0418473	0.0333851	0.208249	0.942486	FALSE	0.0128074	0.0622035	0.833979	0.996655	FALSE	0.0353	0.03	0.2403	0.959751	FALSE
16669080	ENST00000438885	LOC101928995	0.0473036	0.0376126	0.206744	0.940948	FALSE	0.0540365	0.0504599	0.278192	0.95083	FALSE	0.0497	0.0307	0.1057	0.939095	FALSE
16669087	NM_018420	SLC22A15	0.102975	0.0360827	0.00461179	0.738324	TRUE	-0.0757028	0.0589868	0.194803	0.927241	FALSE	0.0536	0.0314	0.08759	0.939095	FALSE
16669105	NM_152367	MAB21L3	0.0986143	0.0551849	0.073623	0.893959	FALSE	-0.069754	0.0994212	0.476043	0.972567	FALSE	0.0584	0.0492	0.2358	0.959725	FALSE
16669116	OTTHUMT00000033488	RP5-1185H19.2	-0.0194996	0.0447411	0.660948	0.98929	FALSE	0.14746	0.0595654	0.0142743	0.866114	FALSE	0.0415	0.0365	0.2556	0.959751	FALSE
16669121	NM_000701	ATP1A1	-0.0455762	0.0289491	0.114555	0.91556	FALSE	-0.0681795	0.0428119	0.109129	0.9076	FALSE	-0.0528	0.0245	0.03099	0.883682	FALSE
16669161	NR_031564	MIR320B1	-0.0242683	0.0432218	0.57212	0.982004	FALSE	0.00535302	0.0522955	0.916995	0.998173	FALSE	-0.0121	0.0339	0.7213	0.992577	FALSE
16669163	NM_001013643	C1orf137	-0.0182738	0.0296646	0.535438	0.978669	FALSE	-0.0374845	0.0389445	0.329224	0.955723	FALSE	-0.0254	0.0241	0.2908	0.968008	FALSE
16669169	NM_001767	CD2	0.015056	0.0225057	0.500987	0.974786	FALSE	0.0563231	0.0522188	0.27478	0.949212	FALSE	0.0216	0.0211	0.3057	0.971347	FALSE
16669180	NM_020440	PTGFRN	-0.0209829	0.0418051	0.613517	0.985583	FALSE	-0.0284169	0.0781059	0.711224	0.989389	FALSE	-0.0227	0.0376	0.5469	0.98427	FALSE
16669196	NM_001256106	CD101	-0.0137154	0.0683574	0.839939	0.994425	FALSE	-0.134079	0.0940665	0.150624	0.915059	FALSE	-0.0558	0.0564	0.3221	0.972019	FALSE
16669212	NM_003594	TTF2	0.0526917	0.0397371	0.18326	0.929788	FALSE	-0.0487735	0.0612961	0.41925	0.96775	FALSE	0.0223	0.034	0.5127	0.983519	FALSE
16669243	NR_030640	MIR942	-0.0777951	0.0495911	0.115845	0.91556	FALSE	-0.0514157	0.0709477	0.461715	0.969568	FALSE	-0.069	0.0414	0.09584	0.939095	FALSE
16669245	ENST00000369466	TTF2	-0.0473479	0.0432983	0.271968	0.949637	FALSE	-0.0447765	0.0550317	0.408903	0.967698	FALSE	-0.0464	0.0347	0.1814	0.942771	FALSE
16669251	OTTHUMT00000033591	RP11-39H13.1	-0.00323855	0.0430202	0.939592	0.996917	FALSE	0.0176796	0.0666697	0.787223	0.994245	FALSE	0.003	0.0369	0.9353	0.998426	FALSE
16669255	NM_006699	MAN1A2	0.0130818	0.024722	0.594423	0.982729	FALSE	-0.0143831	0.037965	0.69988	0.988609	FALSE	0.0048	0.0211	0.8205	0.995035	FALSE
16669278	NM_017709	FAM46C	-0.00671127	0.0165126	0.682513	0.991184	FALSE	-0.0351244	0.0280638	0.20592	0.929474	FALSE	-0.0141	0.0145	0.3308	0.972201	FALSE
16669288	NM_006784	WDR3	-0.0934515	0.0357229	0.00925253	0.828477	FALSE	-0.124322	0.0563431	0.0280753	0.906452	FALSE	-0.1024	0.0308	0.000875	0.71651	TRUE
16669324	ENST00000418015	LOC101929147	0.00199908	0.055131	0.970881	0.997263	FALSE	0.0263579	0.0799769	0.737329	0.991345	FALSE	0.0099	0.0463	0.8299	0.995099	FALSE
16669341	OTTHUMT00000034531	RP5-834N19.1	-0.0142145	0.0513529	0.780538	0.993239	FALSE	-0.0156403	0.0638857	0.803204	0.995013	FALSE	-0.0148	0.0408	0.7171	0.991585	FALSE
16669347	NM_001005783	HAO2	-0.0187092	0.0406238	0.643036	0.987547	FALSE	0.0802572	0.0556282	0.145805	0.915059	FALSE	0.0161	0.0334	0.6294	0.989781	FALSE
16669361	NR_046780	HAO2-IT1	-0.0352459	0.0335283	0.290868	0.952888	FALSE	0.0649607	0.0455519	0.150424	0.915059	FALSE	0.0004	0.0275	0.9884	0.999602	FALSE
16669384	NR_033781	HSD3BP4	0.0161469	0.0466765	0.727708	0.992913	FALSE	-0.0613282	0.0697936	0.372722	0.96487	FALSE	-0.0081	0.0396	0.8376	0.995628	FALSE
16669389	NM_006623	PHGDH	0.00277715	0.0318391	0.93003	0.996272	FALSE	-0.0496347	0.0476402	0.29128	0.951826	FALSE	-0.0136	0.027	0.614	0.988534	FALSE
16669420	ENST00000364919	RNU6-1071P	-0.0168993	0.0271228	0.530782	0.976893	FALSE	-0.00320347	0.0388672	0.933121	0.99836	FALSE	-0.0124	0.0227	0.5859	0.984798	FALSE
16669437	NR_027337	HIST2H2BA	-0.00165716	0.0247025	0.946157	0.997191	FALSE	0.0361408	0.0453579	0.418619	0.96775	FALSE	0.0071	0.0221	0.7479	0.99344	FALSE
16669443	AK092418	HIST2H2BF	0.0382978	0.0451217	0.393454	0.967892	FALSE	-0.0799979	0.0607583	0.18366	0.924162	FALSE	-0.0043	0.0369	0.908	0.997937	FALSE
16669450	OTTHUMT00000036733	RP11-343N15.2	0.0295169	0.0397154	0.454785	0.972213	FALSE	-0.00784523	0.0469208	0.864835	0.997585	FALSE	0.0137	0.0309	0.6562	0.990341	FALSE
16669454	NR_003955	EMBP1	0.0327441	0.0519729	0.526212	0.976591	FALSE	-0.0702192	0.0763277	0.350864	0.958067	FALSE	-0.0003	0.0438	0.9946	0.99979	FALSE
16669483	NR_036061	MIR3118-1	0.0209388	0.0275672	0.444947	0.971375	FALSE	0.0164116	0.0433655	0.700185	0.988609	FALSE	0.0196	0.0237	0.4084	0.981581	FALSE
16669499	NR_036061	MIR3118-1	0.0245716	0.028295	0.382626	0.9676	FALSE	0.00812606	0.0424738	0.845574	0.99739	FALSE	0.0194	0.024	0.418	0.981581	FALSE
16669501	AF172850	LINC00328	-0.0578366	0.177287	0.742644	0.993235	FALSE	-0.226442	0.251437	0.361023	0.960636	FALSE	-0.1145	0.1477	0.4382	0.981581	FALSE
16669549	uc001ejq.3	LOC100132057	0.138124	0.0441587	0.00195819	0.661051	TRUE	0.0860489	0.0543382	0.111088	0.9076	FALSE	0.1172	0.0349	0.0007928	0.71651	TRUE
16669566	NR_104081	RNVU1-3	0.0397513	0.0498394	0.422534	0.968717	FALSE	-0.111879	0.096668	0.241645	0.936449	FALSE	0.0074	0.0452	0.8695	0.996796	FALSE
16669568	BC150646	SRGAP2	-0.00746478	0.0374358	0.840914	0.994425	FALSE	0.0473481	0.0689588	0.485473	0.97392	FALSE	0.0052	0.0336	0.877	0.996796	FALSE
16669573	NM_001278267	NBPF20	-0.0464737	0.0322491	0.148326	0.920135	FALSE	-0.0661652	0.0550571	0.22429	0.93444	FALSE	-0.0516	0.0284	0.06932	0.935538	FALSE
16669626	BC150590	LOC100996740	0.0527891	0.0290491	0.0689272	0.892033	FALSE	-0.0292875	0.0374096	0.426737	0.96775	FALSE	0.0215	0.0234	0.3568	0.974876	FALSE
16669630	ENST00000364829	RNU1-59P	-0.128173	0.0934516	0.168765	0.926282	FALSE	-0.0252209	0.164212	0.875744	0.997585	FALSE	-0.1026	0.0829	0.2157	0.951429	FALSE
16669687	OTTHUMT00000385427	RP4-791M13.4	-0.0499611	0.0405718	0.216318	0.94411	FALSE	-0.0686112	0.0493915	0.161077	0.915547	FALSE	-0.0576	0.0319	0.07158	0.935538	FALSE
16669692	OTTHUMT00000385429	RP4-791M13.5	0.0402489	0.0388679	0.298105	0.955619	FALSE	0.0130238	0.0569296	0.815857	0.995091	FALSE	0.0315	0.0327	0.3362	0.972201	FALSE
16669696	ENST00000410856	RNU2-38P	0.0830006	0.0351742	0.0186385	0.861447	FALSE	0.115703	0.0713255	0.102843	0.9076	FALSE	0.0895	0.0322	0.00546	0.764131	FALSE
16669698	ENST00000516847	RN7SKP88	-0.181642	0.0842141	0.0312504	0.887256	FALSE	-0.15527	0.136204	0.248694	0.938392	FALSE	-0.1742	0.0731	0.0171	0.862947	FALSE
16669700	XR_431259	LOC100996517	-0.0238114	0.0326092	0.462701	0.972213	FALSE	-0.0262949	0.0483619	0.580387	0.981693	FALSE	-0.0246	0.0276	0.3724	0.975649	FALSE
16669708	AK075065	NOTCH2NL	-0.0260683	0.0308199	0.39509	0.967892	FALSE	-0.0565491	0.0515633	0.266898	0.945109	FALSE	-0.0342	0.027	0.2051	0.949912	FALSE
16669721	NM_015383	NBPF14	-0.00754539	0.0296494	0.797826	0.993342	FALSE	-0.0527824	0.0525221	0.308536	0.952097	FALSE	-0.0186	0.0264	0.4794	0.981581	FALSE
16669781	NR_104217	NBPF25P	-0.102095	0.0418722	0.0151219	0.84644	FALSE	-0.0483656	0.0731015	0.501427	0.975442	FALSE	-0.0886	0.0371	0.01683	0.861619	FALSE
16669783	ENST00000479995	NOTCH2NL	-0.0265709	0.0384102	0.486546	0.973159	FALSE	-0.0931919	0.0567216	0.098616	0.9076	FALSE	-0.0478	0.0324	0.1407	0.939095	FALSE
16669785	NR_104085	RNVU1-6	-0.127122	0.0775225	0.100373	0.905959	FALSE	-0.0601996	0.120954	0.612741	0.98224	FALSE	-0.1074	0.0666	0.1068	0.939095	FALSE
16669787	NM_145277	HFE2	-0.0467168	0.0437331	0.283169	0.952743	FALSE	-0.0947797	0.0590538	0.106456	0.9076	FALSE	-0.0639	0.0358	0.07429	0.935538	FALSE
16669796	NM_006472	TXNIP	0.0272757	0.0305802	0.3699	0.967152	FALSE	0.0382005	0.0496674	0.434862	0.96775	FALSE	0.0303	0.0266	0.2538	0.959751	FALSE
16669814	NM_001039888	ANKRD34A	-0.0237152	0.0425636	0.575072	0.982004	FALSE	-0.0401384	0.0554787	0.462457	0.970136	FALSE	-0.0299	0.0344	0.3855	0.979041	FALSE
16669821	NM_153713	LIX1L	0.0194938	0.0284325	0.490421	0.973159	FALSE	-0.0645171	0.0497105	0.189896	0.925563	FALSE	-0.0015	0.0252	0.9521	0.998426	FALSE
16669830	NM_005105	RBM8A	-0.0233922	0.0285102	0.409368	0.967892	FALSE	-0.0673389	0.040089	0.091487	0.9076	FALSE	-0.0383	0.0237	0.1056	0.939095	FALSE
16669840	NM_001184795	PEX11B	-0.0375399	0.0254261	0.138697	0.916995	FALSE	-0.00994594	0.0411162	0.805502	0.995091	FALSE	-0.0298	0.0221	0.1768	0.942086	FALSE
16669850	NM_003637	ITGA10	-0.0615919	0.0415047	0.136708	0.916995	FALSE	-0.0361634	0.0536644	0.493566	0.97392	FALSE	-0.052	0.0335	0.1205	0.939095	FALSE
16669888	NM_144698	ANKRD35	-0.00299105	0.0414879	0.942143	0.996917	FALSE	0.0462872	0.05147	0.361705	0.960636	FALSE	0.0166	0.0329	0.6132	0.988534	FALSE
16669905	ENST00000369299	PIAS3	0.00768173	0.0292031	0.791183	0.993342	FALSE	-0.0615511	0.0490515	0.204768	0.929474	FALSE	-0.0107	0.0256	0.6763	0.990341	FALSE
16669930	NM_014455	RNF115	0.00697691	0.0305853	0.818387	0.994252	FALSE	-0.0366831	0.0411869	0.366308	0.962927	FALSE	-0.0087	0.025	0.7272	0.992873	FALSE
16669944	NM_001201325	PDZK1	0.0621992	0.0492291	0.204665	0.940512	FALSE	-0.0311035	0.0673448	0.638512	0.984379	FALSE	0.0293	0.0405	0.4696	0.981581	FALSE
16669960	NR_104217	NBPF25P	-0.0172228	0.043934	0.693186	0.991838	FALSE	0.00649803	0.0553025	0.904775	0.998173	FALSE	-0.0079	0.0351	0.8209	0.995035	FALSE
16669963	XM_006711492	GPR89A	-0.0334165	0.02781	0.227591	0.946686	FALSE	-0.0146554	0.0391009	0.702925	0.988626	FALSE	-0.027	0.0231	0.242	0.959751	FALSE
16669979	OTTHUMT00000038526	RP11-94I2.4	-0.00723309	0.042453	0.863822	0.994425	FALSE	0.0543388	0.060536	0.362594	0.960725	FALSE	0.0133	0.0354	0.707	0.991315	FALSE
16669983	OTTHUMT00000038919	RP11-94I2.1	0.00215962	0.0686909	0.974751	0.997263	FALSE	0.0900376	0.0914585	0.318411	0.954921	FALSE	0.0342	0.056	0.5409	0.98427	FALSE
16669992	ENST00000411978	LOC100505824	0.0240327	0.0423827	0.568329	0.981632	FALSE	-0.00379811	0.0527455	0.941553	0.99836	FALSE	0.013	0.0337	0.6997	0.990412	FALSE
16669995	ENST00000459463	RNA5SP57	0.00531865	0.0384083	0.889134	0.995265	FALSE	0.0975307	0.0620963	0.11397	0.9076	FALSE	0.0312	0.0333	0.3494	0.973725	FALSE
16669997	NM_001278141	NBPF12	-0.0469648	0.0397919	0.235913	0.946784	FALSE	-0.0339224	0.0551634	0.531973	0.980397	FALSE	-0.0424	0.0329	0.1971	0.948959	FALSE
16670070	ENST00000364272	RNVU1-8	0.0100409	0.0475591	0.831699	0.994425	FALSE	0.0166174	0.0732739	0.817426	0.995091	FALSE	0.012	0.0407	0.7678	0.993867	FALSE
16670072	OTTHUMT00000100087	RP11-337C18.8	0.0195218	0.03916	0.615925	0.985873	FALSE	-0.0697397	0.0544943	0.196047	0.927394	FALSE	-0.0113	0.0324	0.7284	0.993108	FALSE
16670079	NR_002305	PDIA3P1	-0.0474	0.0716328	0.505649	0.974786	FALSE	-0.0965781	0.12074	0.416824	0.96775	FALSE	-0.0604	0.0629	0.3368	0.97224	FALSE
16670081	NM_001256336	CHD1L	-0.0189002	0.0288417	0.509768	0.975816	FALSE	0.0217527	0.0417153	0.595936	0.981788	FALSE	-0.0056	0.0242	0.8175	0.995035	FALSE
16670114	NM_004326	BCL9	0.00273775	0.0326057	0.932638	0.996702	FALSE	0.0379332	0.0518705	0.457663	0.968844	FALSE	0.0128	0.0282	0.6484	0.990341	FALSE
16670128	OTTHUMT00000100088	RP11-533N14.3	-0.0599782	0.04435	0.174754	0.92634	FALSE	-0.0625582	0.0666843	0.341518	0.957936	FALSE	-0.0608	0.0377	0.1066	0.939095	FALSE
16670131	OTTHUMT00000100089	RP11-433J22.2	-0.0385241	0.0376001	0.303228	0.956811	FALSE	-0.0585009	0.0516278	0.251515	0.938592	FALSE	-0.0455	0.031	0.1417	0.939095	FALSE
16670134	OTTHUMT00000100086	RP11-433J22.3	-0.00273167	0.0337618	0.935083	0.996917	FALSE	0.0243447	0.0450086	0.582346	0.981693	FALSE	0.0071	0.0275	0.7955	0.994586	FALSE
16670138	NM_005267	GJA8	-0.0867014	0.0446491	0.0521323	0.891538	FALSE	-0.024598	0.0607927	0.680587	0.988609	FALSE	-0.0647	0.0367	0.07795	0.936542	FALSE
16670141	NM_001097612	GPR89A	-0.0192697	0.0214267	0.365959	0.9669	FALSE	0.0289981	0.034003	0.386874	0.96571	FALSE	-0.0054	0.0185	0.7718	0.99387	FALSE
16670172	ENST00000432038	LOC100505824	-0.00806604	0.0576172	0.887928	0.995265	FALSE	0.00988377	0.0865023	0.907388	0.998173	FALSE	-0.0025	0.0489	0.9596	0.999306	FALSE
16670176	ENST00000459463	RNA5SP57	0.00531865	0.0384083	0.889134	0.995265	FALSE	0.0975307	0.0620963	0.11397	0.9076	FALSE	0.0312	0.0333	0.3494	0.973725	FALSE
16670185	AK023809	LOC284561	0.0342174	0.0455071	0.449531	0.971944	FALSE	0.0315494	0.0410028	0.434672	0.96775	FALSE	0.0327	0.031	0.291	0.968008	FALSE
16670188	ENST00000427169	LOC101929325	0.0544857	0.0465027	0.239325	0.946784	FALSE	0.0405619	0.0608708	0.49838	0.975044	FALSE	0.0493	0.0377	0.1907	0.946852	FALSE
16670191	OTTHUMT00000039540	RP11-495P10.3	-0.0935068	0.041747	0.0253987	0.871384	FALSE	0.0723302	0.0515179	0.156727	0.915059	FALSE	-0.027	0.0331	0.4137	0.981581	FALSE
16670197	NR_104081	RNVU1-3	0.0397513	0.0498394	0.422534	0.968717	FALSE	-0.111879	0.096668	0.241645	0.936449	FALSE	0.0074	0.0452	0.8695	0.996796	FALSE
16670199	OTTHUMT00000039536	RP11-495P10.1	0.0265668	0.0674442	0.691781	0.991838	FALSE	-0.046333	0.0850622	0.579703	0.981693	FALSE	-0.0019	0.0539	0.9718	0.999602	FALSE
16670210	JQ988807	RNVU1-19	-0.0875515	0.0646083	0.173891	0.926282	FALSE	-0.0915305	0.0785853	0.238697	0.936206	FALSE	-0.0892	0.0509	0.07951	0.936542	FALSE
16670212	NR_104075	RNVU1-14	0.112375	0.0905855	0.212952	0.943125	FALSE	-0.131866	0.11072	0.22841	0.934702	FALSE	0.0133	0.0714	0.852	0.996633	FALSE
16670217	NM_001170755	NBPF15	0.0184799	0.0516725	0.718884	0.992738	FALSE	-0.0521771	0.0683973	0.438596	0.96775	FALSE	-0.0075	0.042	0.8583	0.996796	FALSE
16670245	OTTHUMT00000097804	RP11-763B22.4	0.00719998	0.0339825	0.831112	0.994425	FALSE	-0.0078384	0.062946	0.899112	0.99817	FALSE	0.0038	0.0305	0.9021	0.997737	FALSE
16670248	ENST00000369222	PPIAL4B	0.0467192	0.0632519	0.457569	0.972213	FALSE	0.0301219	0.100429	0.760168	0.992782	FALSE	0.0419	0.0546	0.4424	0.981581	FALSE
16670250	NM_001170755	NBPF15	-0.0410259	0.0282283	0.144926	0.917971	FALSE	-0.0867553	0.0475825	0.0676164	0.906452	FALSE	-0.0531	0.0248	0.03208	0.886899	FALSE
16670267	OTTHUMT00000097804	RP11-763B22.4	-0.00340384	0.038381	0.928861	0.996263	FALSE	-0.0557757	0.0785157	0.47057	0.97211	FALSE	-0.0137	0.0352	0.698	0.990411	FALSE
16670270	ENST00000369222	PPIAL4B	0.0369557	0.0455514	0.414623	0.9683	FALSE	0.0176944	0.0622788	0.772447	0.992941	FALSE	0.0302	0.0375	0.4211	0.981581	FALSE
16670272	OTTHUMT00000097806	RP11-763B22.6	-0.00395533	0.0630846	0.949672	0.997263	FALSE	-0.00538184	0.0884071	0.950576	0.998767	FALSE	-0.0044	0.0524	0.9324	0.998426	FALSE
16670309	ENST00000424684	LINC00869	0.00073511	0.036137	0.983662	0.998028	FALSE	-0.0401975	0.0506941	0.420857	0.96775	FALSE	-0.0132	0.03	0.6592	0.990341	FALSE
16670317	uc010pbh.2	FCGR1C	0.112299	0.0637619	0.0778269	0.900791	FALSE	-0.027873	0.085953	0.741386	0.991345	FALSE	0.0619	0.0522	0.2355	0.959725	FALSE
16670332	AK090660	LINC00869	-0.00922254	0.0334522	0.781394	0.993239	FALSE	0.0267027	0.056097	0.628283	0.98386	FALSE	0.0003	0.0293	0.9909	0.999729	FALSE
16670359	NR_104073	RNVU1-4	-0.0171647	0.055153	0.754089	0.993239	FALSE	-0.0389019	0.0775785	0.610078	0.982027	FALSE	-0.0246	0.0458	0.5921	0.985915	FALSE
16670364	ENST00000607157	FAM231D	0.0809064	0.0751677	0.27954	0.950444	FALSE	-0.130952	0.130218	0.30821	0.952097	FALSE	0.0272	0.0664	0.6822	0.990341	FALSE
16670367	ENST00000444948	FCGR1A	-0.0139737	0.0741639	0.84957	0.994425	FALSE	-0.0630672	0.103919	0.537341	0.980704	FALSE	-0.0307	0.0616	0.6174	0.988746	FALSE
16670377	NM_001034077	HIST2H4B	-0.0303769	0.0412698	0.459129	0.972213	FALSE	0.0839338	0.0524392	0.107391	0.9076	FALSE	0.0139	0.0331	0.675	0.990341	FALSE
16670383	NM_001040874	HIST2H2AA4	0.0403226	0.0439245	0.356122	0.966509	FALSE	0.056948	0.0575756	0.316159	0.954921	FALSE	0.0465	0.0356	0.1913	0.947766	FALSE
16670387	NM_001005464	HIST2H3A	0.0326922	0.0416231	0.429621	0.97026	FALSE	0.155289	0.0759305	0.0411581	0.906452	FALSE	0.0614	0.0373	0.09912	0.939095	FALSE
16670391	NM_016074	BOLA1	0.0192189	0.0313681	0.537641	0.979504	FALSE	0.00610762	0.0466633	0.893988	0.997585	FALSE	0.0151	0.0266	0.5699	0.984579	FALSE
16670401	NM_003517	HIST2H2AC	0.00210288	0.0276579	0.938989	0.996917	FALSE	0.0351372	0.0362712	0.326133	0.955144	FALSE	0.0144	0.0224	0.5208	0.984158	FALSE
16670404	NM_001279354	VPS45	-0.00317425	0.031057	0.91805	0.996263	FALSE	0.00653854	0.046692	0.886628	0.997585	FALSE	-0.0002	0.0264	0.9953	0.99979	FALSE
16670432	NM_016274	PLEKHO1	-0.00759258	0.0291238	0.793001	0.993342	FALSE	0.0273751	0.0527747	0.597864	0.981788	FALSE	0.0007	0.026	0.9788	0.999602	FALSE
16670452	ENST00000410290	RNU2-17P	0.0983917	0.0568441	0.0830239	0.904697	FALSE	-0.0159641	0.0843075	0.847139	0.99739	FALSE	0.0622	0.0481	0.1958	0.948959	FALSE
16670454	NM_012113	CA14	-0.0161448	0.0386011	0.673815	0.990139	FALSE	0.0418172	0.0426402	0.320248	0.955144	FALSE	0.0102	0.0291	0.7255	0.992783	FALSE
16670469	NM_024579	C1orf54	-0.0836167	0.0448547	0.0621374	0.892033	FALSE	0.0250503	0.0713542	0.720906	0.990454	FALSE	-0.0524	0.0387	0.176	0.942086	FALSE
16670479	NM_144697	CIART	-0.00625106	0.0345281	0.85539	0.994425	FALSE	0.0252644	0.0467571	0.582734	0.981693	FALSE	0.005	0.0283	0.8596	0.996796	FALSE
16670492	NM_018997	MRPS21	-0.0327664	0.0489305	0.500562	0.974786	FALSE	-0.0697669	0.0692956	0.307657	0.952097	FALSE	-0.0452	0.0408	0.2671	0.960166	FALSE
16670499	NM_004698	PRPF3	-0.0218204	0.0240461	0.361665	0.966509	FALSE	0.0805577	0.0428019	0.0594774	0.906452	FALSE	0.0031	0.0214	0.8849	0.996796	FALSE
16670527	NM_015203	RPRD2	-0.0024524	0.0241059	0.918428	0.996263	FALSE	0.0140511	0.0357627	0.689339	0.988609	FALSE	0.0028	0.0204	0.8919	0.996925	FALSE
16670547	NM_001271895	TARS2	0.032503	0.0371995	0.379715	0.9676	FALSE	-0.00297612	0.0541386	0.955364	0.998767	FALSE	0.021	0.0313	0.5023	0.98173	FALSE
16670574	NM_001202858	ECM1	-0.0305192	0.0356967	0.390021	0.967892	FALSE	-0.0115724	0.0529312	0.823878	0.995386	FALSE	-0.0245	0.0302	0.4166	0.981581	FALSE
16670592	NR_051960	LINC00568	-0.0343792	0.0335822	0.303622	0.956811	FALSE	-0.0452003	0.0479331	0.339043	0.956826	FALSE	-0.038	0.028	0.1756	0.942086	FALSE
16670599	NM_001288607	ADAMTSL4	0.103286	0.0476237	0.0303462	0.88538	FALSE	0.0683195	0.0672851	0.303596	0.952097	FALSE	0.0915	0.0396	0.02102	0.870323	FALSE
16670632	NM_001145415	SETDB1	-0.0154749	0.0279556	0.577554	0.982004	FALSE	-0.0179375	0.0359493	0.611846	0.98224	FALSE	-0.0164	0.0225	0.4656	0.981581	FALSE
16670673	OTTHUMT00000419191	RP11-316M1.12	0.0614197	0.0429529	0.151468	0.923783	FALSE	-0.0286349	0.0664609	0.661165	0.98788	FALSE	0.0345	0.0368	0.348	0.973135	FALSE
16670677	OTTHUMT00000084906	RP11-316M1.3	-0.00639731	0.0363821	0.859504	0.994425	FALSE	-0.0143832	0.0520565	0.778537	0.992941	FALSE	-0.0091	0.0304	0.766	0.993867	FALSE
16670681	NM_003568	ANXA9	-0.115212	0.0458444	0.0123337	0.84644	FALSE	0.0161881	0.0535846	0.758488	0.992782	FALSE	-0.0591	0.0355	0.09603	0.939095	FALSE
16670697	NM_021222	PRUNE	-0.0343568	0.030275	0.25435	0.949637	FALSE	0.0603612	0.0472726	0.197042	0.928191	FALSE	-0.0064	0.026	0.8046	0.995035	FALSE
16670710	XM_005244924	BNIPL	0.00205316	0.0365925	0.954956	0.997263	FALSE	-0.0149478	0.0638814	0.811734	0.995091	FALSE	-0.0022	0.0324	0.9457	0.998426	FALSE
16670728	NM_017860	C1orf56	-0.0241598	0.0445477	0.585281	0.982396	FALSE	-0.0213091	0.0607635	0.721195	0.990546	FALSE	-0.0232	0.0366	0.5274	0.98427	FALSE
16670739	NM_006818	MLLT11	-0.0555149	0.0324684	0.0868052	0.904697	FALSE	0.0104867	0.0504374	0.832375	0.996491	FALSE	-0.0359	0.0278	0.1971	0.948959	FALSE
16670743	NM_144618	GABPB2	-0.0638585	0.0358831	0.0748037	0.893959	FALSE	0.00179735	0.059077	0.975287	0.999443	FALSE	-0.0459	0.0313	0.1423	0.939095	FALSE
16670758	NM_001204856	SCNM1	-0.0134181	0.0215946	0.531905	0.977276	FALSE	0.0185037	0.0372911	0.613819	0.98224	FALSE	-0.0053	0.0191	0.7816	0.993903	FALSE
16670826	NM_020832	ZNF687	-0.038719	0.027458	0.157178	0.926282	FALSE	-0.038543	0.0459548	0.394715	0.965727	FALSE	-0.0387	0.0241	0.1078	0.939095	FALSE
16670844	OTTHUMT00000156137	RP11-126K1.8	0.0581437	0.0547037	0.285573	0.952743	FALSE	-0.0156806	0.0646107	0.804875	0.995013	FALSE	0.027	0.0425	0.5259	0.98427	FALSE
16670847	XR_241120	LOC101927886	0.0210018	0.041304	0.608902	0.985393	FALSE	-0.0218819	0.0548746	0.684956	0.988609	FALSE	0.0053	0.0336	0.8747	0.996796	FALSE
16670850	NM_002796	PSMB4	0.0283461	0.0237973	0.231639	0.946784	FALSE	-0.024819	0.0389612	0.517406	0.977989	FALSE	0.0137	0.0207	0.5085	0.982517	FALSE
16670866	AF263462	CGN	-0.0174056	0.0424706	0.680009	0.990645	FALSE	-0.0404716	0.0486725	0.398764	0.966871	FALSE	-0.0275	0.0326	0.3992	0.981581	FALSE
16670894	NM_001126337	TUFT1	-0.0409574	0.0382053	0.281462	0.95104	FALSE	-0.00465748	0.0487272	0.922473	0.99822	FALSE	-0.027	0.0306	0.3787	0.97636	FALSE
16670918	NR_030280	MIR554	-0.00707063	0.0410129	0.862222	0.994425	FALSE	0.113887	0.0693182	0.0986173	0.9076	FALSE	0.0247	0.036	0.4922	0.98173	FALSE
16670920	NM_030918	SNX27	0.0157723	0.0237407	0.503951	0.974786	FALSE	0.00530951	0.0362508	0.881461	0.997585	FALSE	0.0126	0.0203	0.5343	0.98427	FALSE
16670938	ENST00000383908	RNU6-1062P	-0.0372366	0.0476165	0.431631	0.97026	FALSE	0.0408088	0.0867038	0.632133	0.983883	FALSE	-0.0189	0.0426	0.6575	0.990341	FALSE
16670940	OTTHUMT00000105376	RP11-98D18.1	-0.0275748	0.0456848	0.543691	0.979983	FALSE	-0.00422702	0.0751244	0.954314	0.998767	FALSE	-0.0212	0.0398	0.5948	0.985915	FALSE
16670943	NM_001144956	RIIAD1	-0.0232018	0.0390407	0.549902	0.980492	FALSE	-0.0332363	0.0493129	0.493497	0.97392	FALSE	-0.0271	0.0312	0.3848	0.978615	FALSE
16670959	NM_016178	OAZ3	0.0234922	0.0442689	0.593369	0.982729	FALSE	-0.108016	0.0583126	0.0634794	0.906452	FALSE	-0.0252	0.0359	0.4837	0.981581	FALSE
16670971	XR_241122	LOC101927929	-0.0049068	0.0310747	0.873705	0.994425	FALSE	-0.0581939	0.0470105	0.210855	0.929474	FALSE	-0.0213	0.0264	0.4199	0.981581	FALSE
16670975	NR_024237	LOC100132111	0.0358659	0.0441708	0.414229	0.9683	FALSE	0.000686219	0.0714263	0.992195	0.999443	FALSE	0.026	0.0383	0.4975	0.98173	FALSE
16670981	ENST00000432386	NBPF18P	-0.00273925	0.047285	0.953495	0.997263	FALSE	0.0862125	0.076251	0.252545	0.938801	FALSE	0.0223	0.041	0.5864	0.984798	FALSE
16670994	OTTHUMT00000036670	AL589986.2	0.0319835	0.0460286	0.4846	0.973159	FALSE	-0.0798288	0.0718207	0.260567	0.941803	FALSE	-0.001	0.0395	0.9796	0.999602	FALSE
16670997	NR_103778	FLG-AS1	0.0108706	0.0310406	0.724482	0.992738	FALSE	-0.0261214	0.0445839	0.551461	0.980704	FALSE	-0.0014	0.026	0.9582	0.999114	FALSE
16671013	OTTHUMT00000034017	RP11-107M16.2	0.0667912	0.0515036	0.19303	0.935491	FALSE	0.0821589	0.0769156	0.279397	0.951046	FALSE	0.0716	0.0436	0.1009	0.939095	FALSE
16671016	OTTHUMT00000034508	RP1-91G5.3	-0.109737	0.0442061	0.013417	0.84644	FALSE	0.0148901	0.059366	0.798485	0.994946	FALSE	-0.0647	0.0361	0.07329	0.935538	FALSE
16671019	NM_178438	LCE5A	0.0066473	0.041896	0.873103	0.994425	FALSE	0.0051459	0.0591721	0.929443	0.99836	FALSE	0.0061	0.0349	0.8602	0.996796	FALSE
16671023	NM_019060	CRCT1	-0.00986495	0.0445283	0.823529	0.994425	FALSE	-0.0408696	0.0505464	0.411824	0.967698	FALSE	-0.0236	0.034	0.4889	0.98173	FALSE
16671027	NM_178434	LCE3C	-0.016248	0.0485574	0.736276	0.993126	FALSE	-0.129079	0.0725415	0.0742818	0.906452	FALSE	-0.0516	0.0412	0.2097	0.949912	FALSE
16671031	NM_178433	LCE3B	0.00726089	0.0384676	0.849304	0.994425	FALSE	0.0264288	0.0565625	0.634605	0.983943	FALSE	0.0134	0.0324	0.6795	0.990341	FALSE
16671033	ENST00000444515	LINC00302	-0.00151312	0.0401355	0.969725	0.997263	FALSE	0.0717238	0.0528651	0.170891	0.92042	FALSE	0.0256	0.0326	0.4323	0.981581	FALSE
16671037	NM_178430	LCE2D	-0.0134124	0.0554645	0.807684	0.993792	FALSE	-0.0820223	0.075293	0.270066	0.946285	FALSE	-0.0378	0.0455	0.4058	0.981581	FALSE
16671041	NM_178429	LCE2C	0.0238303	0.0664571	0.718173	0.992738	FALSE	0.0393012	0.088995	0.653267	0.986075	FALSE	0.0294	0.0543	0.5876	0.985229	FALSE
16671045	NM_014357	LCE2B	0.0199776	0.0601839	0.738303	0.993126	FALSE	0.0237808	0.0796252	0.761154	0.992782	FALSE	0.0214	0.0489	0.6623	0.990341	FALSE
16671049	NM_178428	LCE2A	-0.0428301	0.0372545	0.248221	0.947615	FALSE	0.057273	0.0661199	0.379515	0.965474	FALSE	-0.0184	0.0331	0.5794	0.984798	FALSE
16671053	ENST00000368777	LCE4A	-0.017432	0.0491327	0.721023	0.992738	FALSE	-0.0944985	0.0677199	0.15922	0.915547	FALSE	-0.0443	0.0405	0.2741	0.962151	FALSE
16671057	NM_001024679	C1orf68	-0.00137341	0.0472468	0.976654	0.997263	FALSE	-0.125122	0.0684707	0.0670169	0.906452	FALSE	-0.0418	0.0397	0.2918	0.968008	FALSE
16671061	NM_001025231	KPRP	0.0339491	0.0414492	0.410185	0.967892	FALSE	-0.00296111	0.0596486	0.959687	0.998767	FALSE	0.0218	0.0347	0.5304	0.98427	FALSE
16671065	NM_178354	LCE1F	-0.0987678	0.0489256	0.0436032	0.887256	FALSE	-0.00590598	0.088247	0.945672	0.998391	FALSE	-0.0766	0.0437	0.07937	0.936542	FALSE
16671068	ENST00000368771	LCE1E	-0.0525908	0.0469031	0.260045	0.949637	FALSE	-0.0238252	0.0687604	0.724389	0.991025	FALSE	-0.0433	0.0395	0.2728	0.961966	FALSE
16671077	NM_178349	LCE1B	0.0065611	0.033567	0.844016	0.994425	FALSE	0.0284333	0.0448907	0.519786	0.978396	FALSE	0.0145	0.0274	0.5967	0.985915	FALSE
16671082	NM_178348	LCE1A	-0.0838589	0.0560857	0.133789	0.916995	FALSE	0.0371523	0.0830857	0.649212	0.985438	FALSE	-0.0455	0.0474	0.3374	0.97224	FALSE
16671086	NM_001128600	LCE6A	0.0403627	0.0414713	0.327996	0.959531	FALSE	0.0146134	0.0592566	0.801792	0.994946	FALSE	0.0318	0.0346	0.3589	0.974992	FALSE
16671090	NM_030663	SMCP	0.0330405	0.034797	0.339897	0.96295	FALSE	0.00278325	0.0473488	0.952274	0.998767	FALSE	0.0223	0.0286	0.4354	0.981581	FALSE
16671094	NM_005547	IVL	0.069389	0.0413011	0.092374	0.904697	FALSE	0.0515683	0.0599951	0.383163	0.96571	FALSE	0.0636	0.0347	0.06683	0.935538	FALSE
16671100	NM_173080	SPRR4	-0.048131	0.0473483	0.307025	0.957468	FALSE	-0.0185465	0.0616679	0.759536	0.992782	FALSE	-0.037	0.0383	0.3334	0.972201	FALSE
16671104	NM_001199828	SPRR1A	-0.109836	0.0444153	0.0137672	0.84644	FALSE	-0.0263533	0.07211	0.709987	0.98937	FALSE	-0.0866	0.0386	0.02487	0.870323	FALSE
16671108	NM_001097589	SPRR3	0.0321541	0.0371873	0.384683	0.967892	FALSE	-0.0307194	0.0481596	0.516851	0.977989	FALSE	0.0084	0.03	0.7798	0.993903	FALSE
16671115	NM_003125	SPRR1B	-0.0271965	0.0485242	0.572811	0.982004	FALSE	0.0331253	0.0642391	0.600021	0.981788	FALSE	-0.005	0.0395	0.8989	0.997489	FALSE
16671121	NR_110685	LOC101928009	0.0373034	0.0444211	0.398477	0.967892	FALSE	-0.0900765	0.0607488	0.135164	0.911441	FALSE	-0.0076	0.0366	0.8347	0.995628	FALSE
16671125	NM_001010857	LELP1	0.0305506	0.0418485	0.462808	0.972213	FALSE	-0.0256943	0.0497842	0.599698	0.981788	FALSE	0.007	0.0326	0.8301	0.995186	FALSE
16671129	NM_001195571	PRR9	-0.0310471	0.0497327	0.529985	0.976687	FALSE	-0.00395076	0.070795	0.954688	0.998767	FALSE	-0.022	0.0415	0.5963	0.985915	FALSE
16671133	NM_000427	LOR	-0.00689073	0.036746	0.850275	0.994425	FALSE	-0.106456	0.0596691	0.0735393	0.906452	FALSE	-0.0346	0.0319	0.2778	0.963329	FALSE
16671137	ENST00000384591	RNU6-160P	-0.000390057	0.0331159	0.990539	0.998976	FALSE	0.0981423	0.052033	0.0589491	0.906452	FALSE	0.0284	0.0285	0.319	0.971347	FALSE
16671139	NM_002965	S100A9	-0.0170354	0.0270213	0.525935	0.976591	FALSE	-0.0284686	0.0373537	0.439023	0.96775	FALSE	-0.021	0.0223	0.3465	0.973061	FALSE
16671144	NM_176823	S100A7A	0.0203883	0.0618428	0.740022	0.993126	FALSE	0.0117478	0.0889292	0.89301	0.997585	FALSE	0.0175	0.0518	0.7348	0.993108	FALSE
16671151	OTTHUMT00000037721	BX470102.3	0.0058073	0.0466519	0.900276	0.995265	FALSE	0.0114256	0.0569785	0.838248	0.997115	FALSE	0.0081	0.0368	0.826	0.995035	FALSE
16671154	NM_006271	S100A1	-0.0364022	0.0347485	0.292534	0.953467	FALSE	-0.0332813	0.0676693	0.616939	0.98224	FALSE	-0.0357	0.0316	0.2574	0.959751	FALSE
16671166	NM_001244664	CHTOP	0.0178862	0.0191186	0.347035	0.964304	FALSE	-0.023482	0.0297188	0.422491	0.96775	FALSE	0.0056	0.0164	0.7321	0.993108	FALSE
16671178	NM_012437	SNAPIN	0.0242122	0.0283872	0.391146	0.967892	FALSE	0.00828873	0.044222	0.84867	0.99739	FALSE	0.0195	0.0244	0.4235	0.981581	FALSE
16671187	NM_000906	NPR1	-0.000635201	0.037923	0.986547	0.998467	FALSE	0.0389356	0.0569782	0.487546	0.97392	FALSE	0.0117	0.0322	0.717	0.991585	FALSE
16671217	NM_023015	INTS3	0.0202884	0.0247637	0.410057	0.967892	FALSE	-0.0363777	0.0475809	0.437588	0.96775	FALSE	0.008	0.0224	0.7203	0.992577	FALSE
16671264	NM_024330	SLC27A3	0.00560265	0.0367558	0.878048	0.994595	FALSE	-0.0353819	0.0644443	0.576698	0.981693	FALSE	-0.0046	0.0326	0.8877	0.996796	FALSE
16671292	OTTHUMT00000090304	RP11-216N14.5	0.0415694	0.039995	0.296326	0.954227	FALSE	0.00927204	0.0527008	0.857848	0.997585	FALSE	0.0296	0.0325	0.3617	0.974992	FALSE
16671305	NM_001255978	CREB3L4	-0.0172455	0.0390863	0.657029	0.988512	FALSE	0.0193477	0.0576709	0.732797	0.991345	FALSE	-0.0056	0.033	0.8658	0.996796	FALSE
16671325	ENST00000392558	RPS27	0.0450658	0.0428404	0.29054	0.952755	FALSE	0.0665492	0.0677815	0.319701	0.954956	FALSE	0.0513	0.0369	0.1651	0.939095	FALSE
16671334	NM_001127320	UBAP2L	-0.0185734	0.0213846	0.382555	0.9676	FALSE	-0.0211076	0.0291955	0.462777	0.970332	FALSE	-0.0195	0.0176	0.2683	0.961163	FALSE
16671381	NM_001018837	HAX1	-0.0180845	0.0259073	0.482603	0.973159	FALSE	0.0570789	0.0497781	0.245964	0.937624	FALSE	-0.0018	0.0235	0.938	0.998426	FALSE
16671401	ENST00000390990	RNU6-239P	-0.0139941	0.0472224	0.765487	0.993239	FALSE	0.0339038	0.054682	0.528605	0.980209	FALSE	0.0067	0.0364	0.8542	0.996796	FALSE
16671403	ENST00000410525	RNU6-121P	0.0805657	0.0807889	0.316264	0.957468	FALSE	-0.143883	0.0835095	0.0836584	0.9076	FALSE	-0.029	0.0591	0.6237	0.989674	FALSE
16671405	ENST00000355197	AQP10	-0.0940703	0.046288	0.0422312	0.887256	FALSE	-0.115455	0.0640535	0.070709	0.906452	FALSE	-0.1015	0.0383	0.007968	0.813914	TRUE
16671416	NM_001005855	ATP8B2	0.0245489	0.0264598	0.351033	0.965496	FALSE	-0.00973581	0.0484686	0.837974	0.997115	FALSE	0.0166	0.0237	0.4848	0.981581	FALSE
16671455	ENST00000459540	RNU7-57P	-0.0864313	0.0769588	0.259275	0.949637	FALSE	-0.0187061	0.0855105	0.823777	0.995386	FALSE	-0.0558	0.0583	0.3382	0.97224	FALSE
16671457	NM_000565	IL6R	-0.0521923	0.0277576	0.0599381	0.892033	FALSE	-0.0484762	0.0385608	0.203948	0.929474	FALSE	-0.0509	0.023	0.02667	0.873152	FALSE
16671472	NM_001098475	TDRD10	-0.0522813	0.030742	0.0884911	0.904697	FALSE	0.0878146	0.0414424	0.0346275	0.906452	FALSE	-0.0019	0.0252	0.9385	0.998426	FALSE
16671491	ENST00000441613	UBE2Q1-AS1	-0.0451915	0.0359494	0.206947	0.941489	FALSE	-0.0373955	0.0495305	0.443297	0.96775	FALSE	-0.0425	0.0297	0.1522	0.939095	FALSE
16671494	NM_000748	CHRNB2	-0.00987751	0.0452583	0.826112	0.994425	FALSE	0.0181895	0.0711539	0.794704	0.994816	FALSE	-0.0017	0.039	0.9655	0.999602	FALSE
16671503	NM_001826	CKS1B	0.0135837	0.037744	0.717188	0.992738	FALSE	0.0474845	0.060463	0.425293	0.96775	FALSE	0.0232	0.0327	0.4772	0.981581	FALSE
16671514	NR_036212	MIR4258	0.0707905	0.0584134	0.223655	0.946553	FALSE	0.0714219	0.088008	0.410112	0.967698	FALSE	0.071	0.0496	0.1527	0.939095	FALSE
16671516	NM_001184891	FLAD1	-0.0157884	0.0245053	0.516902	0.975816	FALSE	-0.0372354	0.0380696	0.321526	0.955144	FALSE	-0.0222	0.021	0.2918	0.968008	FALSE
16671540	NM_018655	LENEP	-0.045474	0.0443054	0.302381	0.956811	FALSE	0.102413	0.0610696	0.0920052	0.9076	FALSE	0.0062	0.0366	0.8662	0.996796	FALSE
16671545	NR_046206	ZBTB7B	-0.00374223	0.0258263	0.884028	0.994914	FALSE	-0.0862603	0.0392001	0.0284866	0.906452	FALSE	-0.0291	0.022	0.1866	0.945008	FALSE
16671555	NM_001143687	DCST1	-0.0140092	0.0351061	0.687967	0.991368	FALSE	0.0719988	0.0446262	0.104679	0.9076	FALSE	0.0193	0.0281	0.4935	0.98173	FALSE
16671579	NM_001261464	ADAM15	0.0442948	0.0317601	0.161743	0.926282	FALSE	-0.0856217	0.0521381	0.098768	0.9076	FALSE	0.0086	0.0277	0.7548	0.99344	FALSE
16671623	NM_005227	EFNA4	-0.0275634	0.0422198	0.511351	0.975816	FALSE	-0.135079	0.0730119	0.0637943	0.906452	FALSE	-0.0549	0.0373	0.1411	0.939095	FALSE
16671632	NM_004952	EFNA3	-0.0493192	0.0495042	0.316736	0.957468	FALSE	-0.115719	0.074109	0.116049	0.9076	FALSE	-0.0701	0.042	0.0951	0.939095	FALSE
16671642	NM_004428	EFNA1	-0.0575805	0.0390219	0.138919	0.916995	FALSE	0.0164576	0.054001	0.756429	0.992782	FALSE	-0.0319	0.0322	0.3231	0.972201	FALSE
16671653	NM_001122837	SLC50A1	-0.00590887	0.0302552	0.844144	0.994425	FALSE	0.0529769	0.0491641	0.27524	0.949262	FALSE	0.0105	0.0263	0.6899	0.990342	FALSE
16671671	NM_001282379	TRIM46	0.0243499	0.0379949	0.519122	0.975816	FALSE	-0.0299181	0.0592434	0.607557	0.982027	FALSE	0.0083	0.0326	0.7987	0.994968	FALSE
16671692	NR_030281	MIR92B	0.00511048	0.0452408	0.909463	0.995313	FALSE	0.00438668	0.0689655	0.948362	0.998642	FALSE	0.0049	0.0386	0.8992	0.997489	FALSE
16671694	OTTHUMT00000086855	RP11-263K19.4	0.0252179	0.0346392	0.464042	0.972213	FALSE	0.00667679	0.0493546	0.890451	0.997585	FALSE	0.019	0.0289	0.5106	0.983151	FALSE
16671707	NM_002455	MTX1	0.0405752	0.0372056	0.273262	0.949637	FALSE	0.0533141	0.0489963	0.27061	0.946285	FALSE	0.0453	0.0302	0.1338	0.939095	FALSE
16671723	ENST00000496230	HCN3	0.0120377	0.0455056	0.79003	0.993342	FALSE	-0.00462331	0.0757299	0.950435	0.998767	FALSE	0.0076	0.0398	0.8494	0.996509	FALSE
16671738	NM_001135821	FDPS	-0.0558303	0.034367	0.10355	0.90784	FALSE	-0.0889137	0.0474729	0.0606878	0.906452	FALSE	-0.0673	0.0284	0.01765	0.864875	FALSE
16671759	NM_001105203	RUSC1	0.0273272	0.0281508	0.329249	0.960465	FALSE	-0.0102442	0.0486935	0.830418	0.995891	FALSE	0.0178	0.0249	0.4746	0.981581	FALSE
16671782	ENST00000384415	RNU6-1297P	-0.00249219	0.0566094	0.96465	0.997263	FALSE	0.0232271	0.0747274	0.751747	0.992246	FALSE	0.007	0.046	0.8791	0.996796	FALSE
16671784	NR_034180	POU5F1P4	-0.0402632	0.0488678	0.407415	0.967892	FALSE	0.0434378	0.0700643	0.528637	0.980209	FALSE	-0.0125	0.0409	0.7594	0.99385	FALSE
16671786	NR_027023	ASH1L-AS1	0.0109637	0.0404175	0.78482	0.993295	FALSE	0.0140876	0.061914	0.816833	0.995091	FALSE	0.0119	0.0345	0.7301	0.993108	FALSE
16671823	ENST00000343043	DAP3	-0.016299	0.0353308	0.642474	0.987547	FALSE	-0.0320826	0.0385283	0.398092	0.966871	FALSE	-0.0236	0.0265	0.3739	0.975649	FALSE
16671856	AF111708	MSTO1	-0.0812794	0.0540608	0.131663	0.915739	FALSE	0.0610865	0.0885313	0.483335	0.97392	FALSE	-0.0421	0.0471	0.3714	0.975649	FALSE
16671874	NM_152280	SYT11	-0.0244803	0.0459023	0.591532	0.982729	FALSE	-0.149566	0.0623888	0.0174633	0.866114	FALSE	-0.069	0.0377	0.06735	0.935538	FALSE
16671882	ENST00000364744	RNU4-19P	0.0784518	0.0560965	0.160597	0.926282	FALSE	-0.0467049	0.0757628	0.530964	0.980386	FALSE	0.0336	0.046	0.4649	0.981581	FALSE
16671884	NM_181885	RXFP4	-0.0689181	0.0366329	0.0598002	0.892033	FALSE	-0.0440838	0.0585117	0.444249	0.96775	FALSE	-0.0618	0.0317	0.05095	0.91376	FALSE
16671886	OTTHUMT00000046191	RP11-336K24.5	-0.00931016	0.036464	0.797175	0.993342	FALSE	-0.0423157	0.0499478	0.389984	0.96571	FALSE	-0.0209	0.03	0.4858	0.981581	FALSE
16671889	NM_014017	LAMTOR2	-0.0624279	0.0345275	0.0703245	0.893753	FALSE	0.00454515	0.0531076	0.930561	0.99836	FALSE	-0.0423	0.0295	0.1523	0.939095	FALSE
16671901	NM_020387	RAB25	0.0696137	0.0495686	0.158858	0.926282	FALSE	0.00245026	0.0650261	0.969395	0.999443	FALSE	0.0446	0.0402	0.2667	0.960166	FALSE
16671914	NM_001257374	LMNA	-0.000666383	0.0358257	0.98506	0.998245	FALSE	0.0168342	0.0499462	0.731602	0.991345	FALSE	0.0054	0.0297	0.8569	0.996796	FALSE
16671960	NM_001193300	SEMA4A	-0.034998	0.0348947	0.313504	0.957468	FALSE	-0.0326353	0.0491422	0.499832	0.975386	FALSE	-0.0342	0.029	0.2385	0.959751	FALSE
16671992	NM_001286184	SLC25A44	0.0148535	0.0276121	0.588326	0.982671	FALSE	-0.0466054	0.0502229	0.346725	0.958067	FALSE	0.0004	0.0247	0.9878	0.999602	FALSE
16672006	NM_001199653	PMF1	-0.0463366	0.027979	0.0970677	0.904697	FALSE	-0.0444413	0.0503727	0.370811	0.964625	FALSE	-0.0459	0.025	0.06606	0.935538	FALSE
16672027	ENST00000463670	TMEM79	0.00298995	0.033383	0.928157	0.996263	FALSE	-0.0519637	0.0618194	0.393676	0.96571	FALSE	-0.0096	0.03	0.7488	0.99344	FALSE
16672043	ENST00000368251	TSACC	0.0381538	0.036598	0.294873	0.953986	FALSE	-0.0667098	0.0479493	0.160448	0.915547	FALSE	-0.0009	0.0297	0.9754	0.999602	FALSE
16672052	NM_001256395	RHBG	-0.023013	0.030964	0.45478	0.972213	FALSE	0.00453666	0.0500317	0.926441	0.99822	FALSE	-0.0153	0.0269	0.5695	0.984579	FALSE
16672072	OTTHUMT00000075987	RP11-139I14.2	0.0316968	0.0509119	0.531102	0.976893	FALSE	-0.0509225	0.0596738	0.386576	0.96571	FALSE	-0.0035	0.0395	0.9295	0.998426	FALSE
16672082	NM_001105669	TTC24	-0.00113014	0.0456599	0.980121	0.997578	FALSE	0.0221479	0.0617135	0.714969	0.989389	FALSE	0.0072	0.0374	0.8473	0.996509	FALSE
16672097	NM_144772	APOA1BP	-0.0108478	0.0280555	0.697169	0.992251	FALSE	-0.0417888	0.0557142	0.446272	0.96775	FALSE	-0.0172	0.0256	0.5013	0.98173	FALSE
16672111	NM_021817	HAPLN2	0.0155321	0.0348934	0.654184	0.988449	FALSE	-0.015561	0.0584594	0.786438	0.994201	FALSE	0.0072	0.0306	0.8126	0.995035	FALSE
16672126	NM_021948	BCAN	-0.0108438	0.028528	0.702047	0.992251	FALSE	0.0501846	0.0402945	0.208123	0.929474	FALSE	0.0098	0.0237	0.68	0.990341	FALSE
16672151	NM_001142560	RRNAD1	-0.0310501	0.0359422	0.385101	0.967892	FALSE	0.0172121	0.0520322	0.736388	0.991345	FALSE	-0.0153	0.0302	0.6129	0.988534	FALSE
16672170	NM_005973	PRCC	0.0299577	0.0254413	0.236996	0.946784	FALSE	0.0401209	0.0441182	0.356385	0.95862	FALSE	0.0325	0.0225	0.1481	0.939095	FALSE
16672186	NM_001007792	NTRK1	0.0241026	0.0408044	0.552326	0.980725	FALSE	-0.0947343	0.0572534	0.0963035	0.9076	FALSE	-0.0164	0.0339	0.6277	0.989781	FALSE
16672214	NM_001080471	PEAR1	0.0474956	0.0535959	0.37299	0.9676	FALSE	-0.00152452	0.0883871	0.985988	0.999443	FALSE	0.0341	0.0468	0.4654	0.981581	FALSE
16672243	NM_144702	LRRC71	-0.0501407	0.0313878	0.109378	0.913923	FALSE	0.0231545	0.0519855	0.650493	0.985798	FALSE	-0.0303	0.0274	0.2693	0.961966	FALSE
16672265	NR_001560	CYCSP52	0.0761132	0.0572821	0.182364	0.929788	FALSE	0.0469279	0.0672325	0.478303	0.972567	FALSE	0.0637	0.0444	0.1516	0.939095	FALSE
16672267	OTTHUMT00000099026	RP11-71G12.1	-0.00810536	0.0465451	0.860846	0.994425	FALSE	-0.101967	0.0529127	0.0538345	0.906452	FALSE	-0.0495	0.0356	0.1645	0.939095	FALSE
16672270	OTTHUMT00000051398	RP11-367J7.3	0.0647696	0.0492134	0.186536	0.930799	FALSE	0.00247012	0.0825644	0.975699	0.999443	FALSE	0.0482	0.0431	0.2637	0.959751	FALSE
16672273	OTTHUMT00000432265	RP11-451O13.1	-0.00898413	0.0431432	0.833965	0.994425	FALSE	-0.0318872	0.0580576	0.576557	0.981693	FALSE	-0.0172	0.0353	0.6255	0.989674	FALSE
16672279	NM_001286349	KIRREL	0.0364975	0.0352717	0.298467	0.95563	FALSE	-0.0478738	0.0448759	0.280004	0.951046	FALSE	0.0039	0.0283	0.8903	0.996796	FALSE
16672298	ENST00000419415	KIRREL-IT1	0.019201	0.0441736	0.661794	0.989428	FALSE	-0.124661	0.0491882	0.0122385	0.866114	FALSE	-0.0457	0.0335	0.1722	0.941642	FALSE
16672306	NM_001766	CD1D	-0.00613195	0.0359642	0.863724	0.994425	FALSE	0.077437	0.0597899	0.190806	0.926433	FALSE	0.0164	0.0314	0.6024	0.987319	FALSE
16672315	NM_001763	CD1A	0.0276679	0.0539273	0.605676	0.984751	FALSE	0.0277415	0.0893254	0.751947	0.992334	FALSE	0.0277	0.0471	0.5567	0.98427	FALSE
16672323	ENST00000443761	CD1C	0.0190411	0.0438269	0.661947	0.989428	FALSE	0.0587851	0.082864	0.471168	0.97211	FALSE	0.0279	0.0395	0.4812	0.981581	FALSE
16672333	NM_001042583	CD1E	-0.0139708	0.0548095	0.797507	0.993342	FALSE	0.0337626	0.0629059	0.585253	0.981693	FALSE	0.0069	0.0421	0.8707	0.996796	FALSE
16672349	BC137323	OR10K1	0.0176837	0.0461597	0.699819	0.992251	FALSE	0.00998754	0.0514499	0.843342	0.997115	FALSE	0.0142	0.035	0.6846	0.990341	FALSE
16672353	NM_001004472	OR10R2	-0.0493215	0.0459784	0.28116	0.95104	FALSE	0.0727501	0.0651326	0.258263	0.941261	FALSE	-0.0082	0.0383	0.8304	0.995241	FALSE
16672355	NM_001004478	OR10Z1	0.0617921	0.0442328	0.161055	0.926282	FALSE	-0.0012793	0.0594514	0.98252	0.999443	FALSE	0.039	0.0362	0.2805	0.963677	FALSE
16672358	ENST00000368144	OR6K6	0.0341509	0.0385464	0.373104	0.9676	FALSE	0.0170293	0.045961	0.706165	0.988864	FALSE	0.027	0.0301	0.3696	0.975608	FALSE
16672362	NM_002432	MNDA	0.0266703	0.0259664	0.302037	0.956811	FALSE	-0.00269154	0.0318357	0.931402	0.99836	FALSE	0.0148	0.0205	0.4702	0.981581	FALSE
16672373	NM_152501	PYHIN1	-0.013512	0.0463003	0.768953	0.993239	FALSE	-0.135954	0.0934689	0.142604	0.914388	FALSE	-0.038	0.0424	0.3696	0.975608	FALSE
16672390	NM_001206567	IFI16	-0.0234037	0.0232578	0.311914	0.957468	FALSE	0.0127724	0.0422586	0.758378	0.992782	FALSE	-0.0149	0.0208	0.4746	0.981581	FALSE
16672412	NM_001127173	CADM3	-0.0407297	0.0378948	0.280224	0.950723	FALSE	0.0244138	0.0624471	0.690795	0.988609	FALSE	-0.023	0.0331	0.4874	0.98173	FALSE
16672426	ENST00000410620	RNA5SP60	0.0289131	0.0498733	0.559713	0.981503	FALSE	0.0186041	0.0801481	0.81321	0.995091	FALSE	0.026	0.0432	0.5473	0.98427	FALSE
16672428	NM_001122951	ACKR1	-0.0534762	0.0794292	0.498263	0.974786	FALSE	-0.104202	0.111063	0.341464	0.957936	FALSE	-0.0709	0.0659	0.2821	0.965101	FALSE
16672435	NM_002001	FCER1A	-0.0107464	0.0861491	0.90007	0.995265	FALSE	0.193274	0.13758	0.156487	0.915059	FALSE	0.0475	0.0745	0.5236	0.98427	FALSE
16672444	NM_012351	OR10J1	0.0111715	0.0395798	0.776331	0.993239	FALSE	-0.0278889	0.0511811	0.579557	0.981693	FALSE	-0.0036	0.0319	0.9097	0.997947	FALSE
16672448	OTTHUMT00000059019	RP11-180D21.3	-0.0525804	0.0316417	0.0959492	0.904697	FALSE	0.00224086	0.0416244	0.956286	0.998767	FALSE	-0.0323	0.0257	0.209	0.949912	FALSE
16672452	NM_001639	APCS	0.019519	0.0452313	0.664081	0.989428	FALSE	0.0192548	0.0522204	0.707519	0.988864	FALSE	0.0194	0.0348	0.5774	0.984781	FALSE
16672457	NM_017823	DUSP23	0.0135751	0.0304952	0.654167	0.988449	FALSE	0.103592	0.0411707	0.0128393	0.866114	FALSE	0.0459	0.025	0.06641	0.935538	FALSE
16672462	NM_001004310	FCRL6	0.0628182	0.0536701	0.23981	0.946784	FALSE	-0.149564	0.129382	0.242194	0.936449	FALSE	0.0311	0.0506	0.5387	0.98427	FALSE
16672478	NM_020125	SLAMF8	-0.0322244	0.08105	0.689055	0.991519	FALSE	0.125449	0.113563	0.263478	0.942055	FALSE	0.0217	0.0673	0.7475	0.99344	FALSE
16672489	NR_038849	LINC01133	-0.0147418	0.0407279	0.715634	0.992738	FALSE	0.0656198	0.0619399	0.283315	0.951105	FALSE	0.0098	0.0347	0.7768	0.993903	FALSE
16672494	OTTHUMT00000060637	RP11-536C5.2	0.0442881	0.042999	0.300693	0.956811	FALSE	0.00645431	0.042423	0.876904	0.997585	FALSE	0.0249	0.0307	0.4173	0.981581	FALSE
16672500	NM_004983	KCNJ9	0.0567277	0.0377347	0.131702	0.915739	FALSE	0.0335253	0.0576888	0.554683	0.9813	FALSE	0.0497	0.0322	0.123	0.939095	FALSE
16672505	NM_000702	ATP1A2	0.0138652	0.0436347	0.749099	0.993239	FALSE	-0.0030466	0.0583845	0.957628	0.998767	FALSE	0.0077	0.0356	0.8282	0.995035	FALSE
16672538	NM_001001734	ATP1A4	0.00824348	0.0527006	0.874881	0.994425	FALSE	0.0622434	0.0725598	0.384109	0.96571	FALSE	0.0271	0.0435	0.5327	0.98427	FALSE
16672567	NM_001231	CASQ1	0.0110799	0.0424288	0.79266	0.993342	FALSE	0.0179293	0.0692784	0.792221	0.994816	FALSE	0.013	0.0369	0.7252	0.992744	FALSE
16672583	ENST00000368076	PEA15	-0.017589	0.0353427	0.616523	0.985873	FALSE	-0.0571958	0.0607759	0.340005	0.957462	FALSE	-0.0277	0.0312	0.3736	0.975649	FALSE
16672593	AK026213	DCAF8	0.0910698	0.049524	0.0657199	0.892033	FALSE	-0.0457556	0.0616508	0.45104	0.968753	FALSE	0.0368	0.0393	0.3498	0.973911	FALSE
16672596	NR_002190	SUMO1P3	-0.0423952	0.052942	0.420681	0.968717	FALSE	-0.0532382	0.0584337	0.355498	0.958203	FALSE	-0.0473	0.04	0.2362	0.959725	FALSE
16672598	NM_001290184	NCSTN	-0.0195082	0.0257011	0.445252	0.971375	FALSE	-0.0366848	0.0404676	0.357894	0.959147	FALSE	-0.0245	0.0221	0.2681	0.961127	FALSE
16672630	NM_005598	NHLH1	-0.0213279	0.0411026	0.601584	0.984471	FALSE	-0.0650678	0.0545543	0.227746	0.934702	FALSE	-0.0374	0.0335	0.2643	0.959751	FALSE
16672635	NM_020335	VANGL2	-0.0158917	0.0440377	0.716456	0.992738	FALSE	0.0822987	0.0543713	0.127386	0.9076	FALSE	0.0235	0.0349	0.5013	0.98173	FALSE
16672646	OTTHUMT00000059097	RP11-528G1.2	-0.0350127	0.0355916	0.322838	0.957726	FALSE	0.0208621	0.0485108	0.661756	0.988034	FALSE	-0.0152	0.0293	0.6029	0.987711	FALSE
16672649	OTTHUMT00000060453	RP11-404F10.2	-0.0286321	0.0420122	0.493014	0.973447	FALSE	-0.0786106	0.0639904	0.214296	0.930885	FALSE	-0.0439	0.0358	0.2205	0.953078	FALSE
16672654	NM_001282588	SLAMF7	-0.0288854	0.0437086	0.506192	0.975136	FALSE	-0.180067	0.0993351	0.0691695	0.906452	FALSE	-0.0538	0.0409	0.1879	0.94588	FALSE
16672669	NM_001033667	LY9	0.00177614	0.025085	0.943176	0.996917	FALSE	-0.00116273	0.0536296	0.982388	0.999443	FALSE	0.0012	0.0232	0.9574	0.99904	FALSE
16672699	NR_110695	LOC101928372	-0.101054	0.046454	0.0298566	0.882198	FALSE	0.0935171	0.0526184	0.0746168	0.906452	FALSE	-0.0149	0.0355	0.6741	0.990341	FALSE
16672706	OTTHUMT00000077091	RP11-544M22.8	0.0144419	0.0354632	0.681921	0.991042	FALSE	0.00805715	0.0552432	0.881957	0.997585	FALSE	0.0126	0.0304	0.6801	0.990341	FALSE
16672710	NM_001007255	KLHDC9	0.00658431	0.0356265	0.852412	0.994425	FALSE	0.0415064	0.053236	0.428629	0.96775	FALSE	0.0175	0.0302	0.5616	0.98427	FALSE
16672722	NM_001185093	NIT1	-0.010253	0.0311322	0.740283	0.993126	FALSE	0.0456447	0.0463199	0.317944	0.954921	FALSE	0.0074	0.0264	0.7798	0.993903	FALSE
16672738	NM_016406	UFC1	-0.000643668	0.0219383	0.976437	0.997263	FALSE	0.0258309	0.0362319	0.468982	0.971012	FALSE	0.0066	0.0191	0.732	0.993108	FALSE
16672754	NM_001014443	USP21	0.0134325	0.0214358	0.528433	0.976591	FALSE	-0.0383438	0.0418985	0.35337	0.958067	FALSE	0.0025	0.0195	0.8967	0.997429	FALSE
16672779	NM_000309	PPOX	0.0222387	0.044222	0.612834	0.985583	FALSE	0.0225896	0.0731651	0.75335	0.992704	FALSE	0.0223	0.0386	0.563	0.984579	FALSE
16672808	NM_001166159	NDUFS2	0.00224027	0.0272515	0.934045	0.996917	FALSE	0.0771226	0.0464969	0.0955193	0.9076	FALSE	0.0217	0.024	0.3667	0.975239	FALSE
16672838	NM_004106	FCER1G	-0.0398039	0.0297343	0.179145	0.927163	FALSE	0.00166614	0.0465627	0.970936	0.999443	FALSE	-0.0276	0.0256	0.2798	0.963677	FALSE
16672847	NM_001286373	TOMM40L	0.0326176	0.0540549	0.543805	0.979983	FALSE	0.0648673	0.0784496	0.401384	0.967134	FALSE	0.0431	0.0454	0.342	0.973061	FALSE
16672864	NM_001102566	PCP4L1	-0.0399603	0.0365981	0.272693	0.949637	FALSE	-0.0196867	0.0590931	0.734586	0.991345	FALSE	-0.0343	0.0317	0.2804	0.963677	FALSE
16672872	NM_001035511	SDHC	-0.00417539	0.0329312	0.898436	0.995265	FALSE	0.020997	0.0431846	0.620951	0.983006	FALSE	0.0052	0.0267	0.8458	0.996509	FALSE
16672885	ENST00000367975	SDHC	0.0273211	0.0546287	0.614787	0.985873	FALSE	0.0149824	0.075633	0.840181	0.997115	FALSE	0.023	0.0452	0.6099	0.988534	FALSE
16672891	ENST00000384194	RNU6-481P	0.123655	0.047772	0.0100016	0.83635	FALSE	0.0317836	0.0788422	0.681698	0.988609	FALSE	0.0986	0.0417	0.01797	0.86548	FALSE
16672893	NM_001136219	FCGR2A	0.00541064	0.0292019	0.852042	0.994425	FALSE	-0.0444411	0.0598827	0.451063	0.968753	FALSE	-0.0043	0.0268	0.8721	0.996796	FALSE
16672914	NM_002155	HSPA6	0.0595824	0.0630795	0.342418	0.963257	FALSE	-0.162177	0.0909445	0.0736727	0.906452	FALSE	-0.0134	0.0529	0.8002	0.994968	FALSE
16672920	ENST00000480308	FCGR2B	0.011695	0.0617996	0.84892	0.994425	FALSE	-0.0177621	0.0998408	0.856277	0.997585	FALSE	0.0034	0.0536	0.9491	0.998426	FALSE
16672942	NR_024151	HSPA7	-0.00922157	0.0836532	0.911639	0.99558	FALSE	0.267147	0.179698	0.134169	0.911373	FALSE	0.0408	0.0774	0.5985	0.985915	FALSE
16672946	NM_001184866	FCRLA	-0.0988903	0.0424955	0.0202997	0.866428	FALSE	-0.0495465	0.0913241	0.581203	0.981693	FALSE	-0.09	0.0393	0.02221	0.870323	FALSE
16672961	ENST00000495397	FCRLB	-0.0105012	0.0413658	0.79831	0.993342	FALSE	-0.0858672	0.0486746	0.076729	0.906452	FALSE	-0.0425	0.0321	0.1862	0.944576	FALSE
16672975	NM_007240	DUSP12	-0.0168115	0.0298372	0.570784	0.98164	FALSE	-0.0716491	0.0508406	0.155195	0.915059	FALSE	-0.0311	0.0263	0.2369	0.959751	FALSE
16672988	NM_007348	ATF6	-3.94122e-05	0.0262575	0.998794	0.999758	FALSE	-0.0060932	0.0411703	0.880229	0.997585	FALSE	-0.0018	0.0226	0.936	0.998426	FALSE
16673008	OTTHUMT00000060554	RP11-227F8.2	-0.00711999	0.0496061	0.885116	0.995133	FALSE	-0.0525834	0.0612387	0.383646	0.96571	FALSE	-0.0253	0.0393	0.5189	0.984158	FALSE
16673012	NM_001164757	NOS1AP	-0.00775824	0.0415325	0.850846	0.994425	FALSE	0.137093	0.0536584	0.0115911	0.866114	FALSE	0.0472	0.0335	0.1589	0.939095	FALSE
16673032	ENST00000516453	RNA5SP61	-0.00805677	0.0434125	0.851803	0.994425	FALSE	-0.0667	0.0603778	0.263457	0.942055	FALSE	-0.0283	0.0359	0.4311	0.981581	FALSE
16673034	NR_030283	MIR556	-0.0415897	0.0276277	0.131185	0.915739	FALSE	0.033768	0.0379226	0.366417	0.962927	FALSE	-0.0151	0.0228	0.5062	0.981991	FALSE
16673036	NM_001085375	C1orf226	-0.0185794	0.0449505	0.677429	0.990645	FALSE	0.0588966	0.0479775	0.214622	0.931017	FALSE	0.018	0.0334	0.5899	0.985915	FALSE
16673043	NM_001184763	UHMK1	0.0427213	0.0281249	0.127761	0.915739	FALSE	-0.0179249	0.0514267	0.722822	0.991025	FALSE	0.0286	0.0252	0.2569	0.959751	FALSE
16673056	NM_003115	UAP1	-0.0345131	0.0258157	0.179709	0.927351	FALSE	-0.0337395	0.0472877	0.468634	0.970861	FALSE	-0.0343	0.0231	0.1377	0.939095	FALSE
16673075	NM_001014796	DDR2	-0.0612002	0.0366995	0.0947944	0.904697	FALSE	-0.0490316	0.0560325	0.374697	0.96487	FALSE	-0.0575	0.0313	0.06633	0.935538	FALSE
16673126	NM_001102445	RGS4	0.0135507	0.0345112	0.692718	0.991838	FALSE	-0.0130723	0.0442945	0.763895	0.992907	FALSE	0.0034	0.0277	0.9032	0.997737	FALSE
16673146	NR_110699	LOC101928404	-0.0676341	0.0401421	0.091458	0.904697	FALSE	0.0354253	0.0631488	0.568456	0.981693	FALSE	-0.0376	0.0346	0.277	0.962151	FALSE
16673151	OTTHUMT00000080770	RP11-77M5.1	-0.000366972	0.0250493	0.988233	0.998729	FALSE	-0.0221161	0.0365586	0.538636	0.980704	FALSE	-0.0074	0.0211	0.7253	0.992744	FALSE
16673154	NM_031423	NUF2	-0.0378385	0.0504271	0.450466	0.971944	FALSE	0.0304299	0.0653278	0.635652	0.984128	FALSE	-0.012	0.0407	0.7672	0.993867	FALSE
16673185	ENST00000391225	RNA5SP63	0.101631	0.042217	0.0164281	0.84644	FALSE	-0.0112764	0.039058	0.768874	0.992907	FALSE	0.0403	0.0292	0.1676	0.940769	FALSE
16673189	ENST00000362979	RNU5F-6P	0.0221167	0.0643824	0.72953	0.992936	FALSE	-0.0416898	0.0733447	0.563362	0.981693	FALSE	-0.006	0.0493	0.9039	0.997737	FALSE
16673191	NM_001204961	PBX1	0.0387083	0.0536165	0.467767	0.973159	FALSE	0.0601701	0.0969849	0.528348	0.980209	FALSE	0.0438	0.0479	0.3604	0.974992	FALSE
16673227	ENST00000384354	RNU6-171P	0.00467099	0.0741816	0.949457	0.997263	FALSE	0.123455	0.100722	0.215319	0.931103	FALSE	0.047	0.0609	0.4406	0.981581	FALSE
16673229	ENST00000558796	PBX1	-0.0410686	0.0597986	0.489686	0.973159	FALSE	-0.0030492	0.108108	0.977089	0.999443	FALSE	-0.032	0.0534	0.5487	0.98427	FALSE
16673233	OTTHUMT00000096749	RP11-38C18.2	0.0460647	0.0349693	0.18614	0.930799	FALSE	0.0254445	0.0540002	0.631755	0.983883	FALSE	0.0399	0.0299	0.1828	0.942905	FALSE
16673237	OTTHUMT00000096750	RP11-38C18.3	0.0325452	0.0347719	0.346815	0.964304	FALSE	0.0838993	0.0601715	0.159542	0.915547	FALSE	0.0456	0.0307	0.1379	0.939095	FALSE
16673241	NM_001005214	LRRC52	0.0125379	0.0349101	0.717746	0.992738	FALSE	0.0309977	0.0453976	0.487886	0.97392	FALSE	0.0195	0.0282	0.4898	0.98173	FALSE
16673246	OTTHUMT00000083637	RP11-306I1.2	0.0420666	0.0516159	0.412504	0.9683	FALSE	-0.0681979	0.0570413	0.226644	0.934702	FALSE	-0.0081	0.039	0.8355	0.995628	FALSE
16673251	NM_004528	MGST3	0.00392797	0.047986	0.934325	0.996917	FALSE	0.00888373	0.0926163	0.922201	0.99822	FALSE	0.005	0.0435	0.9086	0.997937	FALSE
16673268	ENST00000461759	MGST3	0.0183709	0.0593169	0.755247	0.993239	FALSE	0.0100233	0.0940289	0.913573	0.998173	FALSE	0.016	0.0512	0.7551	0.99344	FALSE
16673270	NR_036683	LOC440700	0.0136775	0.04971	0.781817	0.993239	FALSE	0.00514289	0.0656242	0.936402	0.99836	FALSE	0.0105	0.0404	0.7944	0.994439	FALSE
16673275	ENST00000423121	LOC100147773	0.065405	0.0557448	0.238676	0.946784	FALSE	-0.151859	0.079656	0.0563644	0.906452	FALSE	-0.0069	0.0466	0.8817	0.996796	FALSE
16673278	NM_012474	UCK2	-0.0299426	0.033172	0.364199	0.966509	FALSE	0.034971	0.0473352	0.453093	0.968799	FALSE	-0.0083	0.0277	0.7647	0.993867	FALSE
16673296	ENST00000384611	RNA5SP64	-0.0718829	0.0621887	0.245682	0.946784	FALSE	-0.102026	0.141454	0.463828	0.970597	FALSE	-0.0768	0.0581	0.1863	0.944689	FALSE
16673298	OTTHUMT00000343104	RP11-375H19.2	0.0613481	0.0436156	0.158219	0.926282	FALSE	0.113963	0.054254	0.0361643	0.906452	FALSE	0.0822	0.0346	0.01759	0.864796	FALSE
16673302	OTTHUMT00000096761	RP11-479J7.2	-0.0867961	0.0428436	0.0428743	0.887256	FALSE	-0.0554755	0.0564004	0.318831	0.954921	FALSE	-0.0752	0.0348	0.0306	0.881713	FALSE
16673307	NR_002925	FMO9P	-0.00543258	0.0323901	0.865924	0.994425	FALSE	-0.0246856	0.0347182	0.470165	0.972067	FALSE	-0.0145	0.0241	0.5482	0.98427	FALSE
16673315	NM_017542	POGK	0.0103624	0.0311398	0.737674	0.993126	FALSE	-0.0613478	0.0446342	0.165467	0.917901	FALSE	-0.0134	0.026	0.6065	0.988534	FALSE
16673323	NM_001286377	MAEL	0.0850979	0.0397965	0.032712	0.887256	FALSE	0.0297656	0.0591727	0.608958	0.982027	FALSE	0.0676	0.0337	0.04461	0.909131	FALSE
16673341	ENST00000363166	RNA5SP65	-0.00253268	0.0380601	0.94659	0.997191	FALSE	-0.0980295	0.0727233	0.17362	0.92241	FALSE	-0.0234	0.0344	0.4971	0.98173	FALSE
16673345	OTTHUMT00000083243	RP11-102C16.3	0.030339	0.0377444	0.418937	0.9683	FALSE	0.0397995	0.0522274	0.439079	0.96775	FALSE	0.0336	0.0312	0.281	0.964032	FALSE
16673348	NM_001080426	DUSP27	0.0633016	0.037061	0.0871294	0.904697	FALSE	-0.0180157	0.0611681	0.764357	0.992907	FALSE	0.0412	0.0323	0.2031	0.949912	FALSE
16673359	NM_001198783	POU2F1	-0.000125987	0.0247214	0.995907	0.999432	FALSE	0.0137099	0.0349829	0.690083	0.988609	FALSE	0.0045	0.0206	0.8254	0.995035	FALSE
16673393	ENST00000537350	RCSD1	-0.0197563	0.0221707	0.370349	0.967152	FALSE	-0.0195972	0.0452992	0.659868	0.987693	FALSE	-0.0197	0.0203	0.332	0.972201	FALSE
16673410	NM_001146191	MPZL1	0.0476425	0.0572492	0.402733	0.967892	FALSE	-0.0131439	0.108701	0.902019	0.998173	FALSE	0.0342	0.0517	0.5078	0.982102	FALSE
16673425	OTTHUMT00000097976	RP1-313L4.3	0.0835707	0.0415691	0.0444654	0.887256	FALSE	-0.099932	0.0566794	0.0768909	0.906452	FALSE	0.0186	0.0342	0.5864	0.984798	FALSE
16673428	NM_001017977	DCAF6	0.0346764	0.0314288	0.267709	0.949637	FALSE	0.0243047	0.0528687	0.640062	0.984379	FALSE	0.0319	0.0276	0.2467	0.959751	FALSE
16673466	NM_001031800	TIPRL	-0.00484338	0.0300972	0.87131	0.994425	FALSE	0.133765	0.0563727	0.0185834	0.866114	FALSE	0.0264	0.0271	0.3307	0.972201	FALSE
16673477	NM_199344	SFT2D2	-0.0150798	0.0212506	0.475388	0.973159	FALSE	-0.0834372	0.0378621	0.0282664	0.906452	FALSE	-0.0317	0.0189	0.09379	0.939095	FALSE
16673489	ENST00000465440	TBX19	-0.00806819	0.032352	0.80179	0.993409	FALSE	0.0449116	0.0567949	0.422124	0.96775	FALSE	0.0051	0.0287	0.859	0.996796	FALSE
16673505	NR_030284	MIR557	-0.0363746	0.043687	0.402494	0.967892	FALSE	0.0176993	0.0579817	0.756048	0.992782	FALSE	-0.0166	0.0356	0.6416	0.989781	FALSE
16673507	NM_002995	XCL1	-0.0536829	0.052554	0.304684	0.956811	FALSE	-0.0161396	0.0903985	0.85577	0.997585	FALSE	-0.0441	0.0464	0.3419	0.973061	FALSE
16673513	NR_024160	LINC00626	-0.0529217	0.0346433	0.125625	0.915739	FALSE	-0.000691559	0.0482941	0.988367	0.999443	FALSE	-0.035	0.0287	0.2233	0.956274	FALSE
16673520	ENST00000517178	RNA5SP66	-0.046304	0.0677777	0.491966	0.973447	FALSE	0.0167264	0.0977594	0.861718	0.997585	FALSE	-0.0256	0.0568	0.6525	0.990341	FALSE
16673522	XR_250898	LOC101928596	-0.00800033	0.0427538	0.850589	0.994425	FALSE	-0.0308075	0.04153	0.45126	0.968776	FALSE	-0.0198	0.0303	0.5129	0.983519	FALSE
16673525	ENST00000494797	ATP1B1	0.111228	0.043369	0.0106901	0.839853	FALSE	0.0424564	0.0619552	0.48632	0.97392	FALSE	0.0883	0.0362	0.01478	0.845738	FALSE
16673541	OTTHUMT00000086105	RP4-800F24.1	-0.00670974	0.0371408	0.855695	0.994425	FALSE	0.0853536	0.0523147	0.100922	0.9076	FALSE	0.0245	0.0309	0.4269	0.981581	FALSE
16673544	NM_003666	BLZF1	0.0509479	0.0312654	0.102501	0.906729	FALSE	-0.00496354	0.0393911	0.897919	0.99778	FALSE	0.0291	0.025	0.2439	0.959751	FALSE
16673557	ENST00000286031	C1orf112	0.0436742	0.0307251	0.153892	0.925934	FALSE	0.0250815	0.0479981	0.595167	0.981788	FALSE	0.0382	0.0264	0.1479	0.939095	FALSE
16673598	OTTHUMT00000087583	RP11-332H17.1	0.0237932	0.0496379	0.629556	0.986123	FALSE	0.0796717	0.082538	0.32785	0.955585	FALSE	0.0388	0.0434	0.3708	0.975608	FALSE
16673601	NM_001136107	METTL11B	0.0103946	0.0307027	0.733288	0.993126	FALSE	-0.0361058	0.0512003	0.473802	0.972567	FALSE	-0.0021	0.0269	0.9384	0.998426	FALSE
16673610	NR_036065	MIR3119-2	0.0195502	0.033981	0.562695	0.981503	FALSE	0.032776	0.0345746	0.336515	0.956318	FALSE	0.0261	0.0247	0.29	0.968008	FALSE
16673612	OTTHUMT00000087602	RP11-297H3.3	-0.00516606	0.0329999	0.87478	0.994425	FALSE	-0.0178577	0.0388546	0.640146	0.984379	FALSE	-0.0105	0.0256	0.6808	0.990341	FALSE
16673617	NM_001146039	GORAB	-0.0320257	0.0358016	0.368515	0.9669	FALSE	0.0698603	0.0481389	0.143497	0.914388	FALSE	0.0047	0.0293	0.8724	0.996796	FALSE
16673632	OTTHUMT00000085234	RP1-79C4.1	-0.000168968	0.043589	0.996886	0.999491	FALSE	0.011679	0.0493249	0.809538	0.995091	FALSE	0.0051	0.0333	0.8786	0.996796	FALSE
16673636	NM_006902	PRRX1	-0.00727115	0.0329205	0.824056	0.994425	FALSE	0.00888068	0.0503313	0.857443	0.997585	FALSE	-0.0024	0.0281	0.9329	0.998426	FALSE
16673652	ENST00000606154	LOC100127910	-0.0450474	0.0448839	0.313176	0.957468	FALSE	-0.0302833	0.0559371	0.582005	0.981693	FALSE	-0.0392	0.0357	0.2719	0.961966	FALSE
16673654	NM_001163629	MROH9	-0.04038	0.0363883	0.264971	0.949637	FALSE	0.0154875	0.0514952	0.75953	0.992782	FALSE	-0.0215	0.0303	0.4772	0.981581	FALSE
16673682	NM_001002294	FMO3	-0.0101782	0.0321329	0.749864	0.993239	FALSE	0.0219685	0.0444335	0.61509	0.98224	FALSE	0.001	0.0265	0.97	0.999602	FALSE
16673698	NR_002601	FMO6P	0.0393011	0.0467016	0.397486	0.967892	FALSE	0.0272026	0.0625912	0.658405	0.987357	FALSE	0.0349	0.0382	0.3601	0.974992	FALSE
16673713	NM_001460	FMO2	-0.0291198	0.0356431	0.411368	0.9683	FALSE	0.0423109	0.0444966	0.33505	0.956293	FALSE	-0.0009	0.0284	0.9753	0.999602	FALSE
16673731	NM_001282692	FMO1	0.0204734	0.0444459	0.642971	0.987547	FALSE	-0.0302332	0.0538828	0.568379	0.981693	FALSE	-0.0003	0.0349	0.9934	0.99979	FALSE
16673748	NM_002022	FMO4	0.0128337	0.0523524	0.805096	0.993792	FALSE	-0.111189	0.0818765	0.170494	0.92042	FALSE	-0.0236	0.045	0.5992	0.985915	FALSE
16673763	NR_002719	TOP1P1	-0.042804	0.0556432	0.439164	0.97026	FALSE	0.0234487	0.070927	0.736536	0.991345	FALSE	-0.0173	0.0446	0.6988	0.990411	FALSE
16673767	NM_015172	PRRC2C	-0.0322126	0.0199675	0.105946	0.911093	FALSE	-0.0158679	0.0312266	0.605324	0.981788	FALSE	-0.0274	0.0172	0.1103	0.939095	FALSE
16673822	NM_001007239	METTL13	0.0195888	0.0335775	0.557239	0.981126	FALSE	-0.0210415	0.0531284	0.686981	0.988609	FALSE	0.0078	0.029	0.7867	0.993903	FALSE
16673842	NM_001136127	DNM3	-0.00223707	0.0602623	0.970189	0.997263	FALSE	-0.0633803	0.0949425	0.497607	0.975044	FALSE	-0.02	0.0519	0.6995	0.990411	FALSE
16673874	ENST00000450800	DNM3-IT1	-0.0468776	0.0426494	0.269526	0.949637	FALSE	-0.0120496	0.066622	0.853912	0.997585	FALSE	-0.0366	0.0366	0.3176	0.971347	FALSE
16673877	NR_036066	MIR3120	-0.000271932	0.0628209	0.996523	0.999456	FALSE	0.102807	0.106649	0.328498	0.955723	FALSE	0.0267	0.0552	0.6294	0.989781	FALSE
16673881	ENST00000383957	RNU6-157P	-0.0615206	0.0530046	0.243744	0.946784	FALSE	-0.0180325	0.0691289	0.790613	0.994816	FALSE	-0.0452	0.0429	0.2915	0.968008	FALSE
16673883	NM_139240	C1orf105	-0.0376764	0.0605092	0.531053	0.976893	FALSE	-0.0785331	0.0948233	0.400627	0.967129	FALSE	-0.0497	0.052	0.3399	0.972812	FALSE
16673899	NM_001282750	SUCO	-0.0288709	0.0373022	0.43637	0.97026	FALSE	0.0368989	0.0538482	0.486344	0.97392	FALSE	-0.0073	0.0313	0.8162	0.995035	FALSE
16673928	NM_000639	FASLG	-0.0148784	0.0543994	0.783087	0.993282	FALSE	-0.24381	0.103855	0.0198081	0.886113	FALSE	-0.0649	0.0492	0.187	0.945458	FALSE
16673934	OTTHUMT00000098115	RP1-15D23.2	0.0968131	0.0684795	0.156118	0.926282	FALSE	-0.173005	0.114461	0.127922	0.9076	FALSE	0.0247	0.06	0.6805	0.990341	FALSE
16673940	OTTHUMT00000084267	RP3-471M13.2	-0.0040675	0.0659719	0.950509	0.997263	FALSE	-0.042812	0.113051	0.699997	0.988609	FALSE	-0.0141	0.0581	0.8091	0.995035	FALSE
16673945	ENST00000460950	PRDX6	-0.00093117	0.0562447	0.986703	0.998467	FALSE	0.0328275	0.0915652	0.715249	0.989463	FALSE	0.0084	0.0489	0.8629	0.996796	FALSE
16673955	OTTHUMT00000084210	RP3-436N22.3	0.0201812	0.0398815	0.61062	0.985517	FALSE	-0.016375	0.0607994	0.78398	0.993815	FALSE	0.009	0.034	0.7905	0.993903	FALSE
16673958	NM_001195190	LOC730159	-0.0184539	0.0347796	0.593421	0.982729	FALSE	0.0332877	0.0453329	0.455835	0.968799	FALSE	0.0009	0.0281	0.9731	0.999602	FALSE
16673961	NM_014458	KLHL20	-0.007278	0.0266339	0.783274	0.993282	FALSE	-0.0360686	0.0325703	0.262306	0.942055	FALSE	-0.0189	0.021	0.3672	0.975239	FALSE
16673979	ENST00000363804	RN7SKP160	-0.104391	0.0636566	0.100351	0.905959	FALSE	-0.081733	0.100303	0.408209	0.967698	FALSE	-0.0978	0.0548	0.07447	0.935538	FALSE
16673983	NM_018122	DARS2	-0.0108537	0.0314345	0.7282	0.992913	FALSE	-0.0951238	0.0454089	0.0366549	0.906452	FALSE	-0.0385	0.0264	0.144	0.939095	FALSE
16674005	NR_037605	GAS5-AS1	0.00662538	0.0482819	0.890132	0.995265	FALSE	0.0755003	0.0900492	0.394873	0.965727	FALSE	0.0222	0.0434	0.6087	0.988534	FALSE
16674008	NM_001122770	ZBTB37	0.0044912	0.0260247	0.862084	0.994425	FALSE	-0.0298619	0.0363389	0.404278	0.967632	FALSE	-0.0073	0.0216	0.735	0.993108	FALSE
16674020	ENST00000516422	RNA5SP67	-0.0120198	0.0653613	0.853136	0.994425	FALSE	-0.0129951	0.0834764	0.874071	0.997585	FALSE	-0.0124	0.0525	0.8132	0.995035	FALSE
16674022	OTTHUMT00000084248	RP11-160H22.3	-0.0240315	0.0394326	0.539802	0.979769	FALSE	0.0358112	0.0550479	0.508588	0.976863	FALSE	-0.0035	0.0327	0.9152	0.997987	FALSE
16674025	NM_001035230	RABGAP1L	0.00978527	0.0244232	0.686783	0.991368	FALSE	-0.0310428	0.0376329	0.402506	0.967134	FALSE	-0.0025	0.0209	0.9057	0.997899	FALSE
16674080	NM_005684	GPR52	0.0240626	0.0386807	0.53143	0.977126	FALSE	0.0116839	0.0683177	0.861777	0.997585	FALSE	0.021	0.0344	0.5407	0.98427	FALSE
16674084	ENST00000414890	RABGAP1L-IT1	-0.134163	0.0594223	0.024267	0.871384	FALSE	0.138067	0.0883242	0.115658	0.9076	FALSE	-0.0482	0.0503	0.3375	0.97224	FALSE
16674087	ENST00000516743	RNU6-307P	-0.0612919	0.0423979	0.147058	0.91802	FALSE	-0.0283319	0.0441264	0.514109	0.97754	FALSE	-0.0453	0.0311	0.1455	0.939095	FALSE
16674089	NM_001007214	CACYBP	0.0478647	0.0350876	0.171057	0.926282	FALSE	0.00962993	0.0545105	0.857269	0.997585	FALSE	0.0365	0.0301	0.225	0.956964	FALSE
16674106	NM_022093	TNN	-0.0514658	0.0325446	0.112958	0.91556	FALSE	-0.015737	0.0536563	0.765315	0.992907	FALSE	-0.0417	0.0284	0.1417	0.939095	FALSE
16674133	OTTHUMT00000084415	RP3-518E13.2	-0.0770966	0.0376617	0.0407748	0.887256	FALSE	0.0197836	0.0563201	0.720753	0.990454	FALSE	-0.0468	0.0319	0.143	0.939095	FALSE
16674139	ENST00000457217	LOC101928751	-0.0192707	0.0408725	0.635175	0.986393	FALSE	-0.0444093	0.0625179	0.47059	0.97211	FALSE	-0.0269	0.0349	0.4408	0.981581	FALSE
16674143	OTTHUMT00000084670	RP11-492I21.1	0.00026691	0.0437686	0.995102	0.999432	FALSE	0.0494717	0.0764785	0.510976	0.976941	FALSE	0.0126	0.0388	0.7455	0.99344	FALSE
16674146	XR_248664	LOC101930532	-0.0642699	0.0418808	0.123923	0.915739	FALSE	0.133549	0.0798662	0.0929205	0.9076	FALSE	-0.021	0.0379	0.5798	0.984798	FALSE
16674151	NM_020318	PAPPA2	0.0411934	0.0395788	0.295665	0.954108	FALSE	0.0102658	0.0581901	0.857463	0.997585	FALSE	0.0313	0.0334	0.3486	0.97332	FALSE
16674185	NM_021165	BRINP2	-0.000257707	0.0427034	0.995153	0.999432	FALSE	-0.0200623	0.0488769	0.676241	0.988609	FALSE	-0.0089	0.0328	0.7853	0.993903	FALSE
16674201	XR_425069	LOC102724661	-0.0523738	0.0284505	0.065434	0.892033	FALSE	0.027429	0.0360417	0.439682	0.96775	FALSE	-0.0214	0.0228	0.3476	0.973061	FALSE
16674206	NR_110722	LOC101928778	0.00292636	0.0359566	0.934702	0.996917	FALSE	0.0127612	0.0560067	0.816584	0.995091	FALSE	0.0058	0.0309	0.85	0.996509	FALSE
16674211	NM_004841	RASAL2	0.0156813	0.0419119	0.7065	0.992251	FALSE	0.0521601	0.0615234	0.389644	0.96571	FALSE	0.0274	0.0353	0.438	0.981581	FALSE
16674240	NM_032126	TEX35	0.0744113	0.0402701	0.0644387	0.892033	FALSE	-0.0096294	0.0703202	0.88912	0.997585	FALSE	0.0534	0.0357	0.1346	0.939095	FALSE
16674267	ENST00000419909	TEX35	0.102394	0.0701991	0.143487	0.917971	FALSE	-0.0107114	0.0757041	0.885458	0.997585	FALSE	0.0496	0.0524	0.3444	0.973061	FALSE
16674269	ENST00000419909	TEX35	0.0155912	0.0323311	0.627486	0.986083	FALSE	-0.0556921	0.0518825	0.277062	0.950409	FALSE	-0.0046	0.028	0.8689	0.996796	FALSE
16674271	ENST00000419909	TEX35	-0.012646	0.0407899	0.755	0.993239	FALSE	-0.0362253	0.0651299	0.571746	0.981693	FALSE	-0.0194	0.0353	0.5826	0.984798	FALSE
16674273	NR_033186	C1orf220	0.0714468	0.0504246	0.155204	0.926282	FALSE	0.0517245	0.109541	0.631033	0.983883	FALSE	0.0679	0.0468	0.1464	0.939095	FALSE
16674283	ENST00000364477	RNA5SP69	0.111121	0.0722568	0.123131	0.915739	FALSE	-0.1563	0.103614	0.128659	0.907835	FALSE	0.0225	0.0604	0.7097	0.991315	FALSE
16674287	NR_039622	MIR4424	0.0238332	0.0312921	0.443702	0.971193	FALSE	0.0923077	0.044487	0.0384029	0.906452	FALSE	0.0468	0.0261	0.07302	0.935538	FALSE
16674292	NM_001286247	RALGPS2	0.028896	0.0376616	0.440355	0.970843	FALSE	0.100279	0.0773682	0.190477	0.925577	FALSE	0.0428	0.0346	0.216	0.951429	FALSE
16674319	NM_014864	FAM20B	-0.0305758	0.0372729	0.409462	0.967892	FALSE	-0.00276593	0.0622688	0.963926	0.998828	FALSE	-0.0231	0.0326	0.4783	0.981581	FALSE
16674330	NM_022371	TOR3A	0.0571162	0.033509	0.0877788	0.904697	FALSE	0.0657632	0.0623694	0.285567	0.951727	FALSE	0.0591	0.0301	0.04989	0.91376	FALSE
16674355	NM_001252511	SOAT1	-0.0412463	0.036465	0.255898	0.949637	FALSE	-0.0716774	0.0521825	0.165728	0.917901	FALSE	-0.0514	0.0305	0.09199	0.939095	FALSE
16674375	NM_144696	AXDND1	-0.082449	0.0357086	0.0212786	0.8699	FALSE	-0.000582971	0.0393719	0.987971	0.999443	FALSE	-0.0451	0.0269	0.094	0.939095	FALSE
16674412	ENST00000516066	RNU5F-2P	0.018862	0.0600695	0.751963	0.993239	FALSE	0.0306525	0.0774489	0.687184	0.988609	FALSE	0.0233	0.0484	0.6295	0.989781	FALSE
16674414	NM_001199085	TDRD5	0.0145799	0.0370671	0.692206	0.991838	FALSE	0.0746133	0.0397271	0.0599975	0.906452	FALSE	0.0428	0.0276	0.1209	0.939095	FALSE
16674436	OTTHUMT00000085298	RP11-12M5.1	-0.0663252	0.0411848	0.106554	0.912149	FALSE	0.0204409	0.0527122	0.69317	0.988609	FALSE	-0.033	0.0331	0.3178	0.971347	FALSE
16674440	NM_173509	FAM163A	-0.0258272	0.0377091	0.49087	0.973159	FALSE	-0.0205429	0.0447047	0.640203	0.984379	FALSE	-0.0236	0.0294	0.4215	0.981581	FALSE
16674449	NM_001267578	TOR1AIP1	-0.0245748	0.0199821	0.216906	0.94411	FALSE	0.00643085	0.03886	0.866207	0.997585	FALSE	-0.018	0.0181	0.3213	0.971494	FALSE
16674470	NM_014810	CEP350	-0.0249365	0.0248792	0.313821	0.957468	FALSE	-0.00144784	0.0277533	0.957638	0.998767	FALSE	-0.0144	0.0189	0.4466	0.981581	FALSE
16674521	NM_001004128	QSOX1	-0.000793158	0.0317655	0.979946	0.997567	FALSE	-0.0421731	0.058545	0.464391	0.97065	FALSE	-0.0103	0.0285	0.7166	0.991585	FALSE
16674540	ENST00000263726	LHX4	0.0164231	0.0489277	0.735482	0.993126	FALSE	-0.0682426	0.0591715	0.243276	0.936449	FALSE	-0.0183	0.0384	0.633	0.989781	FALSE
16674552	ENST00000442621	OVAAL	0.0184182	0.0442421	0.675242	0.990645	FALSE	0.0212262	0.0614274	0.72511	0.991194	FALSE	0.0194	0.0366	0.5963	0.985915	FALSE
16674557	NM_001135669	XPR1	0.00744959	0.026036	0.773346	0.993239	FALSE	-0.00477573	0.0322151	0.880032	0.997585	FALSE	0.0026	0.0206	0.9011	0.997647	FALSE
16674578	NR_046489	RNU6-28P	-0.0609896	0.142141	0.665877	0.989823	FALSE	0.222573	0.236906	0.340818	0.957611	FALSE	0.0151	0.1244	0.9032	0.997737	FALSE
16674583	OTTHUMT00000085149	RP11-46A10.2	-0.0157704	0.0413839	0.701327	0.992251	FALSE	-0.0320557	0.0542752	0.54827	0.980704	FALSE	-0.0218	0.0335	0.5152	0.984158	FALSE
16674589	NM_020950	KIAA1614	0.0228807	0.0430088	0.592444	0.982729	FALSE	0.0221205	0.0681873	0.741289	0.991345	FALSE	0.0227	0.0371	0.5414	0.98427	FALSE
16674604	NM_001194999	MR1	-0.0588669	0.0296482	0.0471299	0.887256	FALSE	-0.0568227	0.0432061	0.184153	0.924162	FALSE	-0.0582	0.0249	0.01956	0.870323	FALSE
16674618	NM_016545	IER5	0.0697068	0.0430748	0.104874	0.910924	FALSE	0.109429	0.0697637	0.114438	0.9076	FALSE	0.0808	0.0374	0.03066	0.881713	FALSE
16674625	ENST00000435023	LOC101928973	-0.0172841	0.0429105	0.685201	0.991368	FALSE	-0.0570967	0.0526342	0.272068	0.947051	FALSE	-0.0334	0.0339	0.3249	0.972201	FALSE
16674629	NR_046249	GM140	-0.00231718	0.0480336	0.961267	0.997263	FALSE	0.0115512	0.0655914	0.857711	0.997585	FALSE	0.0026	0.0395	0.9479	0.998426	FALSE
16674633	NM_000721	CACNA1E	-0.00756821	0.0417572	0.855232	0.994425	FALSE	-0.0525893	0.0757698	0.480771	0.973388	FALSE	-0.0182	0.0373	0.6256	0.989674	FALSE
16674689	ENST00000517168	RNA5SP70	-0.0228915	0.0681902	0.735451	0.993126	FALSE	0.0604992	0.115952	0.595723	0.981788	FALSE	-0.0012	0.06	0.9846	0.999602	FALSE
16674694	OTTHUMT00000090790	RP11-538D16.3	-0.00850031	0.0406199	0.83316	0.994425	FALSE	-0.013086	0.060382	0.825391	0.995386	FALSE	-0.0099	0.0344	0.7723	0.99387	FALSE
16674698	ENST00000384037	RNU6-152P	-0.0359611	0.0470534	0.442136	0.971193	FALSE	-0.0354313	0.086739	0.677714	0.988609	FALSE	-0.0358	0.0422	0.3959	0.980512	FALSE
16674700	NR_034131	LINC00272	0.0543833	0.0475028	0.250199	0.947615	FALSE	0.0364734	0.0684394	0.587895	0.981788	FALSE	0.0485	0.0398	0.2231	0.956267	FALSE
16674705	NM_001137669	RGSL1	-0.0361774	0.0358491	0.310533	0.957468	FALSE	0.0628384	0.0553953	0.251005	0.938392	FALSE	-0.0066	0.0307	0.8309	0.995327	FALSE
16674737	NR_036490	LOC284648	0.0062353	0.0397015	0.874378	0.994425	FALSE	-0.0654857	0.0540311	0.220419	0.93444	FALSE	-0.0192	0.0326	0.5556	0.98427	FALSE
16674739	OTTHUMT00000098468	RP11-317P15.3	0.012769	0.033553	0.70171	0.992251	FALSE	0.0475553	0.0461931	0.29699	0.951826	FALSE	0.0249	0.0277	0.3677	0.975239	FALSE
16674742	NM_001200052	NPL	0.0149242	0.0355103	0.672324	0.989954	FALSE	-0.0217398	0.0464414	0.633981	0.983883	FALSE	0.0012	0.0288	0.9658	0.999602	FALSE
16674767	NM_001357	DHX9	-0.0247639	0.0223056	0.264753	0.949637	FALSE	-0.0400105	0.0340276	0.234311	0.935931	FALSE	-0.0294	0.019	0.1222	0.939095	FALSE
16674805	NM_002293	LAMC1	0.0315526	0.0418283	0.448075	0.971944	FALSE	0.0362447	0.0617969	0.55104	0.980704	FALSE	0.033	0.0353	0.3496	0.973725	FALSE
16674845	NM_005562	LAMC2	0.0224073	0.03548	0.525211	0.976591	FALSE	-0.014877	0.0601278	0.801155	0.994946	FALSE	0.0126	0.0312	0.6852	0.990341	FALSE
16674880	NM_001174061	SMG7	0.0332136	0.0212706	0.117524	0.91556	FALSE	-0.0520759	0.0374592	0.16076	0.915547	FALSE	0.0121	0.0189	0.5209	0.984158	FALSE
16674927	NM_015149	RGL1	0.00598667	0.0480234	0.900133	0.995265	FALSE	-0.0585039	0.0664086	0.371502	0.964683	FALSE	-0.0164	0.0397	0.6787	0.990341	FALSE
16674953	NR_023349	TSEN15	-0.0377409	0.0271805	0.163585	0.926282	FALSE	0.0286087	0.0503084	0.563186	0.981693	FALSE	-0.0225	0.0244	0.356	0.974876	FALSE
16674970	OTTHUMT00000086125	RP11-382D12.1	0.00630963	0.0439057	0.884975	0.995133	FALSE	-0.105579	0.0680117	0.11814	0.9076	FALSE	-0.027	0.0376	0.4723	0.981581	FALSE
16674973	NM_030806	C1orf21	0.0736664	0.0493496	0.134421	0.916995	FALSE	-0.134785	0.0953969	0.154164	0.915059	FALSE	0.029	0.0447	0.517	0.984158	FALSE
16674987	OTTHUMT00000086150	GS1-115G20.1	-0.00166	0.0594669	0.977581	0.997263	FALSE	-0.0822629	0.0977451	0.393099	0.96571	FALSE	-0.0237	0.0518	0.647	0.990165	FALSE
16674998	ENST00000498201	RNF2	0.0289014	0.0296155	0.3267	0.95879	FALSE	-0.0585267	0.035011	0.0930143	0.9076	FALSE	-0.008	0.023	0.7294	0.993108	FALSE
16675009	NM_017673	SWT1	0.0209957	0.0425935	0.619879	0.985878	FALSE	0.0312363	0.0673104	0.636912	0.984309	FALSE	0.024	0.0367	0.514	0.984033	FALSE
16675036	XR_426878	LOC102724897	-0.0742123	0.0799378	0.350727	0.96513	FALSE	0.0127824	0.150562	0.931116	0.99836	FALSE	-0.0548	0.0721	0.4471	0.981581	FALSE
16675039	ENST00000516598	RNU7-183P	0.046646	0.034176	0.17083	0.926282	FALSE	-0.0242546	0.0361462	0.495399	0.97431	FALSE	0.0128	0.0253	0.6115	0.988534	FALSE
16675045	NM_031935	HMCN1	0.0206931	0.0232369	0.370657	0.967152	FALSE	-0.0386118	0.0325271	0.229928	0.934702	FALSE	0.0004	0.0193	0.9834	0.999602	FALSE
16675158	NM_001127708	PRG4	-0.0640188	0.0388572	0.0987947	0.904697	FALSE	0.0223089	0.0486789	0.641102	0.984379	FALSE	-0.03	0.0309	0.3319	0.972201	FALSE
16675174	XR_241088	C1orf27	-0.0171163	0.0325059	0.59623	0.982852	FALSE	0.0417482	0.0472849	0.370459	0.964609	FALSE	0.002	0.0273	0.9411	0.998426	FALSE
16675192	NM_022375	OCLM	0.00133338	0.0434814	0.975372	0.997263	FALSE	-0.0290729	0.0639428	0.643733	0.984379	FALSE	-0.0084	0.0367	0.8187	0.995035	FALSE
16675194	OTTHUMT00000086360	RP11-295K2.3	0.0320537	0.0593539	0.586866	0.982427	FALSE	-0.0160497	0.0715641	0.819414	0.995123	FALSE	0.0122	0.0466	0.7928	0.994006	FALSE
16675197	NM_024420	PLA2G4A	-0.0408902	0.0424941	0.333481	0.961477	FALSE	-0.0867285	0.0598258	0.143914	0.914388	FALSE	-0.0565	0.0353	0.11	0.939095	FALSE
16675218	ENST00000458683	LINC01036	-0.0579156	0.0820824	0.477901	0.973159	FALSE	0.190249	0.134772	0.15452	0.915059	FALSE	0.0102	0.0715	0.887	0.996796	FALSE
16675223	ENST00000427337	LINC01037	-0.0515685	0.0426218	0.224409	0.946686	FALSE	0.156914	0.0872951	0.0714632	0.906452	FALSE	-0.0108	0.0391	0.7821	0.993903	FALSE
16675227	ENST00000429725	ERVMER61-1	0.00329919	0.045118	0.941318	0.996917	FALSE	0.0642461	0.0780098	0.403255	0.967134	FALSE	0.0188	0.0399	0.6372	0.989781	FALSE
16675231	OTTHUMT00000086449	RP11-669M2.1	0.000231687	0.0344694	0.994601	0.999349	FALSE	0.0790939	0.0386391	0.0409825	0.906452	FALSE	0.0355	0.0262	0.1748	0.941642	FALSE
16675236	ENST00000445072	LINC01035	-0.0184958	0.0418889	0.65679	0.988512	FALSE	0.00633138	0.0565653	0.909268	0.998173	FALSE	-0.0096	0.0343	0.7798	0.993903	FALSE
16675242	OTTHUMT00000086267	RP11-398M15.1	-0.0149305	0.0285246	0.598418	0.983087	FALSE	0.0181392	0.0430926	0.668482	0.98856	FALSE	-0.0047	0.0243	0.8457	0.996509	FALSE
16675247	OTTHUMT00000086282	RP11-547I7.1	-0.0265293	0.0440614	0.544683	0.979983	FALSE	-0.0120805	0.0617029	0.842018	0.997115	FALSE	-0.0216	0.0366	0.5549	0.98427	FALSE
16675253	NR_110716	LINC01351	0.0108975	0.0352575	0.755724	0.993239	FALSE	-0.0302978	0.0521712	0.554956	0.9813	FALSE	-0.0022	0.0298	0.9415	0.998426	FALSE
16675263	NR_033922	LOC440704	-0.00106917	0.0350673	0.975514	0.997263	FALSE	-0.0229786	0.0424604	0.582147	0.981693	FALSE	-0.0101	0.0276	0.7152	0.991585	FALSE
16675272	OTTHUMT00000098608	RP11-541F9.2	0.0747172	0.033246	0.0249161	0.871384	FALSE	-0.0895542	0.0442578	0.043269	0.906452	FALSE	0.0147	0.0271	0.5865	0.984798	FALSE
16675278	NM_130782	RGS18	-0.0317164	0.0487789	0.513063	0.975816	FALSE	0.00185343	0.0643378	0.9766	0.999443	FALSE	-0.0193	0.0396	0.6259	0.989674	FALSE
16675290	NM_001039152	RGS21	-0.060013	0.0412789	0.144793	0.917971	FALSE	-0.0466827	0.0538101	0.37878	0.965474	FALSE	-0.055	0.0334	0.09937	0.939095	FALSE
16675297	OTTHUMT00000098613	RP5-1011O1.3	-0.0596589	0.0367876	0.104144	0.90918	FALSE	0.0444033	0.0659396	0.493877	0.97392	FALSE	-0.0346	0.0328	0.2913	0.968008	FALSE
16675301	NM_002922	RGS1	0.114615	0.0540371	0.0341235	0.887256	FALSE	0.14756	0.138345	0.280092	0.951091	FALSE	0.119	0.0514	0.02061	0.870323	FALSE
16675312	ENST00000482095	RGS13	-0.0310333	0.0332645	0.348378	0.964939	FALSE	0.0345698	0.0475825	0.460593	0.96891	FALSE	-0.0092	0.0278	0.7401	0.99344	FALSE
16675323	NM_002923	RGS2	0.00715733	0.0465163	0.876907	0.994425	FALSE	0.0514849	0.0527508	0.32255	0.955144	FALSE	0.0268	0.0355	0.4516	0.981581	FALSE
16675334	NM_001042369	TROVE2	0.00539791	0.0343321	0.874242	0.994425	FALSE	-0.00629806	0.0537613	0.905058	0.998173	FALSE	0.002	0.0295	0.947	0.998426	FALSE
16675354	NM_024529	CDC73	-0.0344611	0.0217298	0.111946	0.91556	FALSE	0.0125968	0.0279919	0.647122	0.985154	FALSE	-0.0166	0.0175	0.344	0.973061	FALSE
16675376	NR_031691	MIR1278	0.0120915	0.0523996	0.816321	0.994093	FALSE	0.128005	0.0780651	0.0992667	0.9076	FALSE	0.0486	0.0444	0.2737	0.962147	FALSE
16675378	XR_250919	LOC101929184	-0.0263595	0.0402249	0.509772	0.975816	FALSE	-0.0842104	0.0579333	0.142862	0.914388	FALSE	-0.0454	0.0337	0.1777	0.942086	FALSE
16675384	OTTHUMT00000086762	RP11-21J7.1	-0.0139032	0.0444065	0.752661	0.993239	FALSE	0.0334641	0.0580464	0.557835	0.981693	FALSE	0.0038	0.036	0.9159	0.997987	FALSE
16675388	XR_425058	LOC102725521	0.0244881	0.0307946	0.423917	0.969093	FALSE	-0.0137132	0.0427532	0.744098	0.991345	FALSE	0.0113	0.0255	0.6581	0.990341	FALSE
16675392	OTTHUMT00000086407	RP11-476H20.1	0.0744924	0.0387279	0.0543651	0.892033	FALSE	-0.000548096	0.0497519	0.99105	0.999443	FALSE	0.0458	0.0311	0.1411	0.939095	FALSE
16675398	NM_000186	CFH	0.0154179	0.0413661	0.707569	0.992251	FALSE	0.079698	0.0607053	0.184905	0.924841	FALSE	0.0361	0.0349	0.3009	0.96885	FALSE
16675428	ENST00000367427	CFHR3	0.0265282	0.0502888	0.595563	0.982729	FALSE	-0.0347222	0.0737246	0.631915	0.983883	FALSE	0.0068	0.0424	0.872	0.996796	FALSE
16675457	NM_001201550	CFHR4	-0.0419622	0.0535568	0.430752	0.97026	FALSE	-0.0402704	0.0777168	0.59825	0.981788	FALSE	-0.0414	0.045	0.3572	0.974876	FALSE
16675472	NM_005666	CFHR2	0.00833231	0.0532175	0.874762	0.994425	FALSE	-0.0389603	0.0497125	0.426251	0.96775	FALSE	-0.0171	0.037	0.6428	0.989781	FALSE
16675481	NM_030787	CFHR5	0.0302951	0.0427491	0.475977	0.973159	FALSE	0.0391541	0.0482951	0.410578	0.967698	FALSE	0.0342	0.0326	0.2938	0.968477	FALSE
16675495	NM_001193640	CRB1	-0.024216	0.0380442	0.521957	0.975816	FALSE	0.0274598	0.0520532	0.591671	0.981788	FALSE	-0.006	0.0313	0.8481	0.996509	FALSE
16675530	OTTHUMT00000098706	RP11-448G4.4	0.000784067	0.0346051	0.981802	0.997748	FALSE	-0.0515874	0.0538734	0.331692	0.955733	FALSE	-0.0147	0.0297	0.6202	0.989492	FALSE
16675533	NM_001024594	C1orf53	-0.0168642	0.0277975	0.54163	0.979983	FALSE	-0.00540952	0.0419417	0.895526	0.997677	FALSE	-0.0133	0.0236	0.573	0.984579	FALSE
16675539	NM_001014434	LHX9	0.0339376	0.0376074	0.36432	0.966509	FALSE	0.027497	0.0454581	0.538679	0.980704	FALSE	0.0313	0.0295	0.2892	0.968008	FALSE
16675558	NM_133494	NEK7	-0.0334596	0.0267171	0.208649	0.942759	FALSE	-0.00814714	0.0451372	0.854206	0.997585	FALSE	-0.0268	0.0235	0.2533	0.959751	FALSE
16675578	NM_002838	PTPRC	-0.0246693	0.0178222	0.164898	0.926282	FALSE	-0.00987719	0.0282366	0.721871	0.99084	FALSE	-0.0204	0.0154	0.1846	0.943152	FALSE
16675622	OTTHUMT00000087438	RP11-16L9.2	-0.0796757	0.0495339	0.106968	0.912479	FALSE	0.0295049	0.0625065	0.631152	0.983883	FALSE	-0.0371	0.0396	0.3488	0.973542	FALSE
16675627	OTTHUMT00000087442	RP11-16L9.4	0.0232744	0.0378678	0.536359	0.978735	FALSE	-0.0907478	0.0583712	0.117608	0.9076	FALSE	-0.011	0.0324	0.7354	0.993293	FALSE
16675631	ENST00000452199	FLJ43585	0.0257715	0.033872	0.444173	0.971228	FALSE	0.0616855	0.0526868	0.236292	0.936206	FALSE	0.0364	0.0291	0.2102	0.949912	FALSE
16675636	ENST00000363269	RNU6-778P	0.0580992	0.0426689	0.171844	0.926282	FALSE	-0.0162892	0.0658973	0.801337	0.994946	FALSE	0.0358	0.0365	0.3267	0.972201	FALSE
16675638	NM_001276464	NR5A2	0.0576205	0.0337925	0.0876645	0.904697	FALSE	-0.00578976	0.0479987	0.902257	0.998173	FALSE	0.0363	0.0282	0.1971	0.948959	FALSE
16675656	ENST00000517051	RNU6-570P	0.0137813	0.0492995	0.778422	0.993239	FALSE	-0.00312544	0.0630788	0.959764	0.998767	FALSE	0.0073	0.0396	0.8538	0.996796	FALSE
16675660	ENST00000439056	FAM58BP	-0.0295557	0.0442709	0.501868	0.974786	FALSE	-0.0297444	0.0625066	0.62839	0.983873	FALSE	-0.0296	0.0368	0.4214	0.981581	FALSE
16675662	OTTHUMT00000086874	RP11-469A15.2	0.0392409	0.0385332	0.306155	0.957468	FALSE	0.0236012	0.0478987	0.61629	0.98224	FALSE	0.033	0.0306	0.2804	0.963677	FALSE
16675668	NR_110787	LOC101929224	0.00283986	0.0494705	0.953916	0.997263	FALSE	0.0806558	0.0657563	0.214991	0.931103	FALSE	0.0313	0.0403	0.4372	0.981581	FALSE
16675673	ENST00000413307	CAMSAP2	-0.0171407	0.0439602	0.694747	0.991838	FALSE	-0.0922434	0.0842323	0.267582	0.945724	FALSE	-0.0335	0.0398	0.4003	0.981581	FALSE
16675695	NM_005298	GPR25	-0.0309378	0.0456885	0.495788	0.974235	FALSE	-0.0582313	0.0574848	0.304723	0.952097	FALSE	-0.0416	0.0365	0.2535	0.959751	FALSE
16675698	NM_001142569	C1orf106	0.0180143	0.0296765	0.541403	0.979983	FALSE	0.0770597	0.0464058	0.0951494	0.9076	FALSE	0.0354	0.0255	0.1653	0.939095	FALSE
16675723	OTTHUMT00000087051	RP11-168O16.1	0.0865681	0.0556756	0.119074	0.915739	FALSE	-0.00494571	0.079201	0.949304	0.998767	FALSE	0.0559	0.0464	0.2286	0.959512	FALSE
16675726	OTTHUMT00000087053	RP11-168O16.2	0.0133634	0.0468786	0.774164	0.993239	FALSE	-0.104776	0.0752807	0.160287	0.915547	FALSE	-0.0201	0.0406	0.6205	0.989494	FALSE
16675731	NM_001164586	IGFN1	0.0225613	0.0445001	0.609939	0.985393	FALSE	0.120963	0.0701317	0.0833362	0.9076	FALSE	0.0512	0.0383	0.1817	0.942905	FALSE
16675763	NM_000299	PKP1	0.0194615	0.0382479	0.608652	0.985393	FALSE	0.0196322	0.0552244	0.717539	0.989858	FALSE	0.0195	0.0321	0.5427	0.98427	FALSE
16675784	OTTHUMT00000087026	RP11-134G8.7	-0.0341195	0.0400519	0.391724	0.967892	FALSE	-0.087583	0.063147	0.161717	0.915547	FALSE	-0.0497	0.0345	0.15	0.939095	FALSE
16675787	ENST00000441932	RPS10P7	-0.0033734	0.0370374	0.926945	0.996263	FALSE	-0.00680458	0.0471209	0.883115	0.997585	FALSE	-0.0047	0.0297	0.8742	0.996796	FALSE
16675794	NM_001167738	NAV1	-0.0234199	0.0364941	0.518554	0.975816	FALSE	-0.0651139	0.0592817	0.266171	0.944704	FALSE	-0.035	0.0317	0.2691	0.96178	FALSE
16675840	ENST00000364072	RNU6-501P	-0.00123088	0.0412103	0.976013	0.997263	FALSE	0.0510915	0.0434058	0.233823	0.935931	FALSE	0.0238	0.0304	0.4338	0.981581	FALSE
16675842	NR_031599	MIR1231	-0.0536592	0.0538348	0.316506	0.957468	FALSE	-0.0460769	0.0859147	0.585536	0.981693	FALSE	-0.0515	0.0465	0.2685	0.961198	FALSE
16675844	NM_018085	IPO9	0.0397405	0.0273239	0.144633	0.917971	FALSE	0.00359442	0.038626	0.924515	0.99822	FALSE	0.0275	0.0227	0.2261	0.95762	FALSE
16675874	ENST00000481699	SHISA4	-0.0104699	0.0356309	0.767407	0.993239	FALSE	0.0358448	0.0633094	0.564885	0.981693	FALSE	0.0008	0.0317	0.979	0.999602	FALSE
16675884	AK127212	LMOD1	0.0336554	0.0415503	0.415371	0.9683	FALSE	0.101432	0.0579521	0.079003	0.906452	FALSE	0.057	0.0344	0.09807	0.939095	FALSE
16675889	ENST00000478378	TIMM17A	-0.0101906	0.0299677	0.732153	0.993126	FALSE	-0.0624623	0.053486	0.237467	0.936206	FALSE	-0.0229	0.0267	0.3916	0.979982	FALSE
16675903	NM_020216	RNPEP	-0.0152567	0.0414667	0.711156	0.99244	FALSE	-0.124815	0.0678558	0.065294	0.906452	FALSE	-0.0455	0.0361	0.2079	0.949912	FALSE
16675924	XM_005244942	ELF3	-0.0348185	0.033497	0.296286	0.954227	FALSE	0.0117613	0.05256	0.819811	0.995123	FALSE	-0.0212	0.0288	0.4623	0.981581	FALSE
16675944	NM_004767	GPR37L1	-0.0307538	0.0317887	0.330891	0.960465	FALSE	0.00223764	0.0474248	0.961683	0.998767	FALSE	-0.0204	0.0269	0.4489	0.981581	FALSE
16675952	NR_002930	PTPRVP	-0.0754765	0.0387619	0.0514971	0.89123	FALSE	0.00341224	0.0504584	0.945105	0.998391	FALSE	-0.0458	0.0313	0.1434	0.939095	FALSE
16675975	NM_001017403	LGR6	-0.0207989	0.0428574	0.6253	0.986083	FALSE	-0.133257	0.0519069	0.0112186	0.866114	FALSE	-0.0669	0.0337	0.04696	0.912738	FALSE
16676008	NM_001167857	PPP1R12B	0.044337	0.0288139	0.122918	0.915739	FALSE	0.00604947	0.051456	0.904722	0.998173	FALSE	0.0351	0.0257	0.1718	0.941642	FALSE
16676049	OTTHUMT00000099176	RP11-569A11.1	0.00912809	0.0406867	0.821331	0.994425	FALSE	0.0532345	0.0697074	0.4381	0.96775	FALSE	0.0205	0.0359	0.5676	0.984579	FALSE
16676052	OTTHUMT00000099177	RP11-569A11.2	-0.0740054	0.0402127	0.0655101	0.892033	FALSE	-0.0691666	0.0701095	0.317396	0.954921	FALSE	-0.0728	0.0356	0.04087	0.905075	FALSE
16676055	NR_046325	PCAT6	0.0175674	0.0349062	0.612561	0.985583	FALSE	0.0416681	0.0505726	0.403049	0.967134	FALSE	0.0254	0.0293	0.3851	0.9789	FALSE
16676060	NR_038135	LOC641515	0.0487736	0.0357206	0.170662	0.926282	FALSE	-0.0193695	0.0506914	0.697431	0.988609	FALSE	0.0259	0.0298	0.3848	0.978615	FALSE
16676067	NR_002929	LOC148709	0.0373724	0.0450762	0.404484	0.967892	FALSE	-0.0148003	0.0531747	0.776951	0.992941	FALSE	0.0153	0.035	0.662	0.990341	FALSE
16676086	NM_015053	PPFIA4	0.0225603	0.042647	0.594531	0.982729	FALSE	0.0198896	0.0508966	0.690921	0.988609	FALSE	0.0214	0.0333	0.5196	0.984158	FALSE
16676144	NR_117097	LINC01353	-0.00973026	0.0442487	0.824817	0.994425	FALSE	-0.03214	0.0605623	0.589459	0.981788	FALSE	-0.0176	0.0364	0.6285	0.989781	FALSE
16676150	NM_006763	BTG2	-0.0252154	0.029683	0.393052	0.967892	FALSE	0.0477028	0.0444721	0.277408	0.950483	FALSE	-0.0024	0.0252	0.9226	0.997987	FALSE
16676167	NM_002725	PRELP	-0.0404873	0.0319453	0.203268	0.939235	FALSE	-0.0486298	0.0519136	0.342223	0.958067	FALSE	-0.0428	0.0278	0.1235	0.939095	FALSE
16676172	NM_014359	OPTC	-0.0572338	0.0362297	0.11333	0.91556	FALSE	-0.0496481	0.0445854	0.259699	0.941803	FALSE	-0.0542	0.0287	0.05862	0.931659	FALSE
16676183	NM_001001396	ATP2B4	-0.0258186	0.0283307	0.359616	0.966509	FALSE	-0.0269477	0.0539639	0.611562	0.98224	FALSE	-0.0261	0.0256	0.3087	0.971347	FALSE
16676215	NR_003019	SNORA77	0.0907749	0.0529698	0.086096	0.904697	FALSE	-0.119145	0.091692	0.189376	0.925072	FALSE	0.0375	0.0468	0.4231	0.981581	FALSE
16676217	NM_001282878	LAX1	-0.0233289	0.0348868	0.501169	0.974786	FALSE	-0.101971	0.0532594	0.0553517	0.906452	FALSE	-0.0473	0.0298	0.1124	0.939095	FALSE
16676228	NM_014827	ZC3H11A	-0.000684866	0.0212241	0.974086	0.997263	FALSE	0.0163167	0.0288806	0.565716	0.981693	FALSE	0.0054	0.0174	0.7589	0.99385	FALSE
16676258	ENST00000550078	ZBED6	-0.0546284	0.0484051	0.256966	0.949637	FALSE	-0.069355	0.0709105	0.321538	0.955144	FALSE	-0.0594	0.0408	0.1453	0.939095	FALSE
16676263	NM_001174108	ZBED6	-0.0182978	0.0295916	0.533896	0.978123	FALSE	-0.0619824	0.0411202	0.128942	0.907847	FALSE	-0.0334	0.0245	0.1727	0.941642	FALSE
16676265	ENST00000475035	SNRPE	-0.0669095	0.0525873	0.201516	0.938918	FALSE	0.00888341	0.0608385	0.881822	0.997585	FALSE	-0.0341	0.0405	0.3995	0.981581	FALSE
16676277	AF083105	SOX13	-0.012384	0.0404903	0.758198	0.993239	FALSE	0.0486472	0.0467192	0.291554	0.951826	FALSE	0.0141	0.0312	0.6515	0.990341	FALSE
16676298	OTTHUMT00000087899	RP11-74C13.4	-0.016222	0.0248912	0.512085	0.975816	FALSE	0.0355981	0.0403437	0.370747	0.964609	FALSE	-0.0017	0.0216	0.9359	0.998426	FALSE
16676301	ENST00000433869	LOC101929441	-0.0464701	0.0412479	0.257792	0.949637	FALSE	0.00969887	0.0515515	0.848109	0.99739	FALSE	-0.0243	0.0328	0.4592	0.981581	FALSE
16676305	OTTHUMT00000087890	RP11-203F10.5	-0.0404183	0.0398685	0.308325	0.957468	FALSE	0.132655	0.0613692	0.0312852	0.906452	FALSE	0.0116	0.0341	0.7329	0.993108	FALSE
16676310	OTTHUMT00000087972	RP11-739N20.2	-0.033481	0.0374267	0.368492	0.9669	FALSE	0.0226891	0.0486936	0.63554	0.984128	FALSE	-0.0124	0.0302	0.6825	0.990341	FALSE
16676314	NM_001204171	MDM4	-0.0357852	0.0217218	0.0988168	0.904697	FALSE	0.00323128	0.0306946	0.914644	0.998173	FALSE	-0.0226	0.0181	0.2113	0.949912	FALSE
16676343	OTTHUMT00000089906	RP11-430C7.4	0.0354675	0.0477563	0.455108	0.972213	FALSE	-0.0372922	0.0688551	0.58185	0.981693	FALSE	0.0115	0.04	0.7732	0.99387	FALSE
16676347	OTTHUMT00000097796	RP11-430C7.5	0.0418453	0.0449186	0.349071	0.965012	FALSE	0.0324802	0.08598	0.700699	0.988609	FALSE	0.0398	0.0406	0.3274	0.972201	FALSE
16676350	OTTHUMT00000089905	RP11-23I7.1	0.0079303	0.0377569	0.832555	0.994425	FALSE	-0.0142586	0.0476052	0.760488	0.992782	FALSE	-0.0007	0.0301	0.9805	0.999602	FALSE
16676355	NM_001005388	NFASC	-0.0258332	0.0285393	0.362859	0.966509	FALSE	0.00440433	0.0432339	0.91739	0.998173	FALSE	-0.0165	0.0243	0.4961	0.98173	FALSE
16676405	NM_005076	CNTN2	0.00494351	0.0378194	0.895313	0.995265	FALSE	0.0770003	0.0571371	0.173726	0.92241	FALSE	0.0272	0.0322	0.398	0.981313	FALSE
16676437	NM_014858	TMCC2	0.00250098	0.0395303	0.949216	0.997263	FALSE	-0.0730268	0.059075	0.211481	0.930558	FALSE	-0.0212	0.0335	0.5276	0.98427	FALSE
16676453	NR_038425	LEMD1-AS1	0.0613526	0.0406798	0.130469	0.915739	FALSE	0.0344649	0.0558957	0.530876	0.980386	FALSE	0.0519	0.0335	0.1215	0.939095	FALSE
16676457	ENST00000442318	LOC284577	0.0865844	0.0343524	0.0120859	0.84644	FALSE	0.0450317	0.0481025	0.342521	0.958067	FALSE	0.0724	0.0285	0.01112	0.845738	FALSE
16676461	NM_002596	CDK18	-0.0164655	0.0368058	0.652566	0.988449	FALSE	-0.0126844	0.0458323	0.778179	0.992941	FALSE	-0.015	0.0292	0.6088	0.988534	FALSE
16676496	ENST00000517288	RNU2-19P	-0.0494145	0.0399791	0.214622	0.943916	FALSE	-0.061302	0.0585622	0.289031	0.951727	FALSE	-0.0532	0.0337	0.1138	0.939095	FALSE
16676498	NM_181644	MFSD4	-0.0191166	0.0401816	0.632116	0.98632	FALSE	0.025221	0.048784	0.599078	0.981788	FALSE	-0.001	0.0316	0.975	0.999602	FALSE
16676513	ENST00000384035	RNU6-418P	0.205146	0.0570129	0.000394792	0.510212	TRUE	-0.117323	0.0650478	0.0705323	0.906452	FALSE	0.0635	0.0437	0.1457	0.939095	FALSE
16676515	EU137727	NUCKS1	0.02483	0.0467208	0.592823	0.982729	FALSE	0.0507431	0.0638858	0.420079	0.96775	FALSE	0.034	0.0384	0.3769	0.97636	FALSE
16676523	NR_110983	LOC103021296	-0.000215765	0.0413986	0.995814	0.999432	FALSE	-0.000408195	0.0501883	0.993393	0.999443	FALSE	-0.0003	0.0325	0.9928	0.99979	FALSE
16676539	ENST00000492131	FAM72C	-0.037254	0.0350028	0.284927	0.952743	FALSE	-0.0453808	0.0486485	0.344227	0.958067	FALSE	-0.0401	0.029	0.1667	0.939224	FALSE
16676542	NM_000707	AVPR1B	-0.0229291	0.041835	0.581315	0.982081	FALSE	-0.0690326	0.0554986	0.208693	0.929474	FALSE	-0.0398	0.0341	0.2421	0.959751	FALSE
16676547	NM_001910	CTSE	-0.0174338	0.0961365	0.855152	0.994425	FALSE	-0.0292515	0.128123	0.816223	0.995091	FALSE	-0.0217	0.0784	0.7815	0.993903	FALSE
16676562	NM_001170637	SRGAP2	0.121286	0.0522732	0.0206639	0.866428	FALSE	0.0836719	0.11024	0.440899	0.96775	FALSE	0.1143	0.0482	0.01782	0.864875	FALSE
16676592	NM_001193321	IKBKE	0.00427189	0.0422249	0.918879	0.996263	FALSE	-0.000443682	0.0670035	0.99462	0.999443	FALSE	0.0029	0.0364	0.9363	0.998426	FALSE
16676619	NM_182663	RASSF5	-0.0015481	0.0218732	0.943199	0.996917	FALSE	-0.0416034	0.035866	0.240598	0.936449	FALSE	-0.0126	0.0191	0.5098	0.98296	FALSE
16676633	ENST00000367106	DYRK3	-0.00135739	0.0438429	0.975136	0.997263	FALSE	-0.0313706	0.0574278	0.578618	0.981693	FALSE	-0.0125	0.0355	0.724	0.992643	FALSE
16676643	NM_004759	MAPKAPK2	0.031622	0.024994	0.204054	0.939438	FALSE	-0.0278	0.0428054	0.509298	0.976863	FALSE	0.0163	0.022	0.4593	0.981581	FALSE
16676661	NM_013371	IL19	-0.00244667	0.0347492	0.943493	0.996917	FALSE	-0.0856188	0.04662	0.0657036	0.906452	FALSE	-0.0325	0.0284	0.2523	0.959751	FALSE
16676673	NM_018724	IL20	-0.0101614	0.0408582	0.802326	0.993544	FALSE	-0.00670733	0.05911	0.908024	0.998173	FALSE	-0.009	0.0343	0.7922	0.993903	FALSE
16676682	NM_001185156	IL24	0.0166302	0.0461115	0.716616	0.992738	FALSE	-0.00220549	0.0663033	0.972982	0.999443	FALSE	0.0104	0.0386	0.7874	0.993903	FALSE
16676693	NM_001018053	PFKFB2	-0.0195133	0.0472561	0.677726	0.990645	FALSE	-0.0780184	0.0952157	0.405629	0.967698	FALSE	-0.0313	0.0432	0.4696	0.981581	FALSE
16676720	NM_000716	C4BPB	-0.072447	0.034937	0.0382682	0.887256	FALSE	0.06386	0.0553405	0.243017	0.936449	FALSE	-0.0331	0.0301	0.2725	0.961966	FALSE
16676738	NM_000715	C4BPA	0.00594424	0.195716	0.975608	0.997263	FALSE	0.074996	0.244706	0.755108	0.992782	FALSE	0.0332	0.1558	0.8312	0.99536	FALSE
16676754	OTTHUMT00000088206	RP11-164O23.7	-0.0322847	0.0347402	0.35024	0.96513	FALSE	0.0482339	0.0505563	0.333449	0.956246	FALSE	-0.0061	0.0292	0.8339	0.995628	FALSE
16676759	OTTHUMT00000088207	RP11-6J21.2	-0.105299	0.0422906	0.013145	0.84644	FALSE	0.0257044	0.0535151	0.625182	0.983355	FALSE	-0.0543	0.0338	0.108	0.939095	FALSE
16676764	NM_000574	CD55	0.0303802	0.0220217	0.166305	0.926282	FALSE	-0.0374024	0.0342511	0.268924	0.946285	FALSE	0.0103	0.0189	0.5861	0.984798	FALSE
16676795	NM_001006658	CR2	-0.0295953	0.049366	0.546414	0.979983	FALSE	0.00121201	0.0797733	0.987657	0.999443	FALSE	-0.0209	0.0428	0.6248	0.989674	FALSE
16676819	NM_000573	CR1	-0.00639896	0.0483217	0.89395	0.995265	FALSE	-0.248849	0.0642166	0.000218525	0.824813	TRUE	-0.0951	0.0394	0.01567	0.849118	FALSE
16676873	NM_175710	CR1L	-0.00140778	0.0478358	0.976365	0.997263	FALSE	0.0702663	0.0756783	0.346459	0.958067	FALSE	0.0193	0.0412	0.6393	0.989781	FALSE
16676893	NM_002389	CD46	-0.0277425	0.0239943	0.245549	0.946784	FALSE	0.0135783	0.0416292	0.739935	0.991345	FALSE	-0.0173	0.0212	0.415	0.981581	FALSE
16676919	NR_026817	LOC148696	0.0348274	0.0415359	0.399193	0.967892	FALSE	-0.0137794	0.0568466	0.80511	0.995032	FALSE	0.0177	0.0342	0.6047	0.988187	FALSE
16676940	OTTHUMT00000088026	RP5-1051D14.1	-0.0270279	0.0379622	0.47393	0.973159	FALSE	0.029018	0.0508388	0.561738	0.981693	FALSE	-0.0067	0.031	0.8285	0.995035	FALSE
16676943	OTTHUMT00000088228	RP11-372M18.1	0.023466	0.043651	0.588571	0.982671	FALSE	0.0418369	0.0569406	0.45556	0.968799	FALSE	0.0303	0.0353	0.3901	0.979982	FALSE
16676947	ENST00000443636	LOC101929476	-0.0397199	0.0365815	0.275359	0.949637	FALSE	-0.0795849	0.0556048	0.148976	0.915059	FALSE	-0.0519	0.0312	0.09577	0.939095	FALSE
16676954	NM_001104548	MIR205HG	0.0648231	0.0385546	0.0921329	0.904697	FALSE	-0.0388378	0.0490244	0.42128	0.96775	FALSE	0.0247	0.0309	0.4231	0.981581	FALSE
16676965	NM_020439	CAMK1G	-0.0378452	0.0369485	0.30337	0.956811	FALSE	-0.025551	0.0585016	0.656825	0.987147	FALSE	-0.0343	0.0319	0.2819	0.965101	FALSE
16676983	NM_015714	G0S2	-0.0285198	0.0502246	0.56778	0.981632	FALSE	-0.0375336	0.0796115	0.631563	0.983883	FALSE	-0.0311	0.0433	0.4727	0.981581	FALSE
16676988	NM_001206741	HSD11B1	0.0319205	0.042011	0.444792	0.971375	FALSE	0.0936828	0.0605125	0.119119	0.9076	FALSE	0.0523	0.0352	0.1375	0.939095	FALSE
16676999	NM_025228	TRAF3IP3	-0.010132	0.0182806	0.577076	0.982004	FALSE	-0.0258505	0.0382764	0.492619	0.97392	FALSE	-0.0131	0.0168	0.4368	0.981581	FALSE
16677037	NM_014388	DIEXF	0.0163908	0.0369281	0.655109	0.988504	FALSE	-0.0604626	0.0530708	0.248981	0.938392	FALSE	-0.009	0.0309	0.7709	0.99387	FALSE
16677057	NM_001146261	SYT14	0.0108647	0.0452218	0.808905	0.993792	FALSE	-0.00568313	0.0634739	0.927364	0.99822	FALSE	0.0052	0.0376	0.8894	0.996796	FALSE
16677071	NM_019605	SERTAD4	0.0424579	0.0349451	0.222479	0.946185	FALSE	0.079842	0.0506812	0.112908	0.9076	FALSE	0.0547	0.0293	0.06245	0.935538	FALSE
16677082	NM_001122834	HHAT	0.020352	0.0443391	0.644145	0.987547	FALSE	0.0436995	0.061105	0.467606	0.970857	FALSE	0.0285	0.0366	0.4359	0.981581	FALSE
16677104	NM_001136223	RCOR3	-0.00119818	0.0272842	0.964738	0.997263	FALSE	-0.0178147	0.04173	0.664075	0.98826	FALSE	-0.0062	0.0233	0.7888	0.993903	FALSE
16677133	NM_001033910	TRAF5	-0.00830299	0.0282976	0.767736	0.993239	FALSE	0.00476836	0.0433272	0.910782	0.998173	FALSE	-0.0043	0.0242	0.8574	0.996796	FALSE
16677153	NR_026761	LINC00467	-0.0105733	0.0408229	0.794318	0.993342	FALSE	0.00148046	0.0659726	0.981771	0.999443	FALSE	-0.0072	0.0354	0.8391	0.995628	FALSE
16677162	OTTHUMT00000099348	RP11-359E8.3	-0.0117957	0.0414088	0.774321	0.993239	FALSE	0.0154875	0.056522	0.780325	0.99327	FALSE	-0.0021	0.0341	0.9497	0.998426	FALSE
16677167	OTTHUMT00000089833	RP11-354K1.1	0.0477176	0.0438207	0.27398	0.949637	FALSE	-0.0197868	0.0557294	0.717879	0.989959	FALSE	0.0216	0.0351	0.538	0.98427	FALSE
16677172	ENST00000421933	LOC91548	0.00225883	0.0328707	0.944848	0.997083	FALSE	0.0232698	0.0505014	0.639295	0.984379	FALSE	0.0086	0.0281	0.7597	0.99385	FALSE
16677190	OTTHUMT00000090158	RP11-552D8.1	-0.00381726	0.0489835	0.937469	0.996917	FALSE	0.0063184	0.0531488	0.903661	0.998173	FALSE	0.0009	0.0367	0.9807	0.999602	FALSE
16677201	AF195765	DTL	-0.0161492	0.0353875	0.646061	0.987802	FALSE	0.147966	0.0597186	0.0141957	0.866114	FALSE	0.0271	0.0311	0.3829	0.978	FALSE
16677221	NR_036068	MIR3122	0.0323301	0.0570261	0.5684	0.981632	FALSE	0.060709	0.105614	0.558985	0.981693	FALSE	0.0388	0.0512	0.4484	0.981581	FALSE
16677223	OTTHUMT00000090178	RP11-15I11.2	0.0222213	0.0615765	0.71645	0.992738	FALSE	-0.136401	0.0806839	0.0894713	0.9076	FALSE	-0.0369	0.0499	0.46	0.981581	FALSE
16677228	NM_001199756	PPP2R5A	0.0202622	0.0319741	0.523798	0.976591	FALSE	0.0490696	0.0522603	0.3411	0.957732	FALSE	0.0282	0.0278	0.3106	0.971347	FALSE
16677251	OTTHUMT00000099334	RP11-384C4.6	-0.0414731	0.047732	0.382372	0.9676	FALSE	-0.0490603	0.0677087	0.461788	0.969568	FALSE	-0.044	0.0398	0.2684	0.961163	FALSE
16677254	NR_004389	SNORA16B	-0.0258343	0.0605883	0.667843	0.989954	FALSE	0.142173	0.0992928	0.148812	0.915059	FALSE	0.0204	0.0528	0.6993	0.990411	FALSE
16677256	OTTHUMT00000089294	RP11-384C4.2	0.00426609	0.0450916	0.924123	0.996263	FALSE	0.0736168	0.0682998	0.27511	0.949262	FALSE	0.0256	0.0384	0.5048	0.98173	FALSE
16677259	NM_013349	NENF	0.022944	0.0378472	0.541933	0.979983	FALSE	0.00702574	0.050676	0.88775	0.997585	FALSE	0.0172	0.0309	0.5785	0.984781	FALSE
16677266	XR_247056	LOC101929565	0.0585193	0.0445092	0.186978	0.931495	FALSE	0.0429678	0.0512996	0.395348	0.965727	FALSE	0.0518	0.0342	0.1307	0.939095	FALSE
16677278	NM_001030287	ATF3	0.0210998	0.0518214	0.681974	0.991042	FALSE	-0.0402864	0.0757405	0.588614	0.981788	FALSE	0.0013	0.0436	0.9767	0.999602	FALSE
16677292	NM_153606	FAM71A	-0.048801	0.0440013	0.265236	0.949637	FALSE	-0.0396528	0.0608317	0.507744	0.97678	FALSE	-0.0456	0.0364	0.2095	0.949912	FALSE
16677302	ENST00000384760	RNU6-423P	0.00780846	0.0394732	0.842163	0.994425	FALSE	0.0521938	0.0569879	0.352996	0.958067	FALSE	0.0224	0.0331	0.4987	0.98173	FALSE
16677304	NM_001042552	TATDN3	-0.000444738	0.0315605	0.988682	0.998729	FALSE	0.019226	0.053213	0.713135	0.989389	FALSE	0.0047	0.0277	0.8639	0.996796	FALSE
16677324	NM_014053	FLVCR1	-0.0579463	0.0449952	0.196117	0.936563	FALSE	0.139457	0.0730443	0.0560184	0.906452	FALSE	-0.0029	0.0391	0.941	0.998426	FALSE
16677339	NM_001136474	VASH2	-0.0390927	0.0320995	0.221393	0.945528	FALSE	0.0123735	0.0446384	0.777839	0.992941	FALSE	-0.0213	0.0266	0.4221	0.981581	FALSE
16677361	NM_001136138	RPS6KC1	-0.0204829	0.0304751	0.498988	0.974786	FALSE	-0.0288589	0.0444418	0.509354	0.976863	FALSE	-0.0232	0.0256	0.3655	0.974992	FALSE
16677385	OTTHUMT00000098642	RP11-554K11.2	-0.0468338	0.0452197	0.298029	0.955619	FALSE	-0.044444	0.057831	0.435224	0.96775	FALSE	-0.0459	0.0363	0.206	0.949912	FALSE
16677388	OTTHUMT00000098644	RP11-323I1.1	-0.017065	0.0317164	0.588248	0.982671	FALSE	-0.0249525	0.0474454	0.592801	0.981788	FALSE	-0.0195	0.0269	0.4676	0.981581	FALSE
16677391	NM_001270616	PROX1	-0.0177083	0.0328104	0.587094	0.982427	FALSE	-0.0278038	0.0495985	0.568733	0.981693	FALSE	-0.0208	0.0279	0.4557	0.981581	FALSE
16677407	ENST00000415093	SMYD2	0.0393643	0.0334345	0.237062	0.946784	FALSE	0.00252812	0.0516519	0.960253	0.998767	FALSE	0.0283	0.0286	0.3222	0.972019	FALSE
16677425	NM_016343	CENPF	-0.0107391	0.0479279	0.821552	0.994425	FALSE	0.133409	0.0731076	0.0673874	0.906452	FALSE	0.0332	0.0409	0.4172	0.981581	FALSE
16677451	NM_001017424	KCNK2	0.00883227	0.0285777	0.75574	0.993239	FALSE	0.0724909	0.0476449	0.125469	0.9076	FALSE	0.0259	0.025	0.3001	0.968477	FALSE
16677473	NM_016121	KCTD3	-0.0453099	0.0395274	0.249605	0.947615	FALSE	-0.019007	0.0621617	0.755653	0.992782	FALSE	-0.0376	0.034	0.2687	0.961198	FALSE
16677497	OTTHUMT00000089989	RP5-1111A8.3	-0.0247257	0.0487586	0.609862	0.985393	FALSE	0.0398806	0.055657	0.466746	0.970742	FALSE	0.0036	0.0374	0.9226	0.997987	FALSE
16677500	XR_425090	LOC102723833	0.00820398	0.0259651	0.750468	0.993239	FALSE	-0.0229358	0.038377	0.543536	0.980704	FALSE	-0.0017	0.0219	0.9381	0.998426	FALSE
16677507	OTTHUMT00000090015	RP5-1099E6.3	0.0681813	0.0364341	0.0611485	0.892033	FALSE	0.0948734	0.0455063	0.0375237	0.906452	FALSE	0.0787	0.029	0.006604	0.783926	FALSE
16677514	NM_138796	SPATA17	-0.0284652	0.0351262	0.415154	0.9683	FALSE	-0.00289466	0.0475881	0.950616	0.998767	FALSE	-0.0193	0.0288	0.5022	0.98173	FALSE
16677530	NR_048550	LINC00210	0.00932557	0.0463935	0.839649	0.994425	FALSE	0.037383	0.0601797	0.52783	0.980209	FALSE	0.0199	0.0375	0.595	0.985915	FALSE
16677535	OTTHUMT00000095285	RP11-152L7.1	-0.058749	0.0325738	0.071017	0.893822	FALSE	0.0303226	0.0510518	0.546014	0.980704	FALSE	-0.0326	0.028	0.2441	0.959751	FALSE
16677538	NR_110794	LOC101929631	-0.094084	0.0496636	0.0580636	0.892033	FALSE	0.0377333	0.069963	0.583431	0.981693	FALSE	-0.0494	0.0413	0.232	0.959512	FALSE
16677542	ENST00000364623	RNU1-141P	-0.0689554	0.0422636	0.102079	0.906729	FALSE	-0.0629947	0.0684361	0.350595	0.958067	FALSE	-0.0673	0.0367	0.06664	0.935538	FALSE
16677547	NM_016052	RRP15	-0.128994	0.040825	0.00176646	0.648648	TRUE	-0.0327351	0.064794	0.607404	0.982027	FALSE	-0.1013	0.0352	0.004054	0.737887	TRUE
16677556	NM_001135599	TGFB2	0.0164598	0.0382245	0.664759	0.989526	FALSE	0.0129194	0.0649459	0.839519	0.997115	FALSE	0.0155	0.0336	0.644	0.989781	FALSE
16677569	ENST00000491260	C1orf143	0.0340193	0.0340186	0.31492	0.957468	FALSE	0.0176253	0.0467135	0.701044	0.988609	FALSE	0.0283	0.028	0.3133	0.971347	FALSE
16677580	ENST00000460522	LYPLAL1	-0.04265	0.0361156	0.235648	0.946784	FALSE	-0.00445089	0.057018	0.936651	0.99836	FALSE	-0.0316	0.0311	0.3105	0.971347	FALSE
16677604	XR_247064	LOC101929713	0.0840834	0.0422441	0.0465946	0.887256	FALSE	-0.049755	0.0679318	0.456977	0.968799	FALSE	0.0462	0.0366	0.2064	0.949912	FALSE
16677607	OTTHUMT00000098808	RP11-95P13.2	0.0261184	0.0548173	0.631609	0.98632	FALSE	0.047848	0.0695785	0.484797	0.97392	FALSE	0.0345	0.0439	0.4313	0.981581	FALSE
16677612	ENST00000516277	RNA5SP76	0.0195287	0.053328	0.712452	0.99244	FALSE	0.0248179	0.0821108	0.758374	0.992782	FALSE	0.0211	0.0456	0.6434	0.989781	FALSE
16677616	NM_018060	IARS2	-0.00893382	0.0355502	0.800301	0.993342	FALSE	-0.139272	0.0472328	0.00389898	0.844824	TRUE	-0.0566	0.029	0.05044	0.91376	FALSE
16677655	NM_001286124	MARK1	0.00451707	0.0303272	0.880815	0.994595	FALSE	-0.0132479	0.0394481	0.732532	0.991345	FALSE	-0.0022	0.0245	0.9297	0.998426	FALSE
16677678	NM_024709	C1orf115	-0.00355683	0.0410357	0.930468	0.9963	FALSE	0.0111829	0.0553189	0.836953	0.997115	FALSE	0.0017	0.0336	0.9587	0.999254	FALSE
16677683	NM_017898	MARC2	0.0741002	0.0460355	0.106725	0.912479	FALSE	-0.102941	0.071963	0.149196	0.915059	FALSE	0.022	0.0396	0.5782	0.984781	FALSE
16677698	NM_022746	MARC1	-0.0149174	0.0434539	0.729703	0.992936	FALSE	-0.0792683	0.0777944	0.301915	0.952097	FALSE	-0.0304	0.0387	0.4317	0.981581	FALSE
16677716	ENST00000408644	RNU6ATAC35P	-0.0466162	0.0415219	0.259442	0.949637	FALSE	-0.061956	0.0668835	0.347574	0.958067	FALSE	-0.0509	0.036	0.1569	0.939095	FALSE
16677718	NR_110797	LINC01352	-0.147796	0.0446832	0.00108254	0.638692	TRUE	-0.0290485	0.0693262	0.669904	0.988592	FALSE	-0.1125	0.0383	0.003327	0.734818	TRUE
16677723	M60721	HLX	0.0122181	0.0405741	0.761814	0.993239	FALSE	-0.00473448	0.066041	0.941811	0.99836	FALSE	0.0075	0.0353	0.8314	0.995468	FALSE
16677735	OTTHUMT00000090308	RP11-103C3.1	0.0102661	0.0432607	0.811203	0.993792	FALSE	0.138805	0.0557493	0.0137562	0.866114	FALSE	0.0592	0.0348	0.08951	0.939095	FALSE
16677738	OTTHUMT00000091111	RP11-400N13.2	-0.0922605	0.0811226	0.253322	0.949613	FALSE	-0.0599441	0.0877056	0.487465	0.97392	FALSE	-0.0772	0.0607	0.203	0.949912	FALSE
16677743	NR_110613	TAF1A-AS1	-0.0550711	0.0472185	0.241472	0.946784	FALSE	-0.0177363	0.0615487	0.769296	0.992907	FALSE	-0.0411	0.0382	0.2821	0.965101	FALSE
16677748	NM_198551	MIA3	-0.0224726	0.0256863	0.379098	0.9676	FALSE	-0.0117529	0.0369915	0.746434	0.991345	FALSE	-0.0189	0.0215	0.3787	0.97636	FALSE
16677789	NM_001288579	BROX	0.000141195	0.0201804	0.99438	0.999349	FALSE	-0.0128074	0.0306767	0.671025	0.988609	FALSE	-0.0038	0.0172	0.8241	0.995035	FALSE
16677808	NM_207468	FAM177B	0.0714731	0.0708093	0.310431	0.957468	FALSE	0.0943702	0.118343	0.41825	0.96775	FALSE	0.0776	0.062	0.2107	0.949912	FALSE
16677823	NM_032890	DISP1	-0.0344009	0.0363736	0.341805	0.96295	FALSE	-0.0221204	0.04583	0.6235	0.983355	FALSE	-0.0296	0.029	0.308	0.971347	FALSE
16677850	OTTHUMT00000092590	RP11-239E10.2	0.031876	0.056126	0.567718	0.981632	FALSE	-0.047177	0.0601605	0.425974	0.96775	FALSE	-0.0053	0.0418	0.8994	0.997489	FALSE
16677853	OTTHUMT00000092591	RP11-239E10.3	-0.0315582	0.0537999	0.555086	0.980725	FALSE	-0.0314304	0.0625711	0.609464	0.982027	FALSE	-0.0315	0.0416	0.4484	0.981581	FALSE
16677857	ENST00000515980	RNU4-57P	0.0966353	0.0471816	0.0406708	0.887256	FALSE	0.00246864	0.0460052	0.956428	0.998767	FALSE	0.0479	0.0335	0.153	0.939095	FALSE
16677859	NM_152610	CCDC185	-0.111328	0.0465151	0.0170516	0.84644	FALSE	-0.123125	0.055208	0.0265031	0.906452	FALSE	-0.1163	0.0362	0.001335	0.71651	TRUE
16677863	NM_001146068	CAPN2	-0.0280576	0.0333528	0.397654	0.967892	FALSE	-0.0344642	0.0504219	0.487436	0.97392	FALSE	-0.03	0.0284	0.2898	0.968008	FALSE
16677898	ENST00000540997	LOC100287497	0.0656809	0.0437992	0.132657	0.916773	FALSE	-0.00784567	0.054788	0.884084	0.997585	FALSE	0.0367	0.0349	0.2928	0.968008	FALSE
16677904	NM_001136115	FBXO28	0.00955274	0.0314912	0.760116	0.993239	FALSE	-0.0180543	0.0455285	0.686608	0.988609	FALSE	0.0005	0.0264	0.9848	0.999602	FALSE
16677913	ENST00000391877	DEGS1	-0.0753226	0.0335025	0.0248616	0.871384	FALSE	-0.0645855	0.0486216	0.179868	0.923466	FALSE	-0.0718	0.0281	0.01068	0.845738	FALSE
16677925	NR_110668	LOC101927164	-0.047072	0.0434942	0.276917	0.949637	FALSE	-0.000949511	0.0618941	0.987537	0.999443	FALSE	-0.0316	0.0363	0.3834	0.978	FALSE
16677929	ENST00000384160	RNU6-1008P	0.0333614	0.0767964	0.661982	0.989428	FALSE	-0.198776	0.100467	0.0479492	0.906452	FALSE	-0.0533	0.0622	0.3916	0.979982	FALSE
16677933	NM_001277197	CNIH4	-0.00109806	0.0303181	0.970915	0.997263	FALSE	-0.00186927	0.046457	0.967321	0.999443	FALSE	-0.0013	0.0259	0.959	0.999281	FALSE
16677944	NM_152495	CNIH3	0.0513743	0.0281145	0.0674186	0.892033	FALSE	0.0288485	0.0431474	0.496941	0.975007	FALSE	0.0446	0.024	0.06359	0.935538	FALSE
16677973	OTTHUMT00000092017	RP11-449J1.1	0.0598313	0.0353404	0.0899191	0.904697	FALSE	0.06265	0.0443008	0.153789	0.915059	FALSE	0.0609	0.0282	0.03043	0.88143	FALSE
16677977	NM_001373	DNAH14	-0.0322736	0.021307	0.128831	0.915739	FALSE	-0.0143716	0.0378491	0.699235	0.988609	FALSE	-0.0279	0.0189	0.1409	0.939095	FALSE
16678095	OTTHUMT00000092057	RP11-145A3.1	-0.00592665	0.0439906	0.892119	0.995265	FALSE	-0.0236154	0.0483779	0.61957	0.982636	FALSE	-0.014	0.0331	0.6724	0.990341	FALSE
16678103	ENST00000411374	RNU6-1304P	-0.0325739	0.0450992	0.467567	0.973029	FALSE	-0.0646197	0.0656931	0.318803	0.954921	FALSE	-0.043	0.0379	0.2571	0.959751	FALSE
16678105	NM_001130440	SRP9	-0.0242004	0.0256315	0.342618	0.963479	FALSE	0.0340121	0.0434079	0.426349	0.96775	FALSE	-0.0089	0.0225	0.6915	0.990342	FALSE
16678114	NM_000120	EPHX1	-0.0285341	0.0525739	0.585001	0.982396	FALSE	-0.133655	0.0598287	0.0262602	0.906452	FALSE	-0.0748	0.0402	0.06288	0.935538	FALSE
16678139	OTTHUMT00000099052	RP11-396C23.2	0.0276432	0.0357243	0.436478	0.97026	FALSE	0.0184199	0.0467868	0.68874	0.988609	FALSE	0.0242	0.0289	0.403	0.981581	FALSE
16678143	OTTHUMT00000099050	RP11-275I14.4	-0.0491271	0.0478586	0.30232	0.956811	FALSE	-0.107975	0.0766788	0.155524	0.915059	FALSE	-0.0659	0.0414	0.1119	0.939095	FALSE
16678149	NM_001282402	MIXL1	-0.0031522	0.042529	0.940521	0.996917	FALSE	-0.0866909	0.0513109	0.0896633	0.9076	FALSE	-0.0376	0.0334	0.2603	0.959751	FALSE
16678157	ENST00000411350	RN7SKP165	-0.0307669	0.0410801	0.451316	0.971944	FALSE	0.0657885	0.0514164	0.196129	0.927394	FALSE	0.0073	0.0327	0.8236	0.995035	FALSE
16678159	NM_001003665	C1orf95	-0.0216461	0.0406331	0.591943	0.982729	FALSE	0.0231634	0.0529154	0.656101	0.986881	FALSE	-0.0048	0.0328	0.8832	0.996796	FALSE
16678166	ENST00000453525	ITPKB-AS1	-0.00305137	0.0387239	0.936774	0.996917	FALSE	0.0136189	0.0541782	0.798051	0.994946	FALSE	0.0027	0.0321	0.9341	0.998426	FALSE
16678169	NM_000447	PSEN2	0.0296843	0.0431444	0.488903	0.973159	FALSE	-0.000318062	0.0518864	0.99502	0.999443	FALSE	0.0173	0.0338	0.6092	0.988534	FALSE
16678191	ENST00000366779	ADCK3	-0.0394855	0.0283494	0.162296	0.926282	FALSE	0.0508921	0.0463006	0.265833	0.944394	FALSE	-0.0145	0.0247	0.5567	0.98427	FALSE
16678231	OTTHUMT00000091708	RP5-1087E8.3	0.00261118	0.0488567	0.957092	0.997263	FALSE	-0.0151205	0.0744406	0.836182	0.997115	FALSE	-0.0028	0.0417	0.9464	0.998426	FALSE
16678235	OTTHUMT00000091707	RP11-1B20.1	-0.00403408	0.0481283	0.932754	0.996726	FALSE	0.047712	0.0597633	0.417715	0.96775	FALSE	0.0166	0.0382	0.6647	0.990341	FALSE
16678239	OTTHUMT00000091688	CTD-2090I13.1	0.0571284	0.0436997	0.189482	0.932551	FALSE	0.0174161	0.0628287	0.777835	0.992941	FALSE	0.044	0.0366	0.2289	0.959512	FALSE
16678245	ENST00000365394	RNA5SP77	-0.029457	0.0975689	0.761217	0.993239	FALSE	-0.0275343	0.125207	0.822865	0.995386	FALSE	-0.0287	0.0784	0.7142	0.991585	FALSE
16678247	NM_178549	ZNF678	-0.00677886	0.0572354	0.905094	0.995313	FALSE	-0.184112	0.0735458	0.0132772	0.866114	FALSE	-0.0745	0.046	0.1058	0.939095	FALSE
16678257	NR_024485	LOC100130093	-0.0522966	0.0391187	0.179721	0.927351	FALSE	-0.0848911	0.0579536	0.139859	0.914053	FALSE	-0.0626	0.0331	0.05822	0.929513	FALSE
16678262	NM_053052	SNAP47	-0.00325941	0.0269771	0.903194	0.995313	FALSE	-0.0541618	0.0446727	0.220262	0.93444	FALSE	-0.0171	0.0236	0.4692	0.981581	FALSE
16678281	NM_183062	PRSS38	0.0282113	0.0467141	0.543473	0.979983	FALSE	0.117534	0.0737613	0.108934	0.9076	FALSE	0.0541	0.0403	0.1788	0.942305	FALSE
16678295	NM_033131	WNT3A	0.0473758	0.0411324	0.247352	0.946784	FALSE	-0.0401125	0.0554776	0.462736	0.970332	FALSE	0.016	0.0337	0.6356	0.989781	FALSE
16678303	NM_001024226	ARF1	0.047005	0.0205641	0.0225888	0.870136	FALSE	-0.0517396	0.0313532	0.0971754	0.9076	FALSE	0.0169	0.0175	0.3351	0.972201	FALSE
16678320	NR_037415	MIR3620	0.00978754	0.0560204	0.860392	0.994425	FALSE	-0.0672059	0.0875295	0.435644	0.96775	FALSE	-0.0129	0.0481	0.7889	0.993903	FALSE
16678322	NM_000858	GUK1	0.0460353	0.0315297	0.143094	0.917971	FALSE	0.0245148	0.0624279	0.689494	0.988609	FALSE	0.0416	0.0287	0.1477	0.939095	FALSE
16678349	NM_020435	GJC2	0.00296433	0.039845	0.940299	0.996917	FALSE	-0.0243673	0.0608447	0.68367	0.988609	FALSE	-0.0053	0.034	0.875	0.996796	FALSE
16678353	NM_001010867	IBA57	-0.118383	0.0725849	0.102205	0.906729	FALSE	-0.0193648	0.116003	0.86505	0.997585	FALSE	-0.0901	0.0628	0.151	0.939095	FALSE
16678361	NM_001098623	OBSCN	0.0207867	0.0232536	0.368846	0.967152	FALSE	-0.00122881	0.0391881	0.97453	0.999443	FALSE	0.015	0.0204	0.4631	0.981581	FALSE
16678489	XM_006711826	OBSCN	0.0071014	0.0499424	0.88618	0.995265	FALSE	0.120609	0.0678091	0.0743979	0.906452	FALSE	0.0475	0.041	0.2465	0.959751	FALSE
16678492	OTTHUMT00000096442	RP11-245P10.4	0.00542044	0.0387824	0.888109	0.995265	FALSE	-0.0179883	0.0625815	0.769863	0.992907	FALSE	-0.0012	0.0336	0.9724	0.999602	FALSE
16678496	NM_175055	HIST3H2BB	0.0149172	0.0538541	0.78039	0.993239	FALSE	0.0276638	0.0843975	0.7387	0.991345	FALSE	0.0187	0.0463	0.6871	0.990341	FALSE
16678499	NR_039812	MIR4666A	-0.0498008	0.03659	0.172025	0.926282	FALSE	-0.0038719	0.0567082	0.944576	0.998391	FALSE	-0.0361	0.0314	0.2495	0.959751	FALSE
16678501	NM_001010858	RNF187	-0.0111683	0.0476098	0.813334	0.993792	FALSE	-0.0529805	0.0685154	0.432408	0.96775	FALSE	-0.025	0.0399	0.5313	0.98427	FALSE
16678516	ENST00000365186	RNA5SP19	0.0335428	0.0467929	0.470919	0.973159	FALSE	0.0702263	0.0861811	0.408206	0.967698	FALSE	0.042	0.042	0.3168	0.971347	FALSE
16678518	NM_021205	RHOU	-0.021788	0.0392861	0.576838	0.982004	FALSE	0.00185961	0.0668065	0.977389	0.999443	FALSE	-0.0156	0.0346	0.6511	0.990341	FALSE
16678532	ENST00000323223	TMEM78	-0.0671138	0.0400122	0.0929013	0.904697	FALSE	0.112877	0.0411085	0.00691191	0.866114	TRUE	0.0213	0.0292	0.4655	0.981581	FALSE
16678536	NM_001271998	RAB4A	-0.0276839	0.0317336	0.380457	0.9676	FALSE	-0.0435945	0.0425078	0.298817	0.952097	FALSE	-0.0334	0.0259	0.197	0.948959	FALSE
16678550	OTTHUMT00000091838	RP4-803J11.2	-0.0193737	0.0543613	0.719824	0.992738	FALSE	-0.0130391	0.0822875	0.871839	0.997585	FALSE	-0.0174	0.0463	0.7065	0.991187	FALSE
16678555	NR_110630	LOC101927478	-0.0573559	0.0403893	0.154287	0.926256	FALSE	-0.00770199	0.0539025	0.884336	0.997585	FALSE	-0.0393	0.0329	0.2332	0.959512	FALSE
16678559	ENST00000364622	RNA5SP78	0.0149682	0.0592673	0.799327	0.993342	FALSE	-0.109569	0.0987827	0.261548	0.942002	FALSE	-0.0185	0.0519	0.7219	0.992577	FALSE
16678561	NM_014777	URB2	-0.0207789	0.0359234	0.560597	0.981503	FALSE	-0.0741016	0.0574602	0.192679	0.92687	FALSE	-0.036	0.0311	0.2471	0.959751	FALSE
16678574	XR_247092	LOC101927532	-0.00174114	0.0379837	0.963194	0.997263	FALSE	-0.109309	0.0495253	0.0280332	0.906452	FALSE	-0.0421	0.0307	0.171	0.941642	FALSE
16678579	NM_004481	GALNT2	-0.032587	0.0343314	0.340065	0.96295	FALSE	0.0142383	0.0584792	0.804259	0.995013	FALSE	-0.0204	0.0302	0.4992	0.98173	FALSE
16678611	NM_001145036	COG2	-0.0349673	0.0273757	0.199774	0.936761	FALSE	-0.0719004	0.0469366	0.122966	0.9076	FALSE	-0.0445	0.0241	0.06531	0.935538	FALSE
16678651	NM_006615	CAPN9	-0.0480114	0.0294252	0.102061	0.906729	FALSE	0.041544	0.041741	0.313173	0.953621	FALSE	-0.0179	0.0245	0.4654	0.981581	FALSE
16678674	ENST00000365193	RNA5SP79	-0.0676298	0.0452106	0.13361	0.916995	FALSE	-0.0223173	0.0694667	0.743704	0.991345	FALSE	-0.054	0.0387	0.1626	0.939095	FALSE
16678676	NR_110681	LOC101927604	0.00258326	0.0411165	0.949569	0.997263	FALSE	0.0634431	0.0477838	0.180067	0.923466	FALSE	0.0288	0.0318	0.3651	0.974992	FALSE
16678680	NM_022786	ARV1	-0.0255396	0.031969	0.421781	0.968717	FALSE	0.0382733	0.054157	0.472853	0.972567	FALSE	-0.0088	0.0281	0.7536	0.99344	FALSE
16678691	NM_001004342	TRIM67	-0.0231722	0.0265173	0.379658	0.9676	FALSE	0.0673864	0.0391428	0.0839024	0.9076	FALSE	0.0057	0.0224	0.7995	0.994968	FALSE
16678710	NM_014236	GNPAT	-0.00238276	0.0236649	0.919265	0.996263	FALSE	-0.0243846	0.0340168	0.466563	0.970736	FALSE	-0.0097	0.0198	0.6261	0.989674	FALSE
16678738	NM_001010984	SPRTN	0.0472502	0.0321413	0.140391	0.916995	FALSE	-0.0454335	0.057518	0.42263	0.96775	FALSE	0.0249	0.0286	0.385	0.978714	FALSE
16678752	NM_001012957	DISC1	-0.0443612	0.0320065	0.164347	0.926282	FALSE	-0.022084	0.0563652	0.69016	0.988609	FALSE	-0.0389	0.0284	0.1714	0.941642	FALSE
16678801	ENST00000411054	RNU5A-5P	0.0341814	0.0829689	0.678424	0.990645	FALSE	0.114646	0.132438	0.379809	0.965474	FALSE	0.0572	0.0717	0.4254	0.981581	FALSE
16678803	ENST00000456782	DISC1-IT1	-0.0506648	0.0543699	0.348931	0.965012	FALSE	0.0126123	0.095951	0.893539	0.997585	FALSE	-0.0351	0.0483	0.4676	0.981581	FALSE
16678808	OTTHUMT00000092379	RP5-865N13.2	0.120731	0.0452446	0.00796696	0.794893	TRUE	0.0129276	0.0596988	0.825529	0.995386	FALSE	0.0809	0.0368	0.02769	0.873152	FALSE
16678818	ENST00000459179	RNU6-1211P	-0.0207004	0.0298621	0.485644	0.973159	FALSE	0.0304883	0.0416696	0.457441	0.968844	FALSE	-0.0031	0.0247	0.8999	0.997489	FALSE
16678820	OTTHUMT00000092332	RP11-66A2.1	-0.0171571	0.037073	0.641419	0.987547	FALSE	-0.0337753	0.0493927	0.487249	0.97392	FALSE	-0.0232	0.0302	0.4424	0.981581	FALSE
16678824	NM_019090	MAP10	-0.00878016	0.0377099	0.814697	0.993875	FALSE	-0.0480131	0.0469127	0.299801	0.952097	FALSE	-0.0244	0.03	0.4161	0.981581	FALSE
16678828	XR_248730	LOC101927711	-0.0591386	0.0357774	0.0977011	0.904697	FALSE	-0.00385169	0.0470669	0.933596	0.99836	FALSE	-0.0386	0.029	0.1832	0.942905	FALSE
16678838	NM_032324	NTPCR	0.0455907	0.045705	0.316137	0.957468	FALSE	0.0645222	0.0613938	0.287134	0.951727	FALSE	0.0524	0.0374	0.1607	0.939095	FALSE
16678851	NM_032435	KIAA1804	0.00217973	0.0407815	0.957089	0.997263	FALSE	-0.0261973	0.0557812	0.632874	0.983883	FALSE	-0.0078	0.0336	0.8156	0.995035	FALSE
16678867	ENST00000366620	KCNK1	-0.0149737	0.03626	0.677705	0.990645	FALSE	-0.152208	0.0426094	0.000585573	0.824813	TRUE	-0.0732	0.0281	0.009226	0.826761	FALSE
16678880	NR_039625	MIR4427	-0.0344922	0.0297552	0.244336	0.946784	FALSE	0.0712072	0.0409003	0.0805588	0.906452	FALSE	0.0025	0.0245	0.9174	0.997987	FALSE
16678886	ENST00000366617	SLC35F3	-0.0763993	0.0318195	0.0167077	0.84644	FALSE	0.000692491	0.048054	0.988293	0.999443	FALSE	-0.0526	0.0271	0.05196	0.91376	FALSE
16678899	OTTHUMT00000098990	RP4-799P18.4	0.0205589	0.0528446	0.695394	0.991838	FALSE	-0.0677266	0.0658996	0.297811	0.951826	FALSE	-0.0144	0.042	0.7319	0.993108	FALSE
16678902	NR_039818	MIR4671	0.0103184	0.0270789	0.701346	0.992251	FALSE	-0.0274128	0.0349883	0.426385	0.96775	FALSE	-0.004	0.0218	0.8552	0.996796	FALSE
16678904	OTTHUMT00000092611	RP5-827C21.2	0.0148538	0.0583571	0.79779	0.993342	FALSE	-0.0201378	0.104844	0.844973	0.997306	FALSE	0.0065	0.052	0.9013	0.997647	FALSE
16678907	ENST00000366612	COA6	-0.0362613	0.0356805	0.307146	0.957468	FALSE	-0.0375617	0.0653258	0.558867	0.981693	FALSE	-0.0366	0.032	0.2526	0.959751	FALSE
16678914	OTTHUMT00000092698	RP5-855F14.2	-0.0146832	0.0430124	0.731157	0.993126	FALSE	0.0296568	0.0494091	0.541798	0.980704	FALSE	0.0046	0.033	0.8884	0.996796	FALSE
16678919	OTTHUMT00000092699	RP4-781K5.2	0.00262886	0.0316068	0.933271	0.996781	FALSE	-0.0245174	0.0525625	0.635188	0.984068	FALSE	-0.0047	0.0276	0.8655	0.996796	FALSE
16678922	NR_033927	LINC00184	-0.0283775	0.0550735	0.604127	0.984627	FALSE	-0.0469991	0.0646898	0.460589	0.96891	FALSE	-0.0363	0.0427	0.3957	0.980512	FALSE
16678925	ENST00000417805	LOC101927787	-0.0208534	0.0283226	0.458992	0.972213	FALSE	-0.0338259	0.0465873	0.460868	0.969184	FALSE	-0.0244	0.0247	0.323	0.972201	FALSE
16678937	OTTHUMT00000092805	RP4-781K5.7	0.0034255	0.0382275	0.928122	0.996263	FALSE	0.0292741	0.0585205	0.610942	0.982051	FALSE	0.0113	0.0326	0.7302	0.993108	FALSE
16678946	NR_038856	LINC01132	0.00994166	0.0422415	0.812729	0.993792	FALSE	0.0266141	0.0602199	0.65302	0.986075	FALSE	0.0155	0.0353	0.6601	0.990341	FALSE
16678949	ENST00000364768	RNY4P16	0.0311197	0.0799237	0.695153	0.991838	FALSE	-0.032954	0.129267	0.795257	0.994816	FALSE	0.0132	0.0694	0.8496	0.996509	FALSE
16678951	OTTHUMT00000092803	RP11-443B7.2	0.0869671	0.0630895	0.166637	0.926282	FALSE	0.187144	0.0867877	0.0316809	0.906452	FALSE	0.122	0.052	0.019	0.870239	FALSE
16678954	NR_036605	GGPS1	-0.00846031	0.0323656	0.79246	0.993342	FALSE	0.0717941	0.0486156	0.136718	0.911441	FALSE	0.0165	0.0275	0.5479	0.98427	FALSE
16678966	NM_001079515	TBCE	0.0363222	0.03305	0.269582	0.949637	FALSE	-0.0557909	0.0568004	0.319502	0.954921	FALSE	0.0127	0.0292	0.6633	0.990341	FALSE
16678994	ENST00000384076	RNU6-968P	-0.0974097	0.0705446	0.165919	0.926282	FALSE	-0.0402008	0.103223	0.691915	0.988609	FALSE	-0.079	0.0594	0.1837	0.942905	FALSE
16679003	NM_003272	GPR137B	-0.0117719	0.0481083	0.805443	0.993792	FALSE	0.0637745	0.0653729	0.322772	0.955144	FALSE	0.0151	0.0395	0.7023	0.990702	FALSE
16679016	ENST00000410718	RNU2-70P	0.034018	0.0387368	0.377308	0.9676	FALSE	-0.0536889	0.0485292	0.26277	0.942055	FALSE	-0.0005	0.0309	0.9867	0.999602	FALSE
16679020	NM_080738	EDARADD	0.0392926	0.031565	0.211389	0.942759	FALSE	0.0691908	0.0516292	0.17609	0.923373	FALSE	0.0475	0.0275	0.08359	0.939095	FALSE
16679033	NM_006499	LGALS8	-0.0276451	0.0329777	0.399302	0.967892	FALSE	-0.0266214	0.0522605	0.604442	0.981788	FALSE	-0.0273	0.0285	0.3364	0.972201	FALSE
16679064	NM_001103	ACTN2	-0.0106841	0.0442545	0.807993	0.993792	FALSE	0.0186088	0.0605745	0.754542	0.992704	FALSE	-0.0004	0.0364	0.992	0.99979	FALSE
16679094	XM_006711769	MTR	-0.00873573	0.0232132	0.704872	0.992251	FALSE	-0.0435871	0.038879	0.256524	0.941001	FALSE	-0.018	0.0203	0.3755	0.975912	FALSE
16679142	NM_001035	RYR2	0.0244751	0.0224456	0.273326	0.949637	FALSE	0.0248666	0.0282032	0.371111	0.964683	FALSE	0.0246	0.0179	0.1688	0.941642	FALSE
16679255	ENST00000516587	RN7SKP195	-0.0137385	0.0442101	0.754445	0.993239	FALSE	0.0222497	0.0496179	0.648288	0.985154	FALSE	0.0024	0.0336	0.9441	0.998426	FALSE
16679257	NR_027247	LOC100130331	-0.0270286	0.0374829	0.468294	0.973159	FALSE	0.0083182	0.0423263	0.841429	0.997115	FALSE	-0.0113	0.0286	0.6919	0.990342	FALSE
16679270	OTTHUMT00000099247	RP11-136B18.2	-0.0186182	0.0378786	0.620879	0.985947	FALSE	-0.0480428	0.0470003	0.300398	0.952097	FALSE	-0.0303	0.0301	0.3128	0.971347	FALSE
16679276	OTTHUMT00000095378	RP11-177F15.1	-0.0137998	0.0281162	0.621382	0.986083	FALSE	0.0116985	0.0483438	0.805433	0.995091	FALSE	-0.0073	0.0248	0.7696	0.993867	FALSE
16679281	NM_000740	CHRM3	0.033407	0.0314131	0.285308	0.952743	FALSE	0.00735062	0.0416342	0.857356	0.997585	FALSE	0.0238	0.0256	0.351	0.974256	FALSE
16679298	NR_036695	RPS7P5	-0.036782	0.0523581	0.479815	0.973159	FALSE	0.0796127	0.0665689	0.226508	0.934702	FALSE	0.0082	0.0419	0.8445	0.996428	FALSE
16679301	NM_020066	FMN2	-0.0102368	0.0329363	0.754405	0.993239	FALSE	-0.0774728	0.0369094	0.0362969	0.906452	FALSE	-0.0404	0.025	0.1069	0.939095	FALSE
16679333	OTTHUMT00000096287	RP11-467I20.2	-0.0785738	0.0324529	0.0158328	0.84644	FALSE	0.00831652	0.0438002	0.846726	0.99739	FALSE	-0.0474	0.0266	0.07457	0.935538	FALSE
16679336	ENST00000515941	RNU5F-8P	-0.0342698	0.0370593	0.352617	0.966114	FALSE	0.0153082	0.0602944	0.796073	0.994816	FALSE	-0.0205	0.0322	0.5248	0.98427	FALSE
16679340	OTTHUMT00000096310	RP11-80B9.1	0.0228988	0.0304512	0.449487	0.971944	FALSE	0.0728947	0.055783	0.186925	0.924841	FALSE	0.0345	0.0273	0.2054	0.949912	FALSE
16679343	NR_036069	MIR3123	-0.0969237	0.0423937	0.0225602	0.870136	FALSE	-0.0699543	0.0534767	0.18647	0.924841	FALSE	-0.0864	0.0339	0.01072	0.845738	FALSE
16679345	OTTHUMT00000095491	RP11-527D7.1	0.0236253	0.0299267	0.427279	0.97026	FALSE	-0.057066	0.0452268	0.20231	0.929205	FALSE	-0.0013	0.0255	0.9601	0.999389	FALSE
16679349	NM_003679	KMO	0.0495817	0.0389438	0.201232	0.9388	FALSE	-0.113851	0.100095	0.249743	0.938392	FALSE	0.0277	0.0371	0.4544	0.981581	FALSE
16679375	NM_144625	WDR64	-0.0570537	0.0273647	0.0372434	0.887256	FALSE	0.0777408	0.0374267	0.038205	0.906452	FALSE	-0.0095	0.0225	0.6727	0.990341	FALSE
16679411	NM_003686	EXO1	-0.0184368	0.039627	0.639644	0.987488	FALSE	0.0844168	0.0521501	0.103561	0.9076	FALSE	0.0197	0.0322	0.5409	0.98427	FALSE
16679438	ENST00000410188	RNA5SP81	-0.042658	0.0464455	0.355885	0.966509	FALSE	-0.0504797	0.0519864	0.325006	0.955144	FALSE	-0.0462	0.0353	0.1907	0.946852	FALSE
16679440	OTTHUMT00000096193	RP11-561I11.3	-0.0509487	0.0614614	0.404563	0.967892	FALSE	0.107574	0.0914594	0.234166	0.935931	FALSE	-0.001	0.052	0.9849	0.999602	FALSE
16679443	OTTHUMT00000096208	RP11-261C10.5	-0.0102861	0.0409027	0.800164	0.993342	FALSE	-0.141268	0.0624467	0.0245016	0.906452	FALSE	-0.0501	0.0349	0.1509	0.939095	FALSE
16679446	OTTHUMT00000096206	RP11-261C10.4	-0.0167821	0.0330112	0.608966	0.985393	FALSE	-0.0060334	0.0511859	0.904475	0.998173	FALSE	-0.0136	0.0283	0.6313	0.989781	FALSE
16679451	NM_006642	SDCCAG8	0.0558828	0.0309279	0.0705071	0.893753	FALSE	-0.026323	0.0460348	0.561039	0.981693	FALSE	0.03	0.0262	0.2522	0.959751	FALSE
16679480	NR_039824	MIR4677	0.0249779	0.0462331	0.586717	0.982427	FALSE	0.0756404	0.094513	0.416575	0.96775	FALSE	0.0349	0.0424	0.4103	0.981581	FALSE
16679482	OTTHUMT00000096516	RP11-269F20.1	-0.0493513	0.0364316	0.174043	0.926282	FALSE	-0.0561696	0.0523819	0.277558	0.950483	FALSE	-0.0516	0.0305	0.09066	0.939095	FALSE
16679486	NR_033883	LOC339529	-0.00554097	0.0362334	0.877655	0.994425	FALSE	0.003068	0.0460512	0.945918	0.998391	FALSE	-0.0022	0.029	0.9393	0.998426	FALSE
16679499	NM_001278196	ZBTB18	-0.00417081	0.0268055	0.875536	0.994425	FALSE	-9.03073e-05	0.0432718	0.998305	0.999621	FALSE	-0.003	0.0232	0.8965	0.997421	FALSE
16679506	OTTHUMT00000096515	RP11-278H7.3	0.0763846	0.0417075	0.0668113	0.892033	FALSE	0.0437304	0.0483791	0.35927	0.959668	FALSE	0.0623	0.0322	0.05284	0.914838	FALSE
16679509	NM_001012970	C1orf100	-0.0535787	0.0346538	0.121148	0.915739	FALSE	-0.00450299	0.0416688	0.912387	0.998173	FALSE	-0.0333	0.0271	0.2201	0.953078	FALSE
16679517	NM_001130957	C1orf101	-0.0147814	0.0397378	0.708126	0.992251	FALSE	0.0958256	0.0538163	0.0740891	0.906452	FALSE	0.0247	0.0326	0.448	0.981581	FALSE
16679546	NM_016076	DESI2	-0.0376028	0.0275347	0.170589	0.926282	FALSE	-0.0304577	0.0373182	0.407466	0.967698	FALSE	-0.0351	0.0226	0.1207	0.939095	FALSE
16679557	ENST00000464757	COX20	-0.0264573	0.0285992	0.352422	0.96604	FALSE	0.0599535	0.0464069	0.191902	0.926694	FALSE	-0.0023	0.0248	0.9248	0.998033	FALSE
16679565	ENST00000364888	RN7SKP55	0.0410215	0.0336385	0.220783	0.94532	FALSE	-0.0100553	0.0472455	0.828474	0.995821	FALSE	0.0236	0.0279	0.3979	0.981313	FALSE
16679567	ENST00000516264	RNU6-947P	-0.0330654	0.0532868	0.532463	0.977288	FALSE	0.0996022	0.0776343	0.194947	0.927241	FALSE	0.01	0.0448	0.8239	0.995035	FALSE
16679569	NM_001143943	EFCAB2	-0.0126469	0.0518576	0.80608	0.993792	FALSE	-0.0702346	0.0809397	0.378675	0.965474	FALSE	-0.0296	0.0445	0.5059	0.981991	FALSE
16679591	ENST00000515945	RNU6-999P	-0.0575299	0.0373016	0.122063	0.915739	FALSE	-0.0433476	0.044469	0.32315	0.955144	FALSE	-0.0516	0.0291	0.07635	0.935879	FALSE
16679596	NM_018012	KIF26B	-0.0460795	0.0364134	0.203957	0.939235	FALSE	0.0110377	0.0426786	0.79236	0.994816	FALSE	-0.0218	0.0282	0.4409	0.981581	FALSE
16679618	OTTHUMT00000097499	RP11-83A16.1	0.0873194	0.0365753	0.0173243	0.84644	FALSE	0.0163868	0.0601366	0.781507	0.993514	FALSE	0.0679	0.0319	0.0332	0.889257	FALSE
16679622	OTTHUMT00000097500	RP11-36N20.1	0.0491325	0.0326842	0.131723	0.915739	FALSE	0.0104641	0.0518996	0.837374	0.997115	FALSE	0.038	0.0282	0.178	0.942086	FALSE
16679627	NM_152609	CNST	0.026265	0.0292768	0.367131	0.9669	FALSE	-0.0502906	0.0467144	0.27568	0.949496	FALSE	0.0044	0.0253	0.8626	0.996796	FALSE
16679643	ENST00000417786	LOC101928139	0.0472088	0.0433951	0.27444	0.949637	FALSE	0.0210387	0.065651	0.744322	0.991345	FALSE	0.0391	0.0369	0.2891	0.968008	FALSE
16679646	OTTHUMT00000097697	RP11-439E19.7	0.0909044	0.0464909	0.0505427	0.89123	FALSE	0.145915	0.0690705	0.0351553	0.906452	FALSE	0.1083	0.0393	0.005908	0.776241	TRUE
16679650	NM_016002	SCCPDH	0.060643	0.0478273	0.203069	0.939235	FALSE	-0.0714171	0.0747623	0.332851	0.955733	FALSE	0.0218	0.0411	0.5963	0.985915	FALSE
16679665	ENST00000421003	LINC01341	-0.0475134	0.038585	0.216328	0.94411	FALSE	0.0779954	0.061632	0.201	0.929106	FALSE	-0.0117	0.0334	0.7261	0.992783	FALSE
16679684	NM_173858	VN1R5	0.00925807	0.0366087	0.799064	0.993342	FALSE	0.095298	0.0547345	0.0805415	0.906452	FALSE	0.0362	0.031	0.2434	0.959751	FALSE
16679694	XR_425119	LOC102724425	-0.03139	0.0532312	0.552995	0.980725	FALSE	0.109496	0.0702684	0.116784	0.9076	FALSE	0.0206	0.0433	0.6339	0.989781	FALSE
16679697	NM_001079821	NLRP3	-0.025782	0.0433571	0.54967	0.980492	FALSE	-0.117532	0.0637709	0.0647821	0.906452	FALSE	-0.0552	0.0366	0.1314	0.939095	FALSE
16679715	NM_001004698	OR2W5	-0.0368705	0.0458753	0.418988	0.9683	FALSE	0.0617875	0.0661519	0.343615	0.958067	FALSE	-0.0044	0.0384	0.9085	0.997937	FALSE
16679717	NM_001281834	GCSAML	-0.00537553	0.0520236	0.917154	0.996263	FALSE	-0.0173841	0.0717444	0.80518	0.995054	FALSE	-0.0096	0.0429	0.8237	0.995035	FALSE
16679731	NM_001001915	OR2G2	-0.0851204	0.0596766	0.152486	0.925037	FALSE	0.0139207	0.0830765	0.864544	0.997585	FALSE	-0.051	0.0494	0.3022	0.969313	FALSE
16679733	NM_001001914	OR2G3	-0.0506974	0.0588548	0.386469	0.967892	FALSE	-0.0746696	0.0740092	0.306648	0.952097	FALSE	-0.0601	0.0469	0.2005	0.949912	FALSE
16679735	OTTHUMT00000097751	RP11-634B7.4	0.00335627	0.0284649	0.905516	0.995313	FALSE	-0.021026	0.0370958	0.564462	0.981693	FALSE	-0.0058	0.023	0.8015	0.994968	FALSE
16679740	ENST00000283225	OR14K1	-0.00873368	0.0441826	0.842276	0.994425	FALSE	-0.00875253	0.0583728	0.87867	0.997585	FALSE	-0.0087	0.0359	0.8077	0.995035	FALSE
16679742	NM_015431	TRIM58	0.0336644	0.0274781	0.21866	0.944539	FALSE	-0.0691005	0.0561985	0.213891	0.9308	FALSE	0.0135	0.0252	0.5914	0.985915	FALSE
16679753	NM_001001957	OR2W3	0.135074	0.0645685	0.0366187	0.887256	FALSE	-0.00975857	0.0946018	0.916354	0.998173	FALSE	0.0884	0.0544	0.1039	0.939095	FALSE
16679755	NM_001005522	OR2T8	0.224681	0.118937	0.0587669	0.892033	FALSE	0.021041	0.125303	0.864259	0.997585	FALSE	0.1272	0.0878	0.1476	0.939095	FALSE
16679757	ENST00000318244	OR2AJ1	0.0679661	0.0712801	0.33788	0.96295	FALSE	0.0471847	0.126936	0.705256	0.988864	FALSE	0.0629	0.0634	0.3213	0.971494	FALSE
16679759	NM_175911	OR2L13	-0.0634914	0.047326	0.178203	0.926838	FALSE	-0.0510207	0.0737512	0.482202	0.973674	FALSE	-0.0598	0.0406	0.141	0.939095	FALSE
16679764	NM_001001963	OR2L8	-0.0349127	0.116662	0.763246	0.993239	FALSE	-0.108033	0.207316	0.596185	0.981788	FALSE	-0.0528	0.1038	0.6112	0.988534	FALSE
16679766	NM_001004491	OR2AK2	-0.099967	0.0943039	0.286854	0.952743	FALSE	-0.0467302	0.200465	0.812431	0.995091	FALSE	-0.0902	0.0871	0.3008	0.96885	FALSE
16679769	NR_002145	OR2L1P	-0.0511114	0.0922773	0.577324	0.982004	FALSE	-0.212695	0.202055	0.286361	0.951727	FALSE	-0.0794	0.0857	0.3541	0.974876	FALSE
16679773	NM_001258284	OR2L5	0.0140197	0.106295	0.894372	0.995265	FALSE	-0.265467	0.216225	0.214568	0.930968	FALSE	-0.0412	0.0974	0.6722	0.990341	FALSE
16679777	NM_001004686	OR2L2	-0.0587117	0.0869794	0.497148	0.974584	FALSE	0.0506853	0.172359	0.764713	0.992907	FALSE	-0.0362	0.0793	0.6482	0.990341	FALSE
16679783	NM_001004687	OR2L3	-0.0436643	0.0671749	0.513191	0.975816	FALSE	0.106981	0.0898937	0.228759	0.934702	FALSE	0.011	0.0549	0.8414	0.995703	FALSE
16679785	NR_002141	OR2M1P	-0.0295084	0.0549775	0.589158	0.982671	FALSE	-0.0136306	0.0957596	0.884775	0.997585	FALSE	-0.0255	0.0487	0.6	0.985915	FALSE
16679787	NM_001004690	OR2M5	-0.00356898	0.0559956	0.94884	0.997263	FALSE	-0.123904	0.0631213	0.0496679	0.906452	FALSE	-0.0571	0.0427	0.1806	0.942771	FALSE
16679789	NM_001004688	OR2M2	0.0209392	0.051825	0.684282	0.991368	FALSE	-0.0312919	0.0621471	0.608614	0.982027	FALSE	-0.0007	0.0406	0.9857	0.999602	FALSE
16679791	BC136970	OR2M3	0.0131288	0.0454586	0.771281	0.993239	FALSE	0.00691514	0.0580432	0.903454	0.998173	FALSE	0.0107	0.0365	0.7685	0.993867	FALSE
16679795	NM_017504	OR2M4	-0.0440853	0.0420627	0.292308	0.953403	FALSE	-0.0424716	0.0487806	0.377081	0.965474	FALSE	-0.0434	0.0325	0.1812	0.942771	FALSE
16679797	NM_001001918	OR14C36	-0.0178197	0.0592105	0.761948	0.993239	FALSE	-0.00893593	0.0650743	0.888813	0.997585	FALSE	-0.0138	0.0446	0.7578	0.993634	FALSE
16679799	NM_001004696	OR2T4	-0.123161	0.0740986	0.0958745	0.904697	FALSE	-0.0414929	0.0879313	0.631261	0.983883	FALSE	-0.0889	0.0577	0.1237	0.939095	FALSE
16679801	NM_001005471	OR2T6	0.0381795	0.0346515	0.268366	0.949637	FALSE	0.0150692	0.0467081	0.742659	0.991345	FALSE	0.0299	0.0284	0.2923	0.968008	FALSE
16679803	NM_030904	OR2T1	0.00105257	0.044792	0.981127	0.997748	FALSE	0.0575993	0.0628268	0.352516	0.958067	FALSE	0.0203	0.0372	0.5842	0.984798	FALSE
16679805	BC136961	OR2T2	-0.0464948	0.0531971	0.379572	0.9676	FALSE	0.0388658	0.0858068	0.644989	0.984867	FALSE	-0.0225	0.0461	0.6262	0.989674	FALSE
16679808	NM_001005495	OR2T3	0.0294821	0.0344536	0.389608	0.967892	FALSE	0.010122	0.0641923	0.87246	0.997585	FALSE	0.0251	0.031	0.4182	0.981581	FALSE
16679811	NM_001004697	OR2T5	0.0188709	0.0482802	0.694044	0.991838	FALSE	0.0778789	0.06474	0.223836	0.93444	FALSE	0.0402	0.0395	0.308	0.971347	FALSE
16679816	NM_001013355	OR2G6	0.0992433	0.0508627	0.0510238	0.89123	FALSE	-0.0213839	0.106907	0.838646	0.997115	FALSE	0.0766	0.0469	0.1023	0.939095	FALSE
16679820	OTTHUMT00000097136	RP11-438F14.3	-0.0156389	0.0361465	0.663267	0.989428	FALSE	-0.0838994	0.0553376	0.126773	0.9076	FALSE	-0.0363	0.0309	0.2393	0.959751	FALSE
16679825	XR_248744	LOC101928226	-0.00987134	0.0475137	0.834344	0.994425	FALSE	-0.107347	0.0611678	0.078226	0.906452	FALSE	-0.047	0.0382	0.2192	0.952767	FALSE
16679830	NR_036070	MIR3124	-0.0538667	0.0629848	0.389868	0.967892	FALSE	-0.0807129	0.113879	0.471574	0.972232	FALSE	-0.0602	0.0563	0.2842	0.965381	FALSE
16679832	XM_005270336	ZNF672	0.0304716	0.028903	0.28948	0.952743	FALSE	0.0045291	0.0443134	0.91712	0.998173	FALSE	0.0226	0.0247	0.3595	0.974992	FALSE
16679847	OTTHUMT00000097321	AL672294.1	-0.0160387	0.035204	0.646609	0.987963	FALSE	0.0430927	0.0394183	0.2684	0.946285	FALSE	0.0105	0.0267	0.6953	0.990411	FALSE
16679851	NM_170725	PGBD2	-0.0683826	0.0382918	0.0738065	0.893959	FALSE	-0.00516999	0.0458308	0.908562	0.998173	FALSE	-0.0421	0.0299	0.1596	0.939095	FALSE
16679860	NM_182905	WASH1	-0.0144301	0.0289062	0.615436	0.985873	FALSE	0.012024	0.0398606	0.758836	0.992782	FALSE	-0.0052	0.0239	0.8275	0.995035	FALSE
16679871	NR_026818	FAM138A	-0.0221467	0.0718601	0.756405	0.993239	FALSE	0.117706	0.0826557	0.150994	0.915059	FALSE	0.0387	0.0552	0.4835	0.981581	FALSE
16679887	NR_039983	LOC729737	-0.0203403	0.0308278	0.506872	0.975485	FALSE	0.0166159	0.0695216	0.807782	0.995091	FALSE	-0.0142	0.0288	0.6225	0.989674	FALSE
16679892	ENST00000484859	LOC101928670	-0.0538772	0.0357158	0.130391	0.915739	FALSE	-0.0108146	0.0626426	0.860484	0.997585	FALSE	-0.0432	0.0317	0.1729	0.941642	FALSE
16679897	ENST00000410293	RNU6-447P	-0.0851956	0.0491361	0.0825036	0.904697	FALSE	0.0397932	0.0850032	0.633963	0.983883	FALSE	-0.0534	0.0434	0.2183	0.952767	FALSE
16679899	NR_033908	LOC100288069	-0.0304334	0.0298617	0.305788	0.957468	FALSE	-0.0272503	0.0523835	0.596814	0.981788	FALSE	-0.0296	0.0265	0.2629	0.959751	FALSE
16679907	OTTHUMT00000007244	AP006222.2	-0.149054	0.0583661	0.0110206	0.843574	FALSE	-0.139614	0.0776188	0.0712805	0.906452	FALSE	-0.1456	0.0476	0.0022	0.71651	TRUE
16679916	ENST00000570366	LOC100505909	-0.0719568	0.0348795	0.0392554	0.887256	FALSE	0.0744074	0.0563645	0.182532	0.92409	FALSE	-0.0309	0.0303	0.3077	0.971347	FALSE
16679919	OTTHUMT00000006453	RP5-857K21.1	0.073532	0.0464055	0.112247	0.91556	FALSE	0.048312	0.083266	0.555314	0.9813	FALSE	0.0675	0.0414	0.1029	0.939095	FALSE
16679923	ENST00000440163	LOC101928706	0.07726	0.0636053	0.222596	0.946185	FALSE	-0.0540951	0.105565	0.602294	0.981788	FALSE	0.0418	0.0556	0.4522	0.981581	FALSE
16679932	ENST00000452176	LOC101928626	-0.0114779	0.0372817	0.756651	0.993239	FALSE	-0.0303153	0.0578784	0.594307	0.981788	FALSE	-0.0171	0.032	0.5933	0.985915	FALSE
16679938	NM_001005221	OR4F29	0.100812	0.04396	0.0221577	0.870136	FALSE	-0.0331664	0.0817966	0.679952	0.988609	FALSE	0.0703	0.0395	0.07513	0.935538	FALSE
16679941	uc001abe.4	LOC100133331	-0.0275414	0.0268183	0.302105	0.956811	FALSE	-0.0673999	0.067107	0.308817	0.952097	FALSE	-0.0331	0.0254	0.193	0.948327	FALSE
16679945	ENST00000484859	LOC101928670	-0.0543282	0.0347317	0.116887	0.91556	FALSE	-0.019885	0.0649639	0.755402	0.992782	FALSE	-0.0466	0.0313	0.1364	0.939095	FALSE
16679950	ENST00000411249	RNU6-1199P	0.0278229	0.048218	0.561545	0.981503	FALSE	0.0563787	0.0753824	0.447573	0.968497	FALSE	0.0362	0.0414	0.382	0.977494	FALSE
16679952	NR_033908	LOC100288069	-0.0394978	0.026346	0.132759	0.916773	FALSE	-0.0160114	0.0473422	0.730717	0.991345	FALSE	-0.0339	0.0235	0.1495	0.939095	FALSE
16679961	OTTHUMT00000006886	RP11-206L10.8	0.010009	0.0573755	0.860603	0.994425	FALSE	0.00304993	0.0801632	0.969099	0.999443	FALSE	0.0076	0.0476	0.8727	0.996796	FALSE
16679970	NR_024321	LINC00115	0.210681	0.101856	0.0387505	0.887256	FALSE	0.0361744	0.0923322	0.690171	0.988609	FALSE	0.1141	0.0696	0.1013	0.939095	FALSE
16679972	ENST00000432963	FAM41C	-0.00976367	0.0414517	0.812581	0.993792	FALSE	-0.0822936	0.0501921	0.0992969	0.9076	FALSE	-0.0395	0.0326	0.2251	0.956964	FALSE
16679986	ENST00000432961	LOC100130417	0.0184449	0.0373643	0.61937	0.985873	FALSE	-0.0588024	0.06797	0.380104	0.965474	FALSE	0.0003	0.0334	0.9939	0.99979	FALSE
16679994	ENST00000477976	NOC2L	0.0756718	0.0591478	0.199056	0.936563	FALSE	0.0863906	0.0836782	0.295633	0.951826	FALSE	0.0793	0.0493	0.1074	0.939095	FALSE
16680017	NM_001291366	PERM1	-0.024032	0.0367209	0.510322	0.975816	FALSE	-0.03464	0.0566363	0.534183	0.980704	FALSE	-0.0272	0.0314	0.3866	0.979639	FALSE
16680023	NM_001142467	HES4	-0.0694813	0.0341194	0.0418198	0.887256	FALSE	-0.118636	0.0435571	0.00734752	0.866114	TRUE	-0.0884	0.0274	0.001243	0.71651	FALSE
16680031	OTTHUMT00000097998	RP11-54O7.11	-0.0185779	0.0420755	0.656794	0.988512	FALSE	0.037323	0.0505604	0.453463	0.968799	FALSE	0.0046	0.033	0.8901	0.996796	FALSE
16680034	NM_001205252	RNF223	0.0197534	0.0318431	0.532584	0.977324	FALSE	0.0105651	0.0477225	0.821697	0.995324	FALSE	0.0169	0.027	0.532	0.98427	FALSE
16680038	ENST00000379325	C1orf159	0.000597568	0.0314605	0.984744	0.998168	FALSE	-0.04577	0.0479985	0.333696	0.956246	FALSE	-0.0135	0.0268	0.6144	0.988534	FALSE
16680072	ENST00000379317	TTLL10-AS1	0.0305003	0.0391177	0.432987	0.97026	FALSE	-0.0813584	0.0529024	0.12153	0.9076	FALSE	-0.0095	0.0321	0.7664	0.993867	FALSE
16680075	NM_004195	TNFRSF18	-0.0317607	0.0327648	0.329939	0.960465	FALSE	-0.0539184	0.0558676	0.327931	0.955718	FALSE	-0.0375	0.0288	0.1934	0.948631	FALSE
16680085	NM_003327	TNFRSF4	0.0224798	0.0355315	0.524476	0.976591	FALSE	-0.0722383	0.0626204	0.24316	0.936449	FALSE	-0.0009	0.0315	0.9767	0.999602	FALSE
16680098	NM_016176	SDF4	0.0175525	0.028038	0.528836	0.976591	FALSE	0.0285457	0.0579426	0.616346	0.98224	FALSE	0.0197	0.0258	0.4453	0.981581	FALSE
16680113	NM_001014980	FAM132A	0.00515469	0.0331749	0.875707	0.994425	FALSE	-0.0123341	0.0421993	0.766099	0.992907	FALSE	-0.0016	0.0266	0.9519	0.998426	FALSE
16680127	NM_058167	UBE2J2	-0.0439846	0.0272212	0.105396	0.910924	FALSE	-0.0211072	0.0422063	0.611042	0.982051	FALSE	-0.0372	0.0233	0.1111	0.939095	FALSE
16680148	NM_030649	ACAP3	-0.0139416	0.0307586	0.648297	0.988003	FALSE	-0.0416887	0.0536157	0.429878	0.96775	FALSE	-0.0209	0.0272	0.4425	0.981581	FALSE
16680184	NM_001256456	CPSF3L	0.0462013	0.0270826	0.0875143	0.904697	FALSE	0.026369	0.0398354	0.501216	0.975442	FALSE	0.0399	0.0228	0.08104	0.937123	FALSE
16680236	NM_004421	DVL1	0.0208872	0.0282436	0.457012	0.972213	FALSE	-0.0166858	0.0348579	0.626359	0.983355	FALSE	0.0058	0.0224	0.7945	0.994439	FALSE
16680258	NM_001282582	MXRA8	-0.052337	0.0336266	0.118709	0.915739	FALSE	0.0873465	0.0443296	0.0488403	0.906452	FALSE	-0.0007	0.0273	0.9795	0.999602	FALSE
16680274	NM_001127230	AURKAIP1	0.00952984	0.0300719	0.749751	0.993239	FALSE	-0.0627314	0.0458663	0.167518	0.918612	FALSE	-0.0125	0.0257	0.6265	0.989674	FALSE
16680284	NM_030937	CCNL2	0.0292892	0.0220073	0.181665	0.92886	FALSE	0.0218345	0.0350722	0.526923	0.980153	FALSE	0.0272	0.019	0.1533	0.939095	FALSE
16680309	ENST00000487659	MRPL20	-0.0275697	0.0265872	0.297444	0.95505	FALSE	-0.0466467	0.0459841	0.304052	0.952097	FALSE	-0.0324	0.0235	0.1675	0.940769	FALSE
16680323	NM_001145210	ANKRD65	-0.026243	0.0486579	0.587356	0.982427	FALSE	-0.0179229	0.0691483	0.791912	0.994816	FALSE	-0.0235	0.0406	0.5633	0.984579	FALSE
16680334	XR_431108	LOC102724312	0.0163537	0.0305532	0.590186	0.982706	FALSE	0.0190927	0.0435248	0.655428	0.986499	FALSE	0.0173	0.0255	0.4983	0.98173	FALSE
16680337	XR_431108	LOC102724312	0.00979421	0.0320057	0.758072	0.993239	FALSE	0.114625	0.0616435	0.0625018	0.906452	FALSE	0.0324	0.029	0.264	0.959751	FALSE
16680342	NM_001114748	TMEM240	0.0671163	0.0544214	0.215633	0.944091	FALSE	0.00214347	0.0654016	0.973379	0.999443	FALSE	0.0402	0.0426	0.3452	0.973061	FALSE
16680348	NM_014188	SSU72	-0.0185374	0.0251663	0.458803	0.972213	FALSE	-0.0095378	0.0366578	0.791137	0.994816	FALSE	-0.0156	0.0212	0.4604	0.981581	FALSE
16680362	NM_001242659	C1orf233	0.00630973	0.0398873	0.873479	0.994425	FALSE	-0.0353868	0.0617874	0.560416	0.981693	FALSE	-0.0061	0.0342	0.8579	0.996796	FALSE
16680420	NM_001110781	SLC35E2B	-0.00416375	0.0341772	0.902391	0.99531	FALSE	-0.0278033	0.0643779	0.660413	0.987707	FALSE	-0.0094	0.0308	0.7594	0.99385	FALSE
16680435	NM_182838	SLC35E2	0.00927164	0.0563464	0.868439	0.994425	FALSE	-0.0380008	0.0701554	0.581808	0.981693	FALSE	-0.0095	0.0448	0.8323	0.995532	FALSE
16680446	NM_001198993	NADK	0.00414164	0.0232823	0.857883	0.994425	FALSE	0.0328022	0.0336172	0.322671	0.955144	FALSE	0.0136	0.0195	0.4875	0.98173	FALSE
16680478	NM_001282538	GNB1	0.0298536	0.0201973	0.138254	0.916995	FALSE	-0.0199757	0.029609	0.493074	0.97392	FALSE	0.0138	0.017	0.4165	0.981581	FALSE
16680499	ENST00000378602	TMEM52	0.00108275	0.0412577	0.978923	0.997263	FALSE	-0.00260057	0.0598084	0.964687	0.999007	FALSE	-0.0001	0.0346	0.9972	0.99979	FALSE
16680510	NM_001080484	KIAA1751	-0.00175978	0.0293544	0.951877	0.997263	FALSE	-0.0386375	0.0424694	0.356186	0.958462	FALSE	-0.0138	0.0246	0.5742	0.984579	FALSE
16680559	OTTHUMT00000098494	RP11-547D24.1	0.017127	0.0417397	0.679639	0.990645	FALSE	-0.00317155	0.0601544	0.957188	0.998767	FALSE	0.0104	0.035	0.7652	0.993867	FALSE
16680563	OTTHUMT00000098537	RP11-547D24.3	0.0197079	0.0427938	0.643046	0.987547	FALSE	-0.0463573	0.0546551	0.389439	0.96571	FALSE	-0.0057	0.0343	0.8682	0.996796	FALSE
16680568	XM_006711074	LOC100506504	0.0136204	0.0498763	0.783412	0.993282	FALSE	0.0500924	0.07949	0.521902	0.979487	FALSE	0.0241	0.0431	0.5766	0.984649	FALSE
16680575	NM_001146310	C1orf86	0.0023991	0.0330216	0.941696	0.996917	FALSE	0.0429159	0.0475108	0.359599	0.959668	FALSE	0.0158	0.0277	0.5686	0.984579	FALSE
16680608	ENST00000378529	MORN1	0.0294817	0.0411579	0.471245	0.973159	FALSE	-0.0151855	0.0588427	0.792795	0.994816	FALSE	0.0146	0.0344	0.6708	0.990341	FALSE
16680634	NR_024489	LOC100129534	0.0369725	0.039073	0.341562	0.96295	FALSE	0.00714775	0.0619229	0.906445	0.998173	FALSE	0.0284	0.0337	0.4001	0.981581	FALSE
16680636	NM_153818	PEX10	-0.0668659	0.0425251	0.115006	0.91556	FALSE	-0.0227004	0.0516137	0.654584	0.986346	FALSE	-0.0488	0.0334	0.1445	0.939095	FALSE
16680651	OTTHUMT00000001799	RP3-395M20.2	0.0309557	0.0397861	0.43396	0.97026	FALSE	-0.0346002	0.0465377	0.450244	0.968654	FALSE	0.003	0.0308	0.9232	0.997987	FALSE
16680654	OTTHUMT00000001800	RP3-395M20.3	0.0192226	0.0430593	0.653249	0.988449	FALSE	0.10227	0.051432	0.046879	0.906452	FALSE	0.0538	0.0336	0.1096	0.939095	FALSE
16680657	NM_018216	PANK4	0.0493161	0.0253993	0.0521567	0.891538	FALSE	-0.00336413	0.0421044	0.935162	0.99836	FALSE	0.0351	0.0222	0.1141	0.939095	FALSE
16680690	NM_001010926	HES5	0.0769912	0.0413941	0.062723	0.892033	FALSE	0.0238016	0.066322	0.714973	0.989389	FALSE	0.0619	0.0358	0.08414	0.939095	FALSE
16680695	NR_037844	LOC100133445	-0.0832938	0.0518829	0.107637	0.913923	FALSE	-0.035249	0.0707401	0.612328	0.98224	FALSE	-0.0663	0.0427	0.1202	0.939095	FALSE
16680705	ENST00000432521	LOC100133445	-0.0496876	0.0387943	0.198557	0.936563	FALSE	0.0466292	0.0711335	0.505367	0.976245	FALSE	-0.0273	0.0348	0.4326	0.981581	FALSE
16680717	NM_033467	MMEL1	-0.031744	0.0398732	0.423383	0.968998	FALSE	-0.0259275	0.0509989	0.605153	0.981788	FALSE	-0.0295	0.032	0.3566	0.974876	FALSE
16680752	NM_001242672	TTC34	0.00298509	0.0396829	0.939636	0.996917	FALSE	-0.0167292	0.0543648	0.754143	0.992704	FALSE	-0.004	0.0327	0.9037	0.997737	FALSE
16680764	OTTHUMT00000001337	RP11-740P5.2	-0.0245909	0.0464277	0.594072	0.982729	FALSE	0.129753	0.0540279	0.0172737	0.866114	FALSE	0.0417	0.0359	0.2452	0.959751	FALSE
16680767	OTTHUMT00000001338	RP11-740P5.3	0.0259742	0.0443367	0.555588	0.980725	FALSE	-0.011738	0.0653298	0.854865	0.997585	FALSE	0.0139	0.0374	0.7097	0.991315	FALSE
16680770	NR_015440	LINC00982	-0.00215068	0.0261777	0.934085	0.996917	FALSE	0.00752794	0.0372815	0.837136	0.997115	FALSE	0.0011	0.0218	0.9603	0.999389	FALSE
16680787	OTTHUMT00000001514	RP1-163G9.2	0.0580377	0.0418661	0.164266	0.926282	FALSE	0.0237183	0.0553403	0.662833	0.988034	FALSE	0.0454	0.034	0.1823	0.942905	FALSE
16680790	NM_001409	MEGF6	0.0671483	0.0352555	0.0567425	0.892033	FALSE	0.0445484	0.057143	0.428672	0.96775	FALSE	0.0608	0.0306	0.0469	0.912738	FALSE
16680836	NR_030277	MIR551A	0.0845092	0.042967	0.0492164	0.89123	FALSE	0.0641695	0.0685023	0.34222	0.958067	FALSE	0.0787	0.0371	0.03409	0.88961	FALSE
16680838	OTTHUMT00000001480	RP11-46F15.2	-0.0339607	0.0400378	0.39376	0.967892	FALSE	-0.0118906	0.0572812	0.832639	0.996491	FALSE	-0.0266	0.0335	0.4262	0.981581	FALSE
16680842	NM_017818	WRAP73	-0.0145836	0.0288056	0.610447	0.985517	FALSE	-0.0713015	0.0446463	0.108157	0.9076	FALSE	-0.0315	0.0247	0.2023	0.949912	FALSE
16680867	OTTHUMT00000099597	RP5-1092A11.5	-0.0105498	0.0421461	0.801069	0.993342	FALSE	0.00274889	0.058795	0.962031	0.998767	FALSE	-0.006	0.0349	0.8641	0.996796	FALSE
16680871	OTTHUMT00000009554	RP5-1092A11.2	-0.0433693	0.0379874	0.251508	0.948008	FALSE	0.00983021	0.056991	0.860606	0.997585	FALSE	-0.0268	0.0322	0.406	0.981581	FALSE
16680874	NR_033709	TP73-AS1	0.0785348	0.0371626	0.0347751	0.887256	FALSE	-0.0594734	0.0726595	0.406122	0.967698	FALSE	0.0495	0.0338	0.1429	0.939095	FALSE
16680891	NM_020710	LRRC47	-0.0284145	0.0291393	0.327077	0.95879	FALSE	0.023911	0.0495701	0.62371	0.983355	FALSE	-0.0148	0.0256	0.5641	0.984579	FALSE
16680901	NM_014704	CEP104	-0.0449125	0.0290713	0.121436	0.915739	FALSE	-0.0888897	0.0487898	0.0678164	0.906452	FALSE	-0.0566	0.0255	0.02635	0.873152	FALSE
16680935	NM_207356	C1orf174	0.00562135	0.0280428	0.840085	0.994425	FALSE	-0.0310636	0.0494483	0.523197	0.979725	FALSE	-0.0034	0.0249	0.8903	0.996796	FALSE
16680943	OTTHUMT00000001812	RP13-614K11.2	0.0182139	0.0394945	0.642582	0.987547	FALSE	0.0571689	0.0660961	0.380207	0.965474	FALSE	0.0286	0.0346	0.4083	0.981581	FALSE
16680953	OTTHUMT00000099750	RP11-542C10.1	0.0139767	0.0307593	0.647481	0.987963	FALSE	-0.0554437	0.0488385	0.250641	0.938392	FALSE	-0.006	0.0266	0.821	0.995035	FALSE
16680957	OTTHUMT00000099317	RP11-154H17.1	0.0134513	0.0467167	0.771954	0.993239	FALSE	-0.138878	0.0699175	0.0471069	0.906452	FALSE	-0.0342	0.0396	0.3882	0.979812	FALSE
16680962	NR_039838	MIR4689	0.0339174	0.0431914	0.429711	0.97026	FALSE	-0.0572368	0.0663855	0.38171	0.965474	FALSE	0.0064	0.0369	0.8615	0.996796	FALSE
16680964	NM_001291593	NPHP4	-0.0302752	0.0286144	0.287766	0.952743	FALSE	-0.029726	0.0402756	0.453537	0.968799	FALSE	-0.0301	0.0238	0.2059	0.949912	FALSE
16681013	NM_015557	CHD5	0.0432526	0.0342524	0.204915	0.940512	FALSE	0.0356176	0.0452269	0.424014	0.96775	FALSE	0.0404	0.0278	0.1463	0.939095	FALSE
16681064	NM_000983	RPL22	0.0289282	0.0347409	0.402458	0.967892	FALSE	0.0407192	0.0452376	0.361275	0.960636	FALSE	0.0334	0.0281	0.235	0.959725	FALSE
16681078	XR_425015	LOC102724450	-0.0175469	0.0289787	0.542411	0.979983	FALSE	0.0737674	0.0486001	0.126356	0.9076	FALSE	0.0067	0.0254	0.7907	0.993903	FALSE
16681082	NM_012405	ICMT	0.0195712	0.0379851	0.604149	0.984627	FALSE	0.0277852	0.0622718	0.649915	0.985616	FALSE	0.0218	0.0331	0.5094	0.98296	FALSE
16681095	NM_207370	GPR153	-0.0102875	0.0335568	0.757646	0.993239	FALSE	-0.0458912	0.0453825	0.305564	0.952097	FALSE	-0.023	0.0275	0.4025	0.981581	FALSE
16681103	NM_007274	ACOT7	0.00735937	0.0319628	0.816717	0.994093	FALSE	0.0417992	0.0456437	0.353051	0.958067	FALSE	0.0188	0.0267	0.4805	0.981581	FALSE
16681127	NM_019089	HES2	-0.0230291	0.0400551	0.56296	0.981503	FALSE	0.0219366	0.0528869	0.673037	0.988609	FALSE	-0.0064	0.0325	0.8432	0.996184	FALSE
16681137	NR_036218	MIR4252	0.0749038	0.0591292	0.203486	0.939235	FALSE	-0.106968	0.0794277	0.17401	0.92241	FALSE	0.0093	0.0484	0.8482	0.996509	FALSE
16681139	OTTHUMT00000001934	RP1-202O8.2	-0.0405636	0.0668936	0.541824	0.979983	FALSE	0.0730869	0.106069	0.483935	0.97392	FALSE	-0.0078	0.0577	0.8927	0.996925	FALSE
16681142	NM_003790	TNFRSF25	0.0686787	0.0252929	0.00695532	0.787401	FALSE	0.0359222	0.0472098	0.439759	0.96775	FALSE	0.0613	0.0228	0.0071	0.796489	FALSE
16681159	NM_001042663	PLEKHG5	0.0271031	0.038275	0.476323	0.973159	FALSE	-0.0669408	0.0513043	0.187581	0.924841	FALSE	-0.0069	0.0313	0.8245	0.995035	FALSE
16681192	NM_024654	NOL9	-0.00821068	0.0232711	0.722505	0.992738	FALSE	0.0172486	0.0370438	0.635779	0.984158	FALSE	-0.0009	0.0201	0.964	0.999602	FALSE
16681210	NM_014851	KLHL21	0.0532521	0.0339558	0.11595	0.91556	FALSE	-0.0205298	0.0511508	0.683019	0.988609	FALSE	0.0304	0.0289	0.2923	0.968008	FALSE
16681225	NM_018198	DNAJC11	-0.0601149	0.0326376	0.065288	0.892033	FALSE	-0.0681911	0.0531404	0.194858	0.927241	FALSE	-0.0624	0.0284	0.02797	0.873152	FALSE
16681256	OTTHUMT00000003603	RP11-312B8.1	0.0750918	0.0436076	0.0846058	0.904697	FALSE	0.0208216	0.0710327	0.765443	0.992907	FALSE	0.06	0.0379	0.1134	0.939095	FALSE
16681260	OTTHUMT00000003605	RP11-334N17.1	0.0124275	0.0385694	0.745703	0.993239	FALSE	-0.00624783	0.053339	0.90507	0.998173	FALSE	0.0059	0.0319	0.8522	0.996738	FALSE
16681263	AK098599	LOC100129476	-0.00802389	0.0534113	0.879795	0.994595	FALSE	-0.142503	0.0748841	0.0567974	0.906452	FALSE	-0.0539	0.0443	0.2237	0.956344	FALSE
16681266	XR_431115	LOC102725193	-0.0436715	0.0388821	0.259235	0.949637	FALSE	0.00270689	0.0528247	0.958389	0.998767	FALSE	-0.0272	0.0319	0.3947	0.98007	FALSE
16681271	XR_426646	LOC101928836	-0.00659772	0.0407476	0.870523	0.994425	FALSE	-0.112282	0.0496856	0.024645	0.906452	FALSE	-0.0496	0.0321	0.1225	0.939095	FALSE
16681274	OTTHUMT00000003587	RP3-467L1.4	-0.0938132	0.0900816	0.295374	0.954108	FALSE	-0.122208	0.130862	0.343695	0.958067	FALSE	-0.1031	0.0757	0.1732	0.941642	FALSE
16681278	NM_006786	UTS2	0.0165401	0.221206	0.939998	0.996917	FALSE	0.493315	0.394792	0.206648	0.929474	FALSE	0.1321	0.197	0.5024	0.98173	FALSE
16681288	NM_001561	TNFRSF9	0.00636373	0.0595456	0.914325	0.996263	FALSE	0.155501	0.103445	0.129968	0.909214	FALSE	0.044	0.0527	0.4033	0.981581	FALSE
16681304	ENST00000467067	ERRFI1	0.045491	0.0385982	0.236578	0.946784	FALSE	-0.00850527	0.0472172	0.854498	0.997585	FALSE	0.0236	0.0305	0.4381	0.981581	FALSE
16681316	ENST00000364105	RNU1-7P	-0.0636154	0.0576044	0.267272	0.949637	FALSE	0.0175591	0.0726778	0.805735	0.995091	FALSE	-0.0319	0.046	0.4877	0.98173	FALSE
16681318	OTTHUMT00000004931	RP11-431K24.4	0.0309274	0.0399916	0.43674	0.97026	FALSE	0.069472	0.0530399	0.185914	0.924841	FALSE	0.0451	0.0326	0.1662	0.939095	FALSE
16681321	ENST00000516168	RNU6-991P	-0.0418957	0.0533901	0.430047	0.97026	FALSE	0.13108	0.0682172	0.0545067	0.906452	FALSE	0.0246	0.0429	0.5661	0.984579	FALSE
16681323	NM_001042681	RERE	0.0124647	0.0276199	0.649718	0.988421	FALSE	0.0811339	0.0456148	0.074394	0.906452	FALSE	0.0311	0.0241	0.1964	0.948959	FALSE
16681370	NM_001201483	ENO1	-0.0379688	0.0309892	0.218627	0.944539	FALSE	-0.0195807	0.0606199	0.742365	0.991345	FALSE	-0.0341	0.0282	0.2261	0.95762	FALSE
16681390	ENST00000414948	ENO1-IT1	-0.00297595	0.0381238	0.937365	0.996917	FALSE	-0.00160188	0.0660715	0.980305	0.999443	FALSE	-0.0026	0.0337	0.9378	0.998426	FALSE
16681393	ENST00000364855	RNU6-304P	-0.000846047	0.0591619	0.988514	0.998729	FALSE	-0.00676049	0.068889	0.920409	0.99822	FALSE	-0.0034	0.0457	0.941	0.998426	FALSE
16681395	NM_207420	SLC2A7	-0.016051	0.034107	0.635802	0.986408	FALSE	0.0829896	0.0471289	0.0772494	0.906452	FALSE	0.0184	0.0282	0.5133	0.983519	FALSE
16681408	NM_001135585	SLC2A5	0.0142917	0.0421924	0.733159	0.993126	FALSE	0.0522742	0.0641006	0.407844	0.967698	FALSE	0.0259	0.0359	0.4708	0.981581	FALSE
16681437	NM_024980	GPR157	0.0401902	0.0351571	0.250894	0.947653	FALSE	0.0595073	0.0444186	0.176234	0.923373	FALSE	0.0477	0.0281	0.08943	0.939095	FALSE
16681449	NR_029610	MIR34A	0.00903228	0.0470298	0.846702	0.994425	FALSE	-0.0486725	0.0600126	0.410399	0.967698	FALSE	-0.0132	0.0377	0.7268	0.992873	FALSE
16681451	OTTHUMT00000004910	RP3-510D11.1	0.0236401	0.0443749	0.591933	0.982729	FALSE	-0.0664867	0.0548213	0.220122	0.93444	FALSE	-0.0124	0.0351	0.7233	0.992577	FALSE
16681457	NR_104622	LOC100506022	-0.0495868	0.046723	0.286292	0.952743	FALSE	-0.0960684	0.0530762	0.0695744	0.906452	FALSE	-0.0701	0.0357	0.04975	0.91376	FALSE
16681460	ENST00000517147	RNA5SP40	0.0381417	0.0435833	0.378956	0.9676	FALSE	0.0822109	0.0590625	0.16025	0.915547	FALSE	0.0539	0.0358	0.1319	0.939095	FALSE
16681465	OTTHUMT00000003726	RP13-392I16.1	-0.022274	0.0346038	0.517293	0.975816	FALSE	-0.0337575	0.0545034	0.529038	0.980209	FALSE	-0.0256	0.0298	0.39	0.979982	FALSE
16681468	NR_027045	C1orf200	-0.0142087	0.0345777	0.679203	0.990645	FALSE	0.0347019	0.051544	0.493971	0.97392	FALSE	0.0012	0.0293	0.9681	0.999602	FALSE
16681473	ENST00000415330	LOC101929074	-0.0598777	0.0449007	0.180795	0.927743	FALSE	-0.0705409	0.0712028	0.315382	0.954921	FALSE	-0.063	0.0387	0.1042	0.939095	FALSE
16681477	NM_001009566	CLSTN1	-0.024603	0.0278041	0.373696	0.9676	FALSE	-0.0966698	0.0397379	0.0159504	0.866114	FALSE	-0.0486	0.0232	0.03646	0.893148	FALSE
16681501	NM_001012329	CTNNBIP1	-0.0165389	0.037118	0.653861	0.988449	FALSE	0.0021618	0.0501603	0.964998	0.999008	FALSE	-0.0098	0.0304	0.7463	0.99344	FALSE
16681511	NM_032368	LZIC	-0.0214328	0.0310483	0.487466	0.973159	FALSE	0.0579352	0.0448435	0.191889	0.926694	FALSE	0.0046	0.026	0.8592	0.996796	FALSE
16681531	NM_004401	DFFA	0.0486179	0.0328244	0.137449	0.916995	FALSE	-0.0373907	0.0478704	0.427796	0.96775	FALSE	0.0208	0.0276	0.4522	0.981581	FALSE
16681542	NM_001079843	CASZ1	-0.0376263	0.0446224	0.396548	0.967892	FALSE	-0.0426758	0.0631244	0.492177	0.97392	FALSE	-0.0393	0.0372	0.2898	0.968008	FALSE
16681576	NM_001170754	C1orf127	0.0025916	0.0432859	0.951939	0.997263	FALSE	-0.0073792	0.0586086	0.897999	0.99778	FALSE	-0.001	0.0355	0.9782	0.999602	FALSE
16681595	NM_006610	MASP2	0.0106706	0.0398755	0.787655	0.993342	FALSE	-0.00637046	0.0586252	0.911905	0.998173	FALSE	0.0052	0.0336	0.8769	0.996796	FALSE
16681611	NM_003132	SRM	-0.0235195	0.026277	0.368233	0.9669	FALSE	-0.0582724	0.0473527	0.213515	0.930611	FALSE	-0.0318	0.0235	0.1748	0.941642	FALSE
16681625	NM_001001998	EXOSC10	0.0159623	0.021156	0.447975	0.971944	FALSE	-0.0655815	0.0312465	0.0363103	0.906452	FALSE	-0.01	0.0179	0.5755	0.984579	FALSE
16681661	NM_004958	MTOR	-0.0128612	0.0174463	0.458442	0.972213	FALSE	-0.0375569	0.0344814	0.270146	0.946285	FALSE	-0.018	0.0159	0.2582	0.959751	FALSE
16681735	ENST00000466919	FBXO2	0.0443604	0.0349794	0.202987	0.939235	FALSE	0.0129299	0.0452597	0.771228	0.992907	FALSE	0.0325	0.0282	0.2498	0.959751	FALSE
16681749	NM_001127325	MAD2L2	0.024292	0.0330229	0.459401	0.972213	FALSE	-0.0272531	0.0468635	0.55441	0.9813	FALSE	0.007	0.0275	0.8001	0.994968	FALSE
16681771	XR_426653	LOC102724659	0.000810177	0.0375038	0.98265	0.998028	FALSE	-0.00215846	0.0474924	0.963091	0.998767	FALSE	-0.0003	0.03	0.9909	0.999729	FALSE
16681775	NM_005957	MTHFR	0.0302767	0.0326328	0.351026	0.965496	FALSE	-0.057119	0.0484235	0.232843	0.935407	FALSE	0.0026	0.0276	0.9243	0.997987	FALSE
16681799	NM_006172	NPPA	-0.0246941	0.0441104	0.573255	0.982004	FALSE	-0.0832658	0.0733176	0.25046	0.938392	FALSE	-0.0405	0.0386	0.2939	0.968477	FALSE
16681806	NM_002521	NPPB	0.0266939	0.0323441	0.406627	0.967892	FALSE	-0.0157757	0.0462826	0.728691	0.991345	FALSE	0.0126	0.027	0.6417	0.989781	FALSE
16681812	ENST00000364931	RNU5E-4P	0.091399	0.0573711	0.110336	0.913923	FALSE	0.101982	0.0697805	0.140749	0.914149	FALSE	0.0957	0.0452	0.03404	0.88961	FALSE
16681814	NM_138346	KIAA2013	0.0517831	0.0249841	0.0383605	0.887256	FALSE	0.0616585	0.0386975	0.108954	0.9076	FALSE	0.0547	0.0214	0.01059	0.845738	FALSE
16681823	ENST00000364265	RNU6-777P	-0.00569025	0.0359894	0.873542	0.994425	FALSE	0.024783	0.0486701	0.604579	0.981788	FALSE	0.0052	0.0295	0.8597	0.996796	FALSE
16681827	NM_004753	DHRS3	0.0288354	0.0361717	0.42277	0.968717	FALSE	-0.0365271	0.0537648	0.490058	0.97392	FALSE	0.0082	0.0306	0.7887	0.993903	FALSE
16681840	ENST00000408413	RNU6ATAC18P	0.108908	0.0716047	0.127269	0.915739	FALSE	0.0467762	0.102027	0.640969	0.984379	FALSE	0.0881	0.0598	0.1403	0.939095	FALSE
16681842	OTTHUMT00000099354	RP5-845O24.8	0.00731231	0.0480927	0.878352	0.994595	FALSE	-0.0184716	0.0714975	0.792572	0.994816	FALSE	-0.0008	0.0407	0.9838	0.999602	FALSE
16681845	NM_001146344	PRAMEF11	0.0248438	0.0639684	0.69589	0.991847	FALSE	0.0912936	0.0760243	0.224634	0.93444	FALSE	0.0527	0.0499	0.2907	0.968008	FALSE
16681852	NM_001013631	HNRNPCL1	-0.0108037	0.039314	0.78208	0.993239	FALSE	0.0520382	0.0432481	0.223722	0.93444	FALSE	0.0179	0.0296	0.5452	0.98427	FALSE
16681856	NM_001009611	PRAMEF4	0.0516484	0.0552187	0.347134	0.964304	FALSE	-0.0733778	0.0642074	0.24753	0.938392	FALSE	-0.0021	0.0427	0.9609	0.999389	FALSE
16681862	NM_001039361	PRAMEF10	-0.0442055	0.0565069	0.43146	0.97026	FALSE	-0.114584	0.083728	0.167266	0.918612	FALSE	-0.0665	0.0478	0.1638	0.939095	FALSE
16681884	uc010obg.2	HNRNPCL2	-0.036084	0.0721473	0.614773	0.985873	FALSE	-0.093623	0.115147	0.409234	0.967698	FALSE	-0.0525	0.0624	0.3997	0.981581	FALSE
16681887	ENST00000423177	PRAMEF26	0.0317797	0.0712512	0.653537	0.988449	FALSE	0.105897	0.0906119	0.237126	0.936206	FALSE	0.0604	0.0571	0.2898	0.968008	FALSE
16681896	ENST00000384703	RNU6-1072P	-0.0441604	0.036886	0.229284	0.946686	FALSE	-0.0365419	0.047753	0.437181	0.96775	FALSE	-0.0413	0.0298	0.1653	0.939095	FALSE
16681901	ENST00000357367	PRAMEF8	-0.0562241	0.0382986	0.140936	0.916995	FALSE	0.042878	0.0520745	0.40335	0.967134	FALSE	-0.021	0.0315	0.5042	0.98173	FALSE
16681907	NM_001024661	PRAMEF14	0.0357374	0.043029	0.403667	0.967892	FALSE	0.0160076	0.0604464	0.787503	0.994245	FALSE	0.029	0.0357	0.4169	0.981581	FALSE
16681914	ENST00000376101	LOC391003	0.00416074	0.0355645	0.906248	0.995313	FALSE	0.0626354	0.0482874	0.190136	0.925563	FALSE	0.025	0.0292	0.3922	0.979982	FALSE
16681920	NM_001012276	PRAMEF8	-0.0371666	0.0362991	0.303545	0.956811	FALSE	0.0232206	0.0453204	0.602344	0.981788	FALSE	-0.0133	0.0289	0.6452	0.98993	FALSE
16681933	ENST00000540591	LOC391003	-0.0033247	0.031495	0.91537	0.996263	FALSE	0.10289	0.0421952	0.0157158	0.866114	FALSE	0.0351	0.0257	0.172	0.941642	FALSE
16681940	NM_001010847	LRRC38	-0.0264523	0.04697	0.570966	0.981649	FALSE	0.0264417	0.0650491	0.679198	0.988609	FALSE	-0.0081	0.0388	0.8348	0.995628	FALSE
16681945	ENST00000411020	RNA5SP41	-0.0274711	0.0493735	0.575605	0.982004	FALSE	-0.0256783	0.0555316	0.63811	0.984379	FALSE	-0.0267	0.0376	0.4779	0.981581	FALSE
16681955	ENST00000516342	RNU6-1265P	-0.0114925	0.0324273	0.721315	0.992738	FALSE	-0.0517566	0.0462818	0.2577	0.941261	FALSE	-0.0249	0.0271	0.3575	0.974876	FALSE
16681957	OTTHUMT00000005700	RP11-344F13.1	-0.01267	0.0433478	0.768604	0.993239	FALSE	-0.0703095	0.0456737	0.121177	0.9076	FALSE	-0.0403	0.032	0.2086	0.949912	FALSE
16681963	OTTHUMT00000005696	RP4-704D23.1	-0.0111327	0.035472	0.752085	0.993239	FALSE	0.0731818	0.051091	0.148664	0.915059	FALSE	0.0166	0.0297	0.5754	0.984579	FALSE
16681974	NR_027136	TMEM51-AS1	-0.0411729	0.0469809	0.378288	0.9676	FALSE	-0.0304395	0.0540701	0.567094	0.981693	FALSE	-0.0365	0.0361	0.3123	0.971347	FALSE
16681981	NM_001278501	C1orf195	-0.0695266	0.0413138	0.0918343	0.904697	FALSE	-0.0364341	0.0549879	0.500807	0.975442	FALSE	-0.0574	0.0337	0.08802	0.939095	FALSE
16681986	ENST00000428747	LOC101927417	0.09111	0.0378063	0.0163161	0.84644	FALSE	-0.0334748	0.0538221	0.527325	0.980209	FALSE	0.0494	0.0315	0.1172	0.939095	FALSE
16681989	OTTHUMT00000085368	RP3-467K16.7	0.0200692	0.0419076	0.629873	0.986124	FALSE	-0.0914975	0.0523918	0.0796474	0.906452	FALSE	-0.024	0.0334	0.4724	0.981581	FALSE
16681992	OTTHUMT00000006444	RP3-467K16.4	-0.0315829	0.0455807	0.485832	0.973159	FALSE	0.00760901	0.0709248	0.91302	0.998173	FALSE	-0.02	0.0391	0.6096	0.988534	FALSE
16681996	NM_001229	CASP9	0.049303	0.0317665	0.11974	0.915739	FALSE	-0.0853142	0.0470392	0.0690263	0.906452	FALSE	0.0066	0.0268	0.8062	0.995035	FALSE
16682016	NM_024758	AGMAT	-0.0145913	0.0313213	0.639211	0.987454	FALSE	0.0304211	0.0494625	0.531912	0.980386	FALSE	-0.0015	0.027	0.9547	0.998566	FALSE
16682026	OTTHUMT00000006773	RP4-680D5.2	-0.0585947	0.045302	0.194193	0.936246	FALSE	0.088319	0.066731	0.181427	0.923466	FALSE	-0.0116	0.0382	0.7607	0.99385	FALSE
16682031	OTTHUMT00000008470	RP11-288I21.1	-0.088679	0.036929	0.0166936	0.84644	FALSE	-0.0544251	0.0560026	0.324604	0.955144	FALSE	-0.0782	0.0314	0.01293	0.845738	FALSE
16682036	OTTHUMT00000008509	RP11-169K16.4	0.0708075	0.031855	0.0265159	0.872512	FALSE	0.0145257	0.045851	0.74714	0.991345	FALSE	0.0522	0.0267	0.05016	0.91376	FALSE
16682042	NM_001089591	UQCRHL	-0.0762184	0.0577404	0.185235	0.929788	FALSE	0.166664	0.101342	0.098297	0.9076	FALSE	-0.0158	0.0512	0.7571	0.993633	FALSE
16682044	NR_024279	FLJ37453	-0.0400078	0.0487254	0.409027	0.967892	FALSE	-0.00423571	0.0707884	0.951419	0.998767	FALSE	-0.0284	0.0409	0.4884	0.98173	FALSE
16682047	NM_001242884	ZBTB17	0.00361678	0.0320721	0.909616	0.995313	FALSE	0.0216552	0.059145	0.709475	0.989187	FALSE	0.0078	0.0288	0.787	0.993903	FALSE
16682074	OTTHUMT00000026318	RP11-5P18.5	0.0700816	0.0441379	0.111522	0.914915	FALSE	-0.00865487	0.0593152	0.881905	0.997585	FALSE	0.0417	0.0361	0.2483	0.959751	FALSE
16682077	ENST00000375718	HSPB7	-0.0470484	0.0385096	0.219936	0.94532	FALSE	-0.0201156	0.047368	0.665726	0.988476	FALSE	-0.0362	0.0304	0.2344	0.959725	FALSE
16682090	NM_182623	FAM131C	-0.0172355	0.0410094	0.672321	0.989954	FALSE	0.063582	0.0704525	0.360025	0.959802	FALSE	0.0035	0.0362	0.9227	0.997987	FALSE
16682098	XM_005245751	EPHA2	0.00142055	0.0332352	0.965679	0.997263	FALSE	-0.00908785	0.0483642	0.848296	0.99739	FALSE	-0.002	0.0279	0.9431	0.998426	FALSE
16682120	NM_153213	ARHGEF19	-0.0293509	0.0314114	0.347619	0.96445	FALSE	0.0614469	0.0503464	0.217251	0.931755	FALSE	-0.0036	0.0272	0.8958	0.997401	FALSE
16682144	XR_248745	LOC101927507	-0.0644546	0.0918791	0.480435	0.973159	FALSE	0.126059	0.12428	0.304096	0.952097	FALSE	0.0037	0.0753	0.9608	0.999389	FALSE
16682148	NM_030907	RSG1	-0.00938836	0.0320289	0.767963	0.993239	FALSE	0.0175551	0.0669856	0.789658	0.994767	FALSE	-0.0043	0.0295	0.8842	0.996796	FALSE
16682161	NM_018994	FBXO42	0.0148267	0.0295658	0.613828	0.985609	FALSE	0.0425732	0.0384514	0.262398	0.942055	FALSE	0.0253	0.0239	0.2904	0.968008	FALSE
16682175	NM_198546	SPATA21	-0.0822539	0.0368595	0.0259369	0.871384	FALSE	-0.00593065	0.0559479	0.914053	0.998173	FALSE	-0.0588	0.0314	0.06088	0.935538	FALSE
16682203	NR_023386	CROCCP3	0.0378886	0.0571045	0.504502	0.974786	FALSE	-0.140597	0.0876394	0.106606	0.9076	FALSE	-0.016	0.0488	0.7427	0.99344	FALSE
16682225	NM_017940	NBPF1	-0.064906	0.100671	0.516611	0.975816	FALSE	-0.0014205	0.185553	0.993781	0.999443	FALSE	-0.0503	0.0903	0.5779	0.984781	FALSE
16682259	NR_026752	CROCCP2	-0.0451076	0.0697479	0.51532	0.975816	FALSE	0.0309828	0.118587	0.790289	0.994816	FALSE	-0.0253	0.0613	0.6804	0.990341	FALSE
16682278	NR_026567	ESPNP	0.114162	0.063042	0.0698918	0.893753	FALSE	0.139145	0.104174	0.177504	0.923373	FALSE	0.121	0.055	0.02795	0.873152	FALSE
16682290	NM_001271733	MST1L	-0.02926	0.0519353	0.570816	0.98164	FALSE	-0.0105968	0.0762272	0.887448	0.997585	FALSE	-0.0233	0.0438	0.595	0.985915	FALSE
16682316	OTTHUMT00000006251	RP11-108M9.1	-0.108118	0.0677286	0.109625	0.913923	FALSE	-0.0508968	0.0780741	0.507707	0.97678	FALSE	-0.0833	0.0521	0.1101	0.939095	FALSE
16682322	NR_037446	MIR3675	0.0095759	0.0265489	0.716589	0.992738	FALSE	-0.0186617	0.0328965	0.564131	0.981693	FALSE	-0.0017	0.0211	0.936	0.998426	FALSE
16682333	NM_001135247	MFAP2	-0.0173856	0.0336693	0.603357	0.984627	FALSE	0.00472346	0.0462503	0.917183	0.998173	FALSE	-0.0096	0.0278	0.7285	0.993108	FALSE
16682348	NM_001141973	ATP13A2	-0.0115685	0.0317721	0.714019	0.992593	FALSE	-0.0973744	0.051781	0.0596874	0.906452	FALSE	-0.0354	0.0276	0.2006	0.949912	FALSE
16682384	ENST00000485092	SDHB	0.0194997	0.0243941	0.421506	0.968717	FALSE	0.00800871	0.0373327	0.827133	0.995591	FALSE	0.016	0.0208	0.442	0.981581	FALSE
16682402	NM_007365	PADI2	-0.10539	0.07101	0.13666	0.916995	FALSE	-0.262217	0.118858	0.0281007	0.906452	FALSE	-0.1472	0.0622	0.01794	0.865178	FALSE
16682425	NM_001136204	RCC2	-0.0174811	0.026374	0.504938	0.974786	FALSE	-0.0587642	0.0513686	0.247063	0.938392	FALSE	-0.0262	0.024	0.2736	0.962113	FALSE
16682447	OTTHUMT00000006929	RP11-174G17	0.0484756	0.0402947	0.227041	0.946686	FALSE	-0.0446724	0.0580766	0.434818	0.96775	FALSE	0.0178	0.0338	0.5977	0.985915	FALSE
16682450	NM_152232	TAS1R2	0.0749511	0.0403839	0.0632822	0.892033	FALSE	0.0700955	0.0508268	0.164066	0.917016	FALSE	0.0731	0.0322	0.02339	0.870323	FALSE
16682460	NM_001161504	ALDH4A1	-0.0138691	0.0292922	0.633749	0.98632	FALSE	-0.0674908	0.0401414	0.0911882	0.9076	FALSE	-0.0327	0.0241	0.1748	0.941642	FALSE
16682483	OTTHUMT00000393307	RP13-279N23.2	-0.067196	0.0325349	0.0390361	0.887256	FALSE	-0.0646755	0.0379354	0.0868607	0.9076	FALSE	-0.0661	0.0252	0.008594	0.821417	FALSE
16682485	NR_031622	MIR1290	0.00598959	0.0585541	0.917983	0.996263	FALSE	-0.0719377	0.0651379	0.263594	0.942149	FALSE	-0.0292	0.0444	0.5103	0.983041	FALSE
16682487	NM_001136265	IFFO2	0.0362107	0.0409679	0.374229	0.9676	FALSE	-0.000227394	0.0630491	0.99707	0.999443	FALSE	0.0252	0.035	0.4712	0.981581	FALSE
16682499	NM_020765	UBR4	0.00279185	0.021694	0.896922	0.995265	FALSE	0.013257	0.0404732	0.738877	0.991345	FALSE	0.0052	0.0195	0.7914	0.993903	FALSE
16682631	NM_001271427	EMC1	-0.00754981	0.0278592	0.785023	0.993342	FALSE	-0.0476154	0.0590109	0.412781	0.96775	FALSE	-0.015	0.0257	0.5607	0.98427	FALSE
16682671	NR_040288	AKR7L	-0.017931	0.054134	0.738841	0.993126	FALSE	-0.0373696	0.0659291	0.564452	0.981693	FALSE	-0.0258	0.0426	0.5443	0.98427	FALSE
16682679	NM_012067	AKR7A3	-0.0282103	0.0489066	0.561682	0.981503	FALSE	0.0775662	0.069633	0.25954	0.941803	FALSE	0.0072	0.0408	0.8604	0.996796	FALSE
16682689	NR_037847	LOC100506730	0.00307252	0.0414755	0.940552	0.996917	FALSE	0.0402933	0.0704906	0.561172	0.981693	FALSE	0.0128	0.0365	0.7261	0.992783	FALSE
16682691	uc009vpi.1	AKR7A2	-0.0514757	0.0474005	0.275279	0.949637	FALSE	0.0560467	0.0769488	0.459464	0.968908	FALSE	-0.0215	0.0412	0.6017	0.986926	FALSE
16682702	ENST00000363533	RNU6-1099P	0.027428	0.0611074	0.651488	0.988449	FALSE	0.0431154	0.0962799	0.648732	0.985207	FALSE	0.032	0.0526	0.5433	0.98427	FALSE
16682704	NM_001206540	CAPZB	0.0141559	0.0208408	0.494458	0.974086	FALSE	-0.00227972	0.0377648	0.950989	0.998767	FALSE	0.0103	0.0186	0.5816	0.984798	FALSE
16682726	AK096102	LOC100130193	-0.0299094	0.0456673	0.510004	0.975816	FALSE	0.141824	0.0568318	0.0135529	0.866114	FALSE	0.0383	0.0363	0.2917	0.968008	FALSE
16682730	OTTHUMT00000007696	RP5-1056L3.1	-0.000856758	0.03096	0.977775	0.997263	FALSE	0.0864796	0.0538146	0.106027	0.9076	FALSE	0.0212	0.0274	0.4394	0.981581	FALSE
16682733	ENST00000375127	TMCO4	0.0183663	0.0505024	0.714348	0.992738	FALSE	-0.0150247	0.0723199	0.832504	0.996491	FALSE	0.0073	0.0422	0.8631	0.996796	FALSE
16682760	NM_019062	RNF186	-0.0702578	0.0361677	0.0520464	0.891538	FALSE	0.0479967	0.0476498	0.307429	0.952097	FALSE	-0.0265	0.0294	0.3667	0.975239	FALSE
16682764	NM_014589	PLA2G2E	-0.0857481	0.0380947	0.0246946	0.871384	FALSE	0.0285138	0.0449027	0.518722	0.978352	FALSE	-0.0374	0.0296	0.2064	0.949912	FALSE
16682771	ENST00000496748	PLA2G2A	0.0458093	0.0470621	0.327942	0.959531	FALSE	0.0799371	0.0662428	0.222404	0.93444	FALSE	0.0574	0.0391	0.1423	0.939095	FALSE
16682785	NM_001271814	PLA2G2D	-0.0532983	0.0380865	0.160334	0.926282	FALSE	-0.0492474	0.0479078	0.297699	0.951826	FALSE	-0.0517	0.0304	0.08877	0.939095	FALSE
16682792	NM_001105572	PLA2G2C	-0.0256749	0.0396255	0.514533	0.975816	FALSE	0.00640935	0.0471671	0.889966	0.997585	FALSE	-0.0123	0.0309	0.6919	0.990342	FALSE
16682801	NR_110078	UBXN10-AS1	0.0292375	0.0519113	0.570934	0.98164	FALSE	0.0395594	0.0747857	0.590664	0.981788	FALSE	0.0326	0.0435	0.453	0.981581	FALSE
16682804	OTTHUMT00000007948	RP4-745E8.2	-0.0470235	0.0556413	0.395486	0.967892	FALSE	0.0564683	0.0648586	0.377097	0.965474	FALSE	-0.0027	0.043	0.9506	0.998426	FALSE
16682807	NR_033887	LINC01141	0.0272716	0.0338989	0.418535	0.9683	FALSE	-0.0545329	0.0530562	0.297761	0.951826	FALSE	0.0032	0.0291	0.9116	0.997987	FALSE
16682825	OTTHUMT00000007960	RP4-749H3.2	0.105242	0.0436774	0.0163326	0.84644	FALSE	0.0469391	0.0655426	0.466982	0.970857	FALSE	0.0871	0.0371	0.01883	0.868771	FALSE
16682829	ENST00000489020	CAMK2N1	-0.0412419	0.037083	0.263921	0.949637	FALSE	-0.0551184	0.0529029	0.291274	0.951826	FALSE	-0.0459	0.031	0.1385	0.939095	FALSE
16682835	NM_024544	MUL1	0.0119896	0.0369491	0.743968	0.993239	FALSE	-0.128514	0.0643499	0.0459616	0.906452	FALSE	-0.0233	0.0327	0.4752	0.981581	FALSE
16682842	NM_005216	DDOST	0.00830467	0.0242285	0.730103	0.992967	FALSE	0.0112328	0.0392392	0.770774	0.992907	FALSE	0.0091	0.021	0.6644	0.990341	FALSE
16682861	NM_001122819	KIF17	0.0217811	0.0365032	0.548299	0.980034	FALSE	-0.0242576	0.0443078	0.577773	0.981693	FALSE	0.003	0.0287	0.918	0.997987	FALSE
16682886	NM_001103160	SH2D5	-0.0125274	0.0365192	0.729898	0.992936	FALSE	-0.0519897	0.0437023	0.228935	0.934702	FALSE	-0.0289	0.0286	0.3109	0.971347	FALSE
16682904	XR_426610	HP1BP3	0.00937186	0.0232691	0.685226	0.991368	FALSE	0.037065	0.0310509	0.227375	0.934702	FALSE	0.0195	0.019	0.3055	0.971347	FALSE
16682930	NM_001198801	EIF4G3	-0.00711319	0.0234343	0.759969	0.993239	FALSE	0.0055193	0.0404442	0.889498	0.997585	FALSE	-0.0039	0.0207	0.8508	0.996509	FALSE
16682987	NR_031657	MIR1256	0.0883159	0.0658866	0.178574	0.926838	FALSE	0.213205	0.0985425	0.0311364	0.906452	FALSE	0.1274	0.0559	0.02256	0.870323	FALSE
16682989	ENST00000264205	ECE1	-0.00341857	0.0287813	0.904824	0.995313	FALSE	-0.0163466	0.0356818	0.641224	0.984379	FALSE	-0.0086	0.0228	0.7073	0.991315	FALSE
16683022	NM_001145657	RAP1GAP	0.079163	0.205751	0.698588	0.992251	FALSE	0.532208	0.29769	0.0729633	0.906452	FALSE	0.2275	0.1726	0.1875	0.94588	FALSE
16683061	NM_001032730	USP48	-0.0311183	0.0224971	0.165193	0.926282	FALSE	-0.0243524	0.0362136	0.49447	0.97392	FALSE	-0.0292	0.0195	0.1341	0.939095	FALSE
16683105	NM_001291860	HSPG2	-0.0136555	0.0256508	0.592193	0.982729	FALSE	0.0499997	0.0394332	0.200139	0.928864	FALSE	0.0055	0.0219	0.8011	0.994968	FALSE
16683216	ENST00000455966	LOC101928043	0.00615764	0.0462698	0.893427	0.995265	FALSE	-0.0129615	0.0671423	0.844199	0.997188	FALSE	-0.0001	0.0389	0.9984	0.999815	FALSE
16683221	ENST00000415567	WNT4	0.0136591	0.0428095	0.748098	0.993239	FALSE	-0.0707842	0.060823	0.239078	0.936449	FALSE	-0.0147	0.0357	0.6811	0.990341	FALSE
16683234	OTTHUMT00000008058	RP11-69E9.1	-0.0694672	0.0479022	0.145798	0.917977	FALSE	-0.0415321	0.0636766	0.507492	0.97678	FALSE	-0.0592	0.039	0.1289	0.939095	FALSE
16683237	NR_036214	MIR4253	0.00853337	0.0802857	0.914791	0.996263	FALSE	-0.0591294	0.0954747	0.529068	0.980209	FALSE	-0.0198	0.0626	0.7517	0.99344	FALSE
16683239	NM_001289974	LACTBL1	-0.0719721	0.039826	0.0704621	0.893753	FALSE	0.0452684	0.0609915	0.451019	0.968753	FALSE	-0.0365	0.034	0.2838	0.965381	FALSE
16683245	NM_001242521	C1orf234	-0.0208654	0.045496	0.644424	0.987685	FALSE	0.127073	0.0572851	0.0272856	0.906452	FALSE	0.037	0.0363	0.3079	0.971347	FALSE
16683250	NM_001142546	LUZP1	-0.0715743	0.0412937	0.0826034	0.904697	FALSE	-0.0475254	0.0541936	0.373669	0.96487	FALSE	-0.0626	0.0335	0.06138	0.935538	FALSE
16683264	NM_000864	HTR1D	0.0355703	0.0372835	0.337607	0.96295	FALSE	-0.0384522	0.0518036	0.450983	0.968753	FALSE	0.01	0.0309	0.746	0.99344	FALSE
16683268	NR_110616	LINC01355	0.0171094	0.037016	0.641833	0.987547	FALSE	-0.0180448	0.0607538	0.762428	0.992907	FALSE	0.0075	0.0323	0.8171	0.995035	FALSE
16683271	NM_001102397	HNRNPR	0.0156996	0.0275471	0.566367	0.981632	FALSE	-0.0579564	0.0429371	0.17305	0.92241	FALSE	-0.0061	0.0237	0.7975	0.994968	FALSE
16683290	NM_030634	ZNF436	0.0361073	0.0368562	0.32483	0.958603	FALSE	-0.0359164	0.0680821	0.591663	0.981788	FALSE	0.0195	0.0331	0.5547	0.98427	FALSE
16683300	NM_003196	TCEA3	0.0426226	0.0399337	0.283569	0.952743	FALSE	0.0992354	0.0783526	0.200641	0.928864	FALSE	0.0545	0.0363	0.1337	0.939095	FALSE
16683317	NM_001143778	ASAP3	0.0175149	0.0413965	0.670253	0.989954	FALSE	-0.0351112	0.052293	0.495132	0.974146	FALSE	-0.003	0.0331	0.9278	0.998426	FALSE
16683358	NM_004091	E2F2	0.112359	0.0422347	0.00815391	0.794893	TRUE	-0.0432852	0.0731212	0.547358	0.980704	FALSE	0.0729	0.0373	0.05089	0.91376	FALSE
16683369	OTTHUMT00000091258	RP1-150O5.3	-0.0506452	0.0488065	0.297111	0.954747	FALSE	0.103955	0.0568389	0.0667928	0.906452	FALSE	0.0157	0.0377	0.6775	0.990341	FALSE
16683377	NM_002167	ID3	-0.0499606	0.0441273	0.255448	0.949637	FALSE	0.0857372	0.0629409	0.169208	0.919807	FALSE	-0.0047	0.0368	0.8991	0.997489	FALSE
16683387	NR_038280	TCEB3-AS1	0.044025	0.0430078	0.303661	0.956811	FALSE	-0.00514551	0.059204	0.929487	0.99836	FALSE	0.0268	0.0355	0.4495	0.981581	FALSE
16683397	NM_000403	GALE	-0.0293956	0.050386	0.557227	0.981126	FALSE	0.0107306	0.0597235	0.854865	0.997585	FALSE	-0.0125	0.0392	0.7496	0.99344	FALSE
16683423	ENST00000496907	HMGCL	0.0320642	0.0294353	0.273812	0.949637	FALSE	-0.0570717	0.0411948	0.162181	0.915547	FALSE	0.0016	0.0244	0.9492	0.998426	FALSE
16683445	NM_000147	FUCA1	-0.0747167	0.099311	0.449268	0.971944	FALSE	0.149405	0.155667	0.33059	0.955733	FALSE	-0.009	0.0854	0.916	0.997987	FALSE
16683460	NM_001841	CNR2	-0.0582015	0.0312506	0.0623808	0.892033	FALSE	0.0546508	0.0522064	0.289014	0.951727	FALSE	-0.028	0.0274	0.3059	0.971347	FALSE
16683490	OTTHUMT00000039095	RP11-4M23.7	-0.0128722	0.0249384	0.6035	0.984627	FALSE	-0.0335289	0.0432123	0.430844	0.96775	FALSE	-0.0181	0.022	0.4114	0.981581	FALSE
16683493	NM_152372	MYOM3	-0.0412832	0.0294638	0.159815	0.926282	FALSE	-0.0640806	0.0438119	0.140439	0.914053	FALSE	-0.0485	0.0249	0.05189	0.91376	FALSE
16683541	NM_021258	IL22RA1	0.000443731	0.0403952	0.991177	0.998976	FALSE	-0.032988	0.0538415	0.533474	0.980704	FALSE	-0.0117	0.0329	0.7214	0.992577	FALSE
16683551	NM_170743	IFNLR1	0.0595183	0.0369351	0.106339	0.911908	FALSE	-0.087227	0.056704	0.121437	0.9076	FALSE	0.0152	0.0316	0.6297	0.989781	FALSE
16683567	OTTHUMT00000008410	RP11-10N16.3	0.0095076	0.0437609	0.826884	0.994425	FALSE	0.0455819	0.0594356	0.436177	0.96775	FALSE	0.0223	0.0359	0.534	0.98427	FALSE
16683574	NM_001199012	STPG1	0.00806078	0.0441999	0.854341	0.994425	FALSE	0.00616348	0.0644076	0.922383	0.99822	FALSE	0.0074	0.0372	0.8412	0.995628	FALSE
16683607	NR_045407	RCAN3AS	0.0214608	0.0469789	0.645726	0.987802	FALSE	-0.0556571	0.074117	0.445743	0.96775	FALSE	-0.0009	0.0405	0.9814	0.999602	FALSE
16683612	NR_109781	LOC100506985	0.0121166	0.0482303	0.800363	0.993342	FALSE	0.0817107	0.0749496	0.269704	0.946285	FALSE	0.0328	0.0414	0.4283	0.981581	FALSE
16683622	ENST00000459588	RNU6-1208P	-0.0330653	0.0542391	0.539675	0.979769	FALSE	0.00985707	0.0595582	0.866195	0.997585	FALSE	-0.0134	0.0408	0.7428	0.99344	FALSE
16683624	NM_001031680	RUNX3	-0.00562976	0.0366144	0.876994	0.994425	FALSE	-0.0653475	0.0755446	0.380161	0.965474	FALSE	-0.0172	0.0336	0.6099	0.988534	FALSE
16683639	OTTHUMT00000009331	RP4-799D16.1	-0.011982	0.0415359	0.771538	0.993239	FALSE	0.0284443	0.0682912	0.671753	0.988609	FALSE	-0.0009	0.0362	0.9799	0.999602	FALSE
16683644	NM_015484	SYF2	-0.0328504	0.0333986	0.32291	0.957726	FALSE	-0.0448013	0.0511389	0.374147	0.96487	FALSE	-0.0365	0.0285	0.201	0.949912	FALSE
16683655	NM_020317	RSRP1	0.0537926	0.0290848	0.0641953	0.892033	FALSE	-0.053848	0.0510256	0.285161	0.951727	FALSE	0.027	0.0258	0.2948	0.968477	FALSE
16683678	ENST00000349320	RHCE	-0.0778497	0.0510335	0.126156	0.915739	FALSE	-0.117416	0.0737972	0.109451	0.9076	FALSE	-0.0908	0.0428	0.03387	0.88961	FALSE
16683700	OTTHUMT00000012833	RP1-187B23.1	-0.0305263	0.0453284	0.49814	0.974786	FALSE	-0.153656	0.0566157	0.00754518	0.866114	TRUE	-0.0792	0.0361	0.02811	0.873152	FALSE
16683703	NR_024498	LOC646471	-0.0321467	0.0331741	0.330099	0.960465	FALSE	0.00976204	0.0500324	0.842552	0.997115	FALSE	-0.0192	0.0282	0.4964	0.98173	FALSE
16683712	NM_024037	AUNIP	0.0686279	0.0452974	0.128742	0.915739	FALSE	0.109343	0.0512443	0.0334339	0.906452	FALSE	0.0867	0.0346	0.01217	0.845738	FALSE
16683719	NM_178422	PAQR7	-0.00328299	0.0403846	0.934777	0.996917	FALSE	-0.00741789	0.068571	0.912297	0.998173	FALSE	-0.0044	0.0355	0.9022	0.997737	FALSE
16683723	NM_005563	STMN1	-0.045944	0.0353805	0.192435	0.934489	FALSE	0.0296684	0.0546591	0.581026	0.981693	FALSE	-0.0233	0.0303	0.4415	0.981581	FALSE
16683739	NM_000437	PAFAH2	-0.00212125	0.0312743	0.945562	0.997191	FALSE	-0.0395495	0.0454908	0.377772	0.965474	FALSE	-0.0143	0.0263	0.5867	0.98492	FALSE
16683758	NM_032513	SLC30A2	-0.0428674	0.0355199	0.225573	0.946686	FALSE	-0.0571924	0.0431243	0.180549	0.923466	FALSE	-0.0487	0.0279	0.08116	0.937123	FALSE
16683771	NM_032588	TRIM63	-0.0285942	0.0382473	0.452122	0.971944	FALSE	-0.0627808	0.0527742	0.228943	0.934702	FALSE	-0.0405	0.0316	0.1995	0.949912	FALSE
16683781	OTTHUMT00000019844	RP11-96L14.7	0.0070708	0.0461799	0.877504	0.994425	FALSE	0.0058526	0.0612519	0.9225	0.99822	FALSE	0.0066	0.0376	0.8601	0.996796	FALSE
16683788	NM_001077262	UBXN11	0.00412668	0.0475905	0.93044	0.9963	FALSE	-0.0123098	0.0618218	0.839367	0.997115	FALSE	-0.0021	0.0384	0.9572	0.99904	FALSE
16683817	NM_001039775	AIM1L	0.00180995	0.041422	0.964914	0.997263	FALSE	-0.0201108	0.0429856	0.634171	0.983883	FALSE	-0.0088	0.0304	0.7708	0.99387	FALSE
[truncated: 34,460 more rows]

## Sheet: Table S2 Autism GeneOverlap
Database	Link	Comparison	Direction	Intersect	OddsRatio	pvalue	qvalue	GeneSymbol
Blood	https://www.ncbi.nlm.nih.gov/pubmed/27862943	ASD_Diff	All	8	0.561382	0.969445	1	RPS18, OR2AG2, SNORD104
Blood	https://www.ncbi.nlm.nih.gov/pubmed/27862943	ASD_Diff	Down	1	0.133681	0.999371	1	OR2AG2
Blood	https://www.ncbi.nlm.nih.gov/pubmed/27862943	ASD_Diff	Up	7	1.0655	0.488529	1	RPS18, SNORD104
Cerebellum	https://www.ncbi.nlm.nih.gov/pubmed/27919067	ASD_Diff	All	0	0	1	1
Cerebellum	https://www.ncbi.nlm.nih.gov/pubmed/27919067	ASD_Diff	Down	0	0	1	1
Cerebellum	https://www.ncbi.nlm.nih.gov/pubmed/27919067	ASD_Diff	Up	0	0	1	1
Cortex1	https://www.ncbi.nlm.nih.gov/pubmed/25494366	ASD_Diff	All	3	0.749458	0.762328	1	KIFC3, FOS, ZNF587B
Cortex1	https://www.ncbi.nlm.nih.gov/pubmed/25494366	ASD_Diff	Down	2	1.29599	0.459648	1	KIFC3, FOS
Cortex1	https://www.ncbi.nlm.nih.gov/pubmed/25494366	ASD_Diff	Up	1	0.407487	0.913741	1	ZNF587B
Cortex2	https://www.ncbi.nlm.nih.gov/pubmed/27919067	ASD_Diff	All	5	0.415989	0.99148	1	COL19A1, DHX30, SYT4, GNG12, MAFF
Cortex2	https://www.ncbi.nlm.nih.gov/pubmed/27919067	ASD_Diff	Down	3	0.49027	0.941634	1	COL19A1, DHX30, SYT4
Cortex2	https://www.ncbi.nlm.nih.gov/pubmed/27919067	ASD_Diff	Up	2	0.350707	0.976795	1	GNG12, MAFF
LCL	https://www.ncbi.nlm.nih.gov/pubmed/27529825	ASD_Diff	All	0	0	1	1
LCL	https://www.ncbi.nlm.nih.gov/pubmed/27529825	ASD_Diff	Down	0	0	1	1
LCL	https://www.ncbi.nlm.nih.gov/pubmed/27529825	ASD_Diff	Up	0	0	1	1
PGC	https://www.ncbi.nlm.nih.gov/pubmed/28540026	ASD_Diff	All	1	0.636576	0.792783	1	MIR1226
PGC	https://www.ncbi.nlm.nih.gov/pubmed/28540026	ASD_Diff	Down	1	1.2748	0.546293	1	MIR1226
PGC	https://www.ncbi.nlm.nih.gov/pubmed/28540026	ASD_Diff	Up	0	0	1	1
SFARI	https://gene.sfari.org/	ASD_Diff	High Confidence	0	0	1	1
SFARI	https://gene.sfari.org/	ASD_Diff	Hypothesized	2	0.461709	0.928776	1	SLC7A3, VSIG4
SFARI	https://gene.sfari.org/	ASD_Diff	Minimal	2	0.553434	0.874894	1	SLC7A3, VSIG4
SFARI	https://gene.sfari.org/	ASD_Diff	Strong	0	0	1	1
SFARI	https://gene.sfari.org/	ASD_Diff	Suggestive	1	0.442367	0.895455	1	SLC7A3
SFARI	https://gene.sfari.org/	ASD_Diff	Syndromic	0	0	1	1
Blood	https://www.ncbi.nlm.nih.gov/pubmed/27862943	ASD_Down	All	7	0.909297	0.649866	1	RPS18, OR2AG2
Blood	https://www.ncbi.nlm.nih.gov/pubmed/27862943	ASD_Down	Down	1	0.24282	0.983072	1	OR2AG2
Blood	https://www.ncbi.nlm.nih.gov/pubmed/27862943	ASD_Down	Up	6	1.68274	0.159252	1	RPS18
Cerebellum	https://www.ncbi.nlm.nih.gov/pubmed/27919067	ASD_Down	All	0	0	1	1
Cerebellum	https://www.ncbi.nlm.nih.gov/pubmed/27919067	ASD_Down	Down	0	0	1	1
Cerebellum	https://www.ncbi.nlm.nih.gov/pubmed/27919067	ASD_Down	Up	0	0	1	1
Cortex1	https://www.ncbi.nlm.nih.gov/pubmed/25494366	ASD_Down	All	1	0.448244	0.892304	1	ZNF587B
Cortex1	https://www.ncbi.nlm.nih.gov/pubmed/25494366	ASD_Down	Down	0	0	1	1
Cortex1	https://www.ncbi.nlm.nih.gov/pubmed/25494366	ASD_Down	Up	1	0.740208	0.742246	1	ZNF587B
Cortex2	https://www.ncbi.nlm.nih.gov/pubmed/27919067	ASD_Down	All	3	0.452189	0.958763	1	DHX30, GNG12, MAFF
Cortex2	https://www.ncbi.nlm.nih.gov/pubmed/27919067	ASD_Down	Down	1	0.293523	0.966114	1	DHX30
Cortex2	https://www.ncbi.nlm.nih.gov/pubmed/27919067	ASD_Down	Up	2	0.639598	0.818791	1	GNG12, MAFF
LCL	https://www.ncbi.nlm.nih.gov/pubmed/27529825	ASD_Down	All	0	0	1	1
LCL	https://www.ncbi.nlm.nih.gov/pubmed/27529825	ASD_Down	Down	0	0	1	1
LCL	https://www.ncbi.nlm.nih.gov/pubmed/27529825	ASD_Down	Up	0	0	1	1
PGC	https://www.ncbi.nlm.nih.gov/pubmed/28540026	ASD_Down	All	1	1.29923	0.540142	1	MIR1226
PGC	https://www.ncbi.nlm.nih.gov/pubmed/28540026	ASD_Down	Down	1	2.60176	0.322979	1	MIR1226
PGC	https://www.ncbi.nlm.nih.gov/pubmed/28540026	ASD_Down	Up	0	0	1	1
SFARI	https://gene.sfari.org/	ASD_Down	High Confidence	0	0	1	1
SFARI	https://gene.sfari.org/	ASD_Down	Hypothesized	0	0	1	1
SFARI	https://gene.sfari.org/	ASD_Down	Minimal	0	0	1	1
SFARI	https://gene.sfari.org/	ASD_Down	Strong	0	0	1	1
SFARI	https://gene.sfari.org/	ASD_Down	Suggestive	0	0	1	1
SFARI	https://gene.sfari.org/	ASD_Down	Syndromic	0	0	1	1
Blood	https://www.ncbi.nlm.nih.gov/pubmed/27862943	ASD_Up	All	1	0.153089	0.998299	1	SNORD104
Blood	https://www.ncbi.nlm.nih.gov/pubmed/27862943	ASD_Up	Down	0	0	1	1
Blood	https://www.ncbi.nlm.nih.gov/pubmed/27862943	ASD_Up	Up	1	0.33289	0.949573	1	SNORD104
Cerebellum	https://www.ncbi.nlm.nih.gov/pubmed/27919067	ASD_Up	All	0	0	1	1
Cerebellum	https://www.ncbi.nlm.nih.gov/pubmed/27919067	ASD_Up	Down	0	0	1	1
Cerebellum	https://www.ncbi.nlm.nih.gov/pubmed/27919067	ASD_Up	Up	0	0	1	1
Cortex1	https://www.ncbi.nlm.nih.gov/pubmed/25494366	ASD_Up	All	2	1.1302	0.532012	1	KIFC3, FOS
Cortex1	https://www.ncbi.nlm.nih.gov/pubmed/25494366	ASD_Up	Down	2	2.94962	0.15212	1	KIFC3, FOS
Cortex1	https://www.ncbi.nlm.nih.gov/pubmed/25494366	ASD_Up	Up	0	0	1	1
Cortex2	https://www.ncbi.nlm.nih.gov/pubmed/27919067	ASD_Up	All	2	0.372823	0.968459	1	COL19A1, SYT4
Cortex2	https://www.ncbi.nlm.nih.gov/pubmed/27919067	ASD_Up	Down	2	0.739728	0.752869	1	COL19A1, SYT4
Cortex2	https://www.ncbi.nlm.nih.gov/pubmed/27919067	ASD_Up	Up	0	0	1	1
LCL	https://www.ncbi.nlm.nih.gov/pubmed/27529825	ASD_Up	All	0	0	1	1
LCL	https://www.ncbi.nlm.nih.gov/pubmed/27529825	ASD_Up	Down	0	0	1	1
LCL	https://www.ncbi.nlm.nih.gov/pubmed/27529825	ASD_Up	Up	0	0	1	1
PGC	https://www.ncbi.nlm.nih.gov/pubmed/28540026	ASD_Up	All	0	0	1	1
PGC	https://www.ncbi.nlm.nih.gov/pubmed/28540026	ASD_Up	Down	0	0	1	1
PGC	https://www.ncbi.nlm.nih.gov/pubmed/28540026	ASD_Up	Up	0	0	1	1
SFARI	https://gene.sfari.org/	ASD_Up	High Confidence	0	0	1	1
SFARI	https://gene.sfari.org/	ASD_Up	Hypothesized	2	0.925792	0.638547	1	SLC7A3, VSIG4
SFARI	https://gene.sfari.org/	ASD_Up	Minimal	2	1.1097	0.542024	1	SLC7A3, VSIG4
SFARI	https://gene.sfari.org/	ASD_Up	Strong	0	0	1	1
SFARI	https://gene.sfari.org/	ASD_Up	Suggestive	1	0.881874	0.680422	1	SLC7A3
SFARI	https://gene.sfari.org/	ASD_Up	Syndromic	0	0	1	1
Blood	https://www.ncbi.nlm.nih.gov/pubmed/27862943	NonTD_Diff	All	1	0.173433	0.996438	1	TYMS
Blood	https://www.ncbi.nlm.nih.gov/pubmed/27862943	NonTD_Diff	Down	1	0.342612	0.945097	1	TYMS
Blood	https://www.ncbi.nlm.nih.gov/pubmed/27862943	NonTD_Diff	Up	0	0	1	1
Cerebellum	https://www.ncbi.nlm.nih.gov/pubmed/27919067	NonTD_Diff	All	1	1.20184	0.567945	1	DHCR24
Cerebellum	https://www.ncbi.nlm.nih.gov/pubmed/27919067	NonTD_Diff	Down	1	2.18375	0.371191	1	DHCR24
Cerebellum	https://www.ncbi.nlm.nih.gov/pubmed/27919067	NonTD_Diff	Up	0	0	1	1
Cortex1	https://www.ncbi.nlm.nih.gov/pubmed/25494366	NonTD_Diff	All	1	0.632458	0.795179	1	GNAO1
Cortex1	https://www.ncbi.nlm.nih.gov/pubmed/25494366	NonTD_Diff	Down	0	0	1	1
Cortex1	https://www.ncbi.nlm.nih.gov/pubmed/25494366	NonTD_Diff	Up	1	1.04441	0.61889	1	GNAO1
Cortex2	https://www.ncbi.nlm.nih.gov/pubmed/27919067	NonTD_Diff	All	1	0.208828	0.990983	1	DHCR24
Cortex2	https://www.ncbi.nlm.nih.gov/pubmed/27919067	NonTD_Diff	Down	1	0.41415	0.910039	1	DHCR24
Cortex2	https://www.ncbi.nlm.nih.gov/pubmed/27919067	NonTD_Diff	Up	0	0	1	1
LCL	https://www.ncbi.nlm.nih.gov/pubmed/27529825	NonTD_Diff	All	0	0	1	1
LCL	https://www.ncbi.nlm.nih.gov/pubmed/27529825	NonTD_Diff	Down	0	0	1	1
LCL	https://www.ncbi.nlm.nih.gov/pubmed/27529825	NonTD_Diff	Up	0	0	1	1
PGC	https://www.ncbi.nlm.nih.gov/pubmed/28540026	NonTD_Diff	All	1	1.67994	0.452844	1	MIR4269
PGC	https://www.ncbi.nlm.nih.gov/pubmed/28540026	NonTD_Diff	Down	1	3.36409	0.261238	1	MIR4269
PGC	https://www.ncbi.nlm.nih.gov/pubmed/28540026	NonTD_Diff	Up	0	0	1	1
SFARI	https://gene.sfari.org/	NonTD_Diff	High Confidence	0	0	1	1
SFARI	https://gene.sfari.org/	NonTD_Diff	Hypothesized	0	0	1	1
SFARI	https://gene.sfari.org/	NonTD_Diff	Minimal	0	0	1	1
SFARI	https://gene.sfari.org/	NonTD_Diff	Strong	0	0	1	1
SFARI	https://gene.sfari.org/	NonTD_Diff	Suggestive	0	0	1	1
SFARI	https://gene.sfari.org/	NonTD_Diff	Syndromic	0	0	1	1
Blood	https://www.ncbi.nlm.nih.gov/pubmed/27862943	NonTD_Down	All	1	0.436835	0.897742	1	TYMS
Blood	https://www.ncbi.nlm.nih.gov/pubmed/27862943	NonTD_Down	Down	1	0.862907	0.690838	1	TYMS
Blood	https://www.ncbi.nlm.nih.gov/pubmed/27862943	NonTD_Down	Up	0	0	1	1
Cerebellum	https://www.ncbi.nlm.nih.gov/pubmed/27919067	NonTD_Down	All	1	3.02671	0.287837	1	DHCR24
Cerebellum	https://www.ncbi.nlm.nih.gov/pubmed/27919067	NonTD_Down	Down	1	5.49977	0.171098	1	DHCR24
Cerebellum	https://www.ncbi.nlm.nih.gov/pubmed/27919067	NonTD_Down	Up	0	0	1	1
Cortex1	https://www.ncbi.nlm.nih.gov/pubmed/25494366	NonTD_Down	All	1	1.59285	0.473426	1	GNAO1
Cortex1	https://www.ncbi.nlm.nih.gov/pubmed/25494366	NonTD_Down	Down	0	0	1	1
Cortex1	https://www.ncbi.nlm.nih.gov/pubmed/25494366	NonTD_Down	Up	1	2.63021	0.323076	1	GNAO1
Cortex2	https://www.ncbi.nlm.nih.gov/pubmed/27919067	NonTD_Down	All	1	0.525965	0.851112	1	DHCR24
Cortex2	https://www.ncbi.nlm.nih.gov/pubmed/27919067	NonTD_Down	Down	1	1.04309	0.622488	1	DHCR24
Cortex2	https://www.ncbi.nlm.nih.gov/pubmed/27919067	NonTD_Down	Up	0	0	1	1
LCL	https://www.ncbi.nlm.nih.gov/pubmed/27529825	NonTD_Down	All	0	0	1	1
LCL	https://www.ncbi.nlm.nih.gov/pubmed/27529825	NonTD_Down	Down	0	0	1	1
LCL	https://www.ncbi.nlm.nih.gov/pubmed/27529825	NonTD_Down	Up	0	0	1	1
PGC	https://www.ncbi.nlm.nih.gov/pubmed/28540026	NonTD_Down	All	0	0	1	1
PGC	https://www.ncbi.nlm.nih.gov/pubmed/28540026	NonTD_Down	Down	0	0	1	1
PGC	https://www.ncbi.nlm.nih.gov/pubmed/28540026	NonTD_Down	Up	0	0	1	1
SFARI	https://gene.sfari.org/	NonTD_Down	High Confidence	0	0	1	1
SFARI	https://gene.sfari.org/	NonTD_Down	Hypothesized	0	0	1	1
SFARI	https://gene.sfari.org/	NonTD_Down	Minimal	0	0	1	1
SFARI	https://gene.sfari.org/	NonTD_Down	Strong	0	0	1	1
SFARI	https://gene.sfari.org/	NonTD_Down	Suggestive	0	0	1	1
SFARI	https://gene.sfari.org/	NonTD_Down	Syndromic	0	0	1	1
Blood	https://www.ncbi.nlm.nih.gov/pubmed/27862943	NonTD_Up	All	0	0	1	1
Blood	https://www.ncbi.nlm.nih.gov/pubmed/27862943	NonTD_Up	Down	0	0	1	1
Blood	https://www.ncbi.nlm.nih.gov/pubmed/27862943	NonTD_Up	Up	0	0	1	1
Cerebellum	https://www.ncbi.nlm.nih.gov/pubmed/27919067	NonTD_Up	All	0	0	1	1
Cerebellum	https://www.ncbi.nlm.nih.gov/pubmed/27919067	NonTD_Up	Down	0	0	1	1
Cerebellum	https://www.ncbi.nlm.nih.gov/pubmed/27919067	NonTD_Up	Up	0	0	1	1
Cortex1	https://www.ncbi.nlm.nih.gov/pubmed/25494366	NonTD_Up	All	0	0	1	1
Cortex1	https://www.ncbi.nlm.nih.gov/pubmed/25494366	NonTD_Up	Down	0	0	1	1
Cortex1	https://www.ncbi.nlm.nih.gov/pubmed/25494366	NonTD_Up	Up	0	0	1	1
Cortex2	https://www.ncbi.nlm.nih.gov/pubmed/27919067	NonTD_Up	All	0	0	1	1
Cortex2	https://www.ncbi.nlm.nih.gov/pubmed/27919067	NonTD_Up	Down	0	0	1	1
Cortex2	https://www.ncbi.nlm.nih.gov/pubmed/27919067	NonTD_Up	Up	0	0	1	1
LCL	https://www.ncbi.nlm.nih.gov/pubmed/27529825	NonTD_Up	All	0	0	1	1
LCL	https://www.ncbi.nlm.nih.gov/pubmed/27529825	NonTD_Up	Down	0	0	1	1
LCL	https://www.ncbi.nlm.nih.gov/pubmed/27529825	NonTD_Up	Up	0	0	1	1
PGC	https://www.ncbi.nlm.nih.gov/pubmed/28540026	NonTD_Up	All	1	2.95355	0.29323	1	MIR4269
PGC	https://www.ncbi.nlm.nih.gov/pubmed/28540026	NonTD_Up	Down	1	5.91427	0.159918	1	MIR4269
PGC	https://www.ncbi.nlm.nih.gov/pubmed/28540026	NonTD_Up	Up	0	0	1	1
SFARI	https://gene.sfari.org/	NonTD_Up	High Confidence	0	0	1	1
SFARI	https://gene.sfari.org/	NonTD_Up	Hypothesized	0	0	1	1
SFARI	https://gene.sfari.org/	NonTD_Up	Minimal	0	0	1	1
SFARI	https://gene.sfari.org/	NonTD_Up	Strong	0	0	1	1
SFARI	https://gene.sfari.org/	NonTD_Up	Suggestive	0	0	1	1
SFARI	https://gene.sfari.org/	NonTD_Up	Syndromic	0	0	1	1

## Sheet: Table S3 CellType GeneOverlap
Comparison	Cell_type	Link	Intersect	OddsRatio	pvalue	qvalue	GeneSymbol
ASD_Diff	B_cells_memory	https://www.ncbi.nlm.nih.gov/pubmed/25822800	0	0	1	1
ASD_Diff	B_cells_naive	https://www.ncbi.nlm.nih.gov/pubmed/25822800	0	0	1	1
ASD_Diff	Dendritic_cells_activated	https://www.ncbi.nlm.nih.gov/pubmed/25822800	1	3.79013	0.236578	1	PTGIR
ASD_Diff	Dendritic_cells_resting	https://www.ncbi.nlm.nih.gov/pubmed/25822800	0	0	1	1
ASD_Diff	Eosinophils	https://www.ncbi.nlm.nih.gov/pubmed/25822800	1	3.94196	0.228754	1	TRPM6
ASD_Diff	Macrophages_M0	https://www.ncbi.nlm.nih.gov/pubmed/25822800	0	0	1	1
ASD_Diff	Macrophages_M1	https://www.ncbi.nlm.nih.gov/pubmed/25822800	1	4.19402	0.216869	1	PTGIR
ASD_Diff	Macrophages_M2	https://www.ncbi.nlm.nih.gov/pubmed/25822800	0	0	1	1
ASD_Diff	Mast_cells_activated	https://www.ncbi.nlm.nih.gov/pubmed/25822800	0	0	1	1
ASD_Diff	Mast_cells_resting	https://www.ncbi.nlm.nih.gov/pubmed/25822800	1	5.33009	0.175922	1	GFI1
ASD_Diff	Monocytes	https://www.ncbi.nlm.nih.gov/pubmed/25822800	0	0	1	1
ASD_Diff	Neutrophils	https://www.ncbi.nlm.nih.gov/pubmed/25822800	0	0	1	1
ASD_Diff	NK_cells_activated	https://www.ncbi.nlm.nih.gov/pubmed/25822800	2	6.96366	0.0362434	1	GPR171, KIR2DL4
ASD_Diff	NK_cells_resting	https://www.ncbi.nlm.nih.gov/pubmed/25822800	1	3.51861	0.251991	1	GFI1
ASD_Diff	Plasma_cells	https://www.ncbi.nlm.nih.gov/pubmed/25822800	0	0	1	1
ASD_Diff	T_cells_CD4_memory_activated	https://www.ncbi.nlm.nih.gov/pubmed/25822800	1	5.05614	0.184278	1	GPR171
ASD_Diff	T_cells_CD4_memory_resting	https://www.ncbi.nlm.nih.gov/pubmed/25822800	1	3.12704	0.278223	1	GPR171
ASD_Diff	T_cells_CD4_naive	https://www.ncbi.nlm.nih.gov/pubmed/25822800	0	0	1	1
ASD_Diff	T_cells_CD8	https://www.ncbi.nlm.nih.gov/pubmed/25822800	1	2.9399	0.2928	1	GPR171
ASD_Diff	T_cells_follicular_helper	https://www.ncbi.nlm.nih.gov/pubmed/25822800	0	0	1	1
ASD_Diff	T_cells_gamma_delta	https://www.ncbi.nlm.nih.gov/pubmed/25822800	2	7.09085	0.0351293	1	GFI1, GPR171
ASD_Diff	T_cells_regulatory	https://www.ncbi.nlm.nih.gov/pubmed/25822800	2	6.40225	0.0420136	1	GPR171, PTGIR
ASD_Down	B_cells_memory	https://www.ncbi.nlm.nih.gov/pubmed/25822800	0	0	1	1
ASD_Down	B_cells_naive	https://www.ncbi.nlm.nih.gov/pubmed/25822800	0	0	1	1
ASD_Down	Dendritic_cells_activated	https://www.ncbi.nlm.nih.gov/pubmed/25822800	1	6.87663	0.139119	1	PTGIR
ASD_Down	Dendritic_cells_resting	https://www.ncbi.nlm.nih.gov/pubmed/25822800	0	0	1	1
ASD_Down	Eosinophils	https://www.ncbi.nlm.nih.gov/pubmed/25822800	1	7.15427	0.134235	1	TRPM6
ASD_Down	Macrophages_M0	https://www.ncbi.nlm.nih.gov/pubmed/25822800	0	0	1	1
ASD_Down	Macrophages_M1	https://www.ncbi.nlm.nih.gov/pubmed/25822800	1	7.61096	0.126856	1	PTGIR
ASD_Down	Macrophages_M2	https://www.ncbi.nlm.nih.gov/pubmed/25822800	0	0	1	1
ASD_Down	Mast_cells_activated	https://www.ncbi.nlm.nih.gov/pubmed/25822800	0	0	1	1
ASD_Down	Mast_cells_resting	https://www.ncbi.nlm.nih.gov/pubmed/25822800	0	0	1	1
ASD_Down	Monocytes	https://www.ncbi.nlm.nih.gov/pubmed/25822800	0	0	1	1
ASD_Down	Neutrophils	https://www.ncbi.nlm.nih.gov/pubmed/25822800	0	0	1	1
ASD_Down	NK_cells_activated	https://www.ncbi.nlm.nih.gov/pubmed/25822800	0	0	1	1
ASD_Down	NK_cells_resting	https://www.ncbi.nlm.nih.gov/pubmed/25822800	0	0	1	1
ASD_Down	Plasma_cells	https://www.ncbi.nlm.nih.gov/pubmed/25822800	0	0	1	1
ASD_Down	T_cells_CD4_memory_activated	https://www.ncbi.nlm.nih.gov/pubmed/25822800	0	0	1	1
ASD_Down	T_cells_CD4_memory_resting	https://www.ncbi.nlm.nih.gov/pubmed/25822800	0	0	1	1
ASD_Down	T_cells_CD4_naive	https://www.ncbi.nlm.nih.gov/pubmed/25822800	0	0	1	1
ASD_Down	T_cells_CD8	https://www.ncbi.nlm.nih.gov/pubmed/25822800	0	0	1	1
ASD_Down	T_cells_follicular_helper	https://www.ncbi.nlm.nih.gov/pubmed/25822800	0	0	1	1
ASD_Down	T_cells_gamma_delta	https://www.ncbi.nlm.nih.gov/pubmed/25822800	0	0	1	1
ASD_Down	T_cells_regulatory	https://www.ncbi.nlm.nih.gov/pubmed/25822800	1	5.67481	0.165504	1	PTGIR
ASD_Up	B_cells_memory	https://www.ncbi.nlm.nih.gov/pubmed/25822800	0	0	1	1
ASD_Up	B_cells_naive	https://www.ncbi.nlm.nih.gov/pubmed/25822800	0	0	1	1
ASD_Up	Dendritic_cells_activated	https://www.ncbi.nlm.nih.gov/pubmed/25822800	0	0	1	1
ASD_Up	Dendritic_cells_resting	https://www.ncbi.nlm.nih.gov/pubmed/25822800	0	0	1	1
ASD_Up	Eosinophils	https://www.ncbi.nlm.nih.gov/pubmed/25822800	0	0	1	1
ASD_Up	Macrophages_M0	https://www.ncbi.nlm.nih.gov/pubmed/25822800	0	0	1	1
ASD_Up	Macrophages_M1	https://www.ncbi.nlm.nih.gov/pubmed/25822800	0	0	1	1
ASD_Up	Macrophages_M2	https://www.ncbi.nlm.nih.gov/pubmed/25822800	0	0	1	1
ASD_Up	Mast_cells_activated	https://www.ncbi.nlm.nih.gov/pubmed/25822800	0	0	1	1
ASD_Up	Mast_cells_resting	https://www.ncbi.nlm.nih.gov/pubmed/25822800	1	12.135	0.0822903	1	GFI1
ASD_Up	Monocytes	https://www.ncbi.nlm.nih.gov/pubmed/25822800	0	0	1	1
ASD_Up	Neutrophils	https://www.ncbi.nlm.nih.gov/pubmed/25822800	0	0	1	1
ASD_Up	NK_cells_activated	https://www.ncbi.nlm.nih.gov/pubmed/25822800	2	16.0151	0.00788281	0.520265	GPR171, KIR2DL4
ASD_Up	NK_cells_resting	https://www.ncbi.nlm.nih.gov/pubmed/25822800	1	8.01202	0.120901	1	GFI1
ASD_Up	Plasma_cells	https://www.ncbi.nlm.nih.gov/pubmed/25822800	0	0	1	1
ASD_Up	T_cells_CD4_memory_activated	https://www.ncbi.nlm.nih.gov/pubmed/25822800	1	11.5121	0.0864318	1	GPR171
ASD_Up	T_cells_CD4_memory_resting	https://www.ncbi.nlm.nih.gov/pubmed/25822800	1	7.12213	0.134719	1	GPR171
ASD_Up	T_cells_CD4_naive	https://www.ncbi.nlm.nih.gov/pubmed/25822800	0	0	1	1
ASD_Up	T_cells_CD8	https://www.ncbi.nlm.nih.gov/pubmed/25822800	1	6.69482	0.142519	1	GPR171
ASD_Up	T_cells_follicular_helper	https://www.ncbi.nlm.nih.gov/pubmed/25822800	0	0	1	1
ASD_Up	T_cells_gamma_delta	https://www.ncbi.nlm.nih.gov/pubmed/25822800	2	16.2956	0.00762658	0.520265	GFI1, GPR171
ASD_Up	T_cells_regulatory	https://www.ncbi.nlm.nih.gov/pubmed/25822800	1	7.12213	0.134719	1	GPR171
nonTD_Diff	B_cells_memory	https://www.ncbi.nlm.nih.gov/pubmed/25822800	0	0	1	1
nonTD_Diff	B_cells_naive	https://www.ncbi.nlm.nih.gov/pubmed/25822800	0	0	1	1
nonTD_Diff	Dendritic_cells_activated	https://www.ncbi.nlm.nih.gov/pubmed/25822800	0	0	1	1
nonTD_Diff	Dendritic_cells_resting	https://www.ncbi.nlm.nih.gov/pubmed/25822800	0	0	1	1
nonTD_Diff	Eosinophils	https://www.ncbi.nlm.nih.gov/pubmed/25822800	0	0	1	1
nonTD_Diff	Macrophages_M0	https://www.ncbi.nlm.nih.gov/pubmed/25822800	0	0	1	1
nonTD_Diff	Macrophages_M1	https://www.ncbi.nlm.nih.gov/pubmed/25822800	0	0	1	1
nonTD_Diff	Macrophages_M2	https://www.ncbi.nlm.nih.gov/pubmed/25822800	0	0	1	1
nonTD_Diff	Mast_cells_activated	https://www.ncbi.nlm.nih.gov/pubmed/25822800	0	0	1	1
nonTD_Diff	Mast_cells_resting	https://www.ncbi.nlm.nih.gov/pubmed/25822800	0	0	1	1
nonTD_Diff	Monocytes	https://www.ncbi.nlm.nih.gov/pubmed/25822800	0	0	1	1
nonTD_Diff	Neutrophils	https://www.ncbi.nlm.nih.gov/pubmed/25822800	0	0	1	1
nonTD_Diff	NK_cells_activated	https://www.ncbi.nlm.nih.gov/pubmed/25822800	0	0	1	1
nonTD_Diff	NK_cells_resting	https://www.ncbi.nlm.nih.gov/pubmed/25822800	0	0	1	1
nonTD_Diff	Plasma_cells	https://www.ncbi.nlm.nih.gov/pubmed/25822800	0	0	1	1
nonTD_Diff	T_cells_CD4_memory_activated	https://www.ncbi.nlm.nih.gov/pubmed/25822800	0	0	1	1
nonTD_Diff	T_cells_CD4_memory_resting	https://www.ncbi.nlm.nih.gov/pubmed/25822800	0	0	1	1
nonTD_Diff	T_cells_CD4_naive	https://www.ncbi.nlm.nih.gov/pubmed/25822800	0	0	1	1
nonTD_Diff	T_cells_CD8	https://www.ncbi.nlm.nih.gov/pubmed/25822800	0	0	1	1
nonTD_Diff	T_cells_follicular_helper	https://www.ncbi.nlm.nih.gov/pubmed/25822800	0	0	1	1
nonTD_Diff	T_cells_gamma_delta	https://www.ncbi.nlm.nih.gov/pubmed/25822800	0	0	1	1
nonTD_Diff	T_cells_regulatory	https://www.ncbi.nlm.nih.gov/pubmed/25822800	0	0	1	1
nonTD_Down	B_cells_memory	https://www.ncbi.nlm.nih.gov/pubmed/25822800	0	0	1	1
nonTD_Down	B_cells_naive	https://www.ncbi.nlm.nih.gov/pubmed/25822800	0	0	1	1
nonTD_Down	Dendritic_cells_activated	https://www.ncbi.nlm.nih.gov/pubmed/25822800	0	0	1	1
nonTD_Down	Dendritic_cells_resting	https://www.ncbi.nlm.nih.gov/pubmed/25822800	0	0	1	1
nonTD_Down	Eosinophils	https://www.ncbi.nlm.nih.gov/pubmed/25822800	0	0	1	1
nonTD_Down	Macrophages_M0	https://www.ncbi.nlm.nih.gov/pubmed/25822800	0	0	1	1
nonTD_Down	Macrophages_M1	https://www.ncbi.nlm.nih.gov/pubmed/25822800	0	0	1	1
nonTD_Down	Macrophages_M2	https://www.ncbi.nlm.nih.gov/pubmed/25822800	0	0	1	1
nonTD_Down	Mast_cells_activated	https://www.ncbi.nlm.nih.gov/pubmed/25822800	0	0	1	1
nonTD_Down	Mast_cells_resting	https://www.ncbi.nlm.nih.gov/pubmed/25822800	0	0	1	1
nonTD_Down	Monocytes	https://www.ncbi.nlm.nih.gov/pubmed/25822800	0	0	1	1
nonTD_Down	Neutrophils	https://www.ncbi.nlm.nih.gov/pubmed/25822800	0	0	1	1
nonTD_Down	NK_cells_activated	https://www.ncbi.nlm.nih.gov/pubmed/25822800	0	0	1	1
nonTD_Down	NK_cells_resting	https://www.ncbi.nlm.nih.gov/pubmed/25822800	0	0	1	1
nonTD_Down	Plasma_cells	https://www.ncbi.nlm.nih.gov/pubmed/25822800	0	0	1	1
nonTD_Down	T_cells_CD4_memory_activated	https://www.ncbi.nlm.nih.gov/pubmed/25822800	0	0	1	1
nonTD_Down	T_cells_CD4_memory_resting	https://www.ncbi.nlm.nih.gov/pubmed/25822800	0	0	1	1
nonTD_Down	T_cells_CD4_naive	https://www.ncbi.nlm.nih.gov/pubmed/25822800	0	0	1	1
nonTD_Down	T_cells_CD8	https://www.ncbi.nlm.nih.gov/pubmed/25822800	0	0	1	1
nonTD_Down	T_cells_follicular_helper	https://www.ncbi.nlm.nih.gov/pubmed/25822800	0	0	1	1
nonTD_Down	T_cells_gamma_delta	https://www.ncbi.nlm.nih.gov/pubmed/25822800	0	0	1	1
nonTD_Down	T_cells_regulatory	https://www.ncbi.nlm.nih.gov/pubmed/25822800	0	0	1	1
nonTD_Up	B_cells_memory	https://www.ncbi.nlm.nih.gov/pubmed/25822800	0	0	1	1
nonTD_Up	B_cells_naive	https://www.ncbi.nlm.nih.gov/pubmed/25822800	0	0	1	1
nonTD_Up	Dendritic_cells_activated	https://www.ncbi.nlm.nih.gov/pubmed/25822800	0	0	1	1
nonTD_Up	Dendritic_cells_resting	https://www.ncbi.nlm.nih.gov/pubmed/25822800	0	0	1	1
nonTD_Up	Eosinophils	https://www.ncbi.nlm.nih.gov/pubmed/25822800	0	0	1	1
nonTD_Up	Macrophages_M0	https://www.ncbi.nlm.nih.gov/pubmed/25822800	0	0	1	1
nonTD_Up	Macrophages_M1	https://www.ncbi.nlm.nih.gov/pubmed/25822800	0	0	1	1
nonTD_Up	Macrophages_M2	https://www.ncbi.nlm.nih.gov/pubmed/25822800	0	0	1	1
nonTD_Up	Mast_cells_activated	https://www.ncbi.nlm.nih.gov/pubmed/25822800	0	0	1	1
nonTD_Up	Mast_cells_resting	https://www.ncbi.nlm.nih.gov/pubmed/25822800	0	0	1	1
nonTD_Up	Monocytes	https://www.ncbi.nlm.nih.gov/pubmed/25822800	0	0	1	1
nonTD_Up	Neutrophils	https://www.ncbi.nlm.nih.gov/pubmed/25822800	0	0	1	1
nonTD_Up	NK_cells_activated	https://www.ncbi.nlm.nih.gov/pubmed/25822800	0	0	1	1
nonTD_Up	NK_cells_resting	https://www.ncbi.nlm.nih.gov/pubmed/25822800	0	0	1	1
nonTD_Up	Plasma_cells	https://www.ncbi.nlm.nih.gov/pubmed/25822800	0	0	1	1
nonTD_Up	T_cells_CD4_memory_activated	https://www.ncbi.nlm.nih.gov/pubmed/25822800	0	0	1	1
nonTD_Up	T_cells_CD4_memory_resting	https://www.ncbi.nlm.nih.gov/pubmed/25822800	0	0	1	1
nonTD_Up	T_cells_CD4_naive	https://www.ncbi.nlm.nih.gov/pubmed/25822800	0	0	1	1
nonTD_Up	T_cells_CD8	https://www.ncbi.nlm.nih.gov/pubmed/25822800	0	0	1	1
nonTD_Up	T_cells_follicular_helper	https://www.ncbi.nlm.nih.gov/pubmed/25822800	0	0	1	1
nonTD_Up	T_cells_gamma_delta	https://www.ncbi.nlm.nih.gov/pubmed/25822800	0	0	1	1
nonTD_Up	T_cells_regulatory	https://www.ncbi.nlm.nih.gov/pubmed/25822800	0	0	1	1

## Sheet: Table S4 ASD vs TD ORA
GeneList	Database	geneset	description	link	C	O	E	R	PValue	FDR	overlapGene_entrezID	GeneSymbol
ASD_meta_diff_probes	geneontology_Biological_Process_noRedundant	GO:0009636	response to toxic substance	http://amigo.geneontology.org/amigo/term/GO:0009636	199	6	0.631031	9.50826	3.56604e-05	0.0271732	1543, 2353, 2643, 5888, 89872, 140803	TRPM6, CYP1A1, FOS, GCH1, AC012476.1, RAD51, AQP10
ASD_meta_diff_probes	community-contributed_Hallmark50	HALLMARK_COAGULATION	HALLMARK_COAGULATION	http://www.broadinstitute.org/gsea/msigdb/cards/HALLMARK_COAGULATION	132	4	0.480816	8.31919	0.00104598	0.0371683	5340, 55970, 23764, 5196	MAFF, PF4, PLG, GNG12
ASD_meta_diff_probes	community-contributed_Hallmark50	HALLMARK_UV_RESPONSE_UP	HALLMARK_UV_RESPONSE_UP	http://www.broadinstitute.org/gsea/msigdb/cards/HALLMARK_UV_RESPONSE_UP	145	4	0.528169	7.57333	0.00148673	0.0371683	2353, 1543, 1036, 2643	CDO1, CYP1A1, FOS, GCH1
ASD_meta_down_probes	community-contributed_Hallmark50	HALLMARK_COAGULATION	HALLMARK_COAGULATION	http://www.broadinstitute.org/gsea/msigdb/cards/HALLMARK_COAGULATION	132	4	0.320544	12.4788	0.000182369	0.00911843	5340, 55970, 23764, 5196	MAFF, PF4, PLG, GNG12
ASD_meta_down_probes	community-contributed_Hallmark50	HALLMARK_XENOBIOTIC_METABOLISM	HALLMARK_XENOBIOTIC_METABOLISM	http://www.broadinstitute.org/gsea/msigdb/cards/HALLMARK_XENOBIOTIC_METABOLISM	192	4	0.466246	8.57917	0.000770825	0.0192706	1543, 1036, 2643, 5340	CDO1, CYP1A1, GCH1, PLG

## Sheet: Table S5 ASD vs TD GSEA
Database	geneset	description	link	Size	leadingEdgeNum	ES	NES	PValue	FDR	leadingEdgeGene_AffyHuGene2_probeID	GeneSymbol
Transcription factor target	KRCTCNNNNMANAGC_UNKNOWN	KRCTCNNNNMANAGC_UNKNOWN	http://www.broadinstitute.org/gsea/msigdb/cards/KRCTCNNNNMANAGC_UNKNOWN	59	31	0.598135	2.31509	0	0	16842879, 17016296, 17016372, 17016393, 17005569, 17016375, 17005589, 17005573, 17016369, 17016356, 16692636, 16953329, 16889530, 16700233, 17005858, 17016496, 17016490, 17016366, 17016390, 17005871, 17005865, 17005600, 17016379, 17005532, 17005539, 17016403, 17016363, 16780664, 17016400, 17005787, 17016451	HIST2H2AB, HIST3H3, HIST1H3F, HIST1H2BH, HIST1H3G, HIST1H2BM, HIST1H2BN, HIST1H1E, HIST1H2BD, HIST1H2BG, HIST1H2AJ, SEZ6, HIST1H2BJ, HIST1H2AG, HIST1H1A, HIST1H3A, HIST1H3B, HIST1H2AB, HIST1H2BB, HIST1H1T, HIST1H3C, HIST1H2BC, HIST1H1C, PLXNB1, HIST1H2AE, HIST1H2AA, HIST1H2AK, HIST1H1D, HIST1H2AI, TMTC4, CDK15, HIST3H3
KEGG	hsa05322	Systemic lupus erythematosus - Homo sapiens (human)	http://www.kegg.jp/kegg-bin/show_pathway?hsa05322	102	45	0.502875	2.1252	0	0.00253585	16761778, 16791427, 17113043, 16856292, 17016296, 17005589, 16745236, 17005573, 17016369, 17042519, 17037303, 17018011, 17018025, 17032519, 17034837, 17037317, 17042534, 17029833, 17040023, 17017935, 16692636, 16767247, 16762996, 16692614, 16760691, 16747678, 17097955, 16984304, 16687779, 16995629, 16700233, 17005858, 17016496, 17016490, 17016366, 17016390, 17005871, 17005865, 17005600, 17005603,…	HLA-DOA, HLA-DMA, HIST2H3D, HIST2H2AB, C8B, HLA-DOB, HLA-DOA, ACTN3, HIST2H3PS2, HLA-DOA, HIST3H3, HLA-DOB, CD40, IFNG, CTSG, HIST4H4, C5, HLA-DOA, HLA-DMA, H3F3C, H2AFX, C7, C9, HIST2H3DP1, HIST1H3F, HIST1H2BH, HIST1H3G, HIST1H2BI, HIST1H4H, HLA-DOA, HLA-DMA, CD80, HLA-DMA, HIST1H2BM, HIST1H2BN, HIST1H2BD, HLA-DOB, HLA-DMA, HIST1H2BG, HLA-DMA, HIST1H2AJ, ELANE, C1R, HIST1H2BJ, HIST1H2AG, H2BFWT,…
Reactome	R-HSA-171306	Packaging Of Telomere Ends	http://reactome.org/PathwayBrowser/#/R-HSA-171306	40	17	0.583777	2.10314	0.0020284	0.0051431	16761778, 17005589, 16745236, 17005573, 17016369, 16821083, 16821089, 16700233, 17016490, 17016366, 17016390, 17005871, 17005865, 17005600, 17005603, 17016379, 17016406, 17016451	HIST3H3, TERF2IP, HIST4H4, H2AFX, HIST1H2BH, HIST1H2BI, HIST1H4H, HIST1H2BM, HIST1H2BN, HIST1H2BD, HIST1H2BG, HIST1H2AJ, HIST1H2BJ, HIST1H2AB, HIST1H2BB, HIST1H2BC, HIST1H2AE, HIST3H3
Reactome	R-HSA-2299718	Condensation of Prophase Chromosomes	http://reactome.org/PathwayBrowser/#/R-HSA-2299718	55	24	0.550189	2.10599	0	0.00655673	16761778, 16746379, 17005589, 16745236, 17005573, 17016369, 16692614, 16700233, 17016490, 17016366, 17016390, 17005871, 17005865, 17005600, 17005603, 17016379, 17005532, 17005539, 17016403, 17016363, 17016406, 16985599, 17016400, 17016451	HIST2H3D, NCAPD3, HIST2H3PS2, HIST3H3, CCNB1, HIST4H4, H2AFX, HIST2H3DP1, HIST1H3F, HIST1H2BH, HIST1H3G, HIST1H2BI, HIST1H4H, HIST1H2BM, HIST1H2BN, HIST1H2BD, HIST1H2BG, HIST1H2AJ, HIST1H2BJ, HIST1H3A, HIST1H3B, HIST1H2AB, HIST1H2BB, HIST1H3C, HIST1H2BC, HIST1H2AE, HIST3H3
Chromosome Location	6p22.2	6p22.2	http://www.ensembl.org/Homo_sapiens/Location/View?chr=6;r=6:25279078-27023924	48	27	0.575499	2.1544	0	0.0072738	17005774, 17005782, 17016338, 17005632, 17005707, 17016296, 17005751, 17016372, 17016393, 17005569, 17016375, 17005589, 17005573, 17016369, 17016356, 17005542, 17016421, 17118421, 17016366, 17016390, 17005600, 17005603, 17016379, 17005532, 17005539, 17016403, 17016363, 17016406, 17016400	ZNF322P1, HIST1H3F, HIST1H2BH, HIST1H3G, HIST1H2BI, HIST1H4H, BTN2A1, HIST1H1E, HIST1H2BD, HIST1H2BG, ABT1, ZNF322, LINC00240, SLC17A2, HIST1H1A, HIST1H3A, HIST1H3B, HIST1H2AB, HIST1H2BB, HIST1H1T, HFE, HIST1H3C, HIST1H2BC, HIST1H1C, BTN2A2, HIST1H2AE, HIST1H2AA, HIST1H1D
Reactome	R-HSA-5625886	Activated PKN1 stimulates transcription of AR (androgen receptor) regulated genes KLK2 and KLK3	http://reactome.org/PathwayBrowser/#/R-HSA-5625886	50	21	0.561176	2.11576	0	0.00849824	16761778, 17005589, 16745236, 17005573, 17016369, 16692614, 17016490, 17016366, 17016390, 17005871, 17005865, 17005600, 17005603, 17016379, 17005532, 17005539, 17016403, 17016363, 17016406, 17016400, 17016451	HIST2H3D, HIST2H3PS2, HIST4H4, H2AFX, HIST2H3DP1, HIST1H3F, HIST1H2BH, HIST1H3G, HIST1H2BI, HIST1H4H, HIST1H2BM, HIST1H2BN, HIST1H2BD, HIST1H2BG, HIST1H2AJ, HIST1H2BJ, HIST1H3A, HIST1H3B, HIST1H2AB, HIST1H2BB, HIST1H3C, HIST1H2BC, HIST1H2AE
Reactome	R-HSA-5334118	DNA methylation	http://reactome.org/PathwayBrowser/#/R-HSA-5334118	48	23	0.586061	2.16121	0	0.00900741	16761778, 16868576, 16857258, 17005589, 16745236, 17005573, 17016369, 16692614, 17016490, 17016366, 17016390, 17005871, 17005865, 17005600, 17005603, 17016379, 17005532, 17005539, 17016403, 17016363, 17016406, 17016400, 17016451	HIST2H3D, HIST2H3PS2, HIST4H4, DNMT1, H2AFX, HIST2H3DP1, HIST1H3F, HIST1H2BH, HIST1H3G, HIST1H2BI, HIST1H4H, HIST1H2BM, HIST1H2BN, HIST1H2BD, HIST1H2BG, UHRF1, HIST1H2AJ, HIST1H2BJ, HIST1H3A, HIST1H3B, HIST1H2AB, HIST1H2BB, HIST1H3C, HIST1H2BC, HIST1H2AE
Reactome	R-HSA-2559586	DNA Damage/Telomere Stress Induced Senescence	http://reactome.org/PathwayBrowser/#/R-HSA-2559586	66	26	0.520695	2.06058	0	0.0107557	16752305, 17008007, 16761778, 17012108, 16929920, 17016372, 17016393, 17005569, 17005589, 16745236, 17005573, 17016369, 17016356, 16821083, 16821089, 16700233, 17016490, 17016366, 17016390, 17005871, 17005865, 17005600, 17005603, 17016379, 17016406, 16774053, 17016451	CDK2, HIST3H3, TERF2IP, HIST4H4, H2AFX, CCNA1, HIST1H2BH, HIST1H2BI, HIST1H4H, HIST1H2BM, HIST1H2BN, HIST1H1E, HIST1H2BD, HIST1H2BG, HIST1H2AJ, H1F0, HIST1H2BJ, HIST1H1A, HIST1H2AB, HIST1H2BB, HIST1H2BC, HIST1H1C, HIST1H2AE, HIST1H1D, ASF1A, HIST3H3
Reactome	R-HSA-73728	RNA Polymerase I Promoter Opening	http://reactome.org/PathwayBrowser/#/R-HSA-73728	46	21	0.559627	2.03809	0.00195695	0.0132997	16761778, 17005589, 16745236, 17005573, 17016369, 16692614, 17016490, 17016366, 17016390, 17005871, 17005865, 17005600, 17005603, 17016379, 17005532, 17005539, 17016403, 17016363, 17016406, 17016400, 17016451	HIST2H3D, HIST2H3PS2, HIST4H4, H2AFX, HIST2H3DP1, HIST1H3F, HIST1H2BH, HIST1H3G, HIST1H2BI, HIST1H4H, HIST1H2BM, HIST1H2BN, HIST1H2BD, HIST1H2BG, HIST1H2AJ, HIST1H2BJ, HIST1H3A, HIST1H3B, HIST1H2AB, HIST1H2BB, HIST1H3C, HIST1H2BC, HIST1H2AE
Reactome	R-HSA-2559582	Senescence-Associated Secretory Phenotype (SASP)	http://reactome.org/PathwayBrowser/#/R-HSA-2559582	88	34	0.486878	2.01358	0	0.0151357	16752305, 17059756, 17008007, 16914812, 17029389, 17039625, 17042143, 17017536, 17032175, 17026916, 17036882, 16761778, 16786587, 17100361, 16965559, 17005589, 16745236, 17005573, 17016369, 16976211, 17044177, 16967771, 16687875, 16692614, 17016490, 17016366, 17016390, 17005871, 17005865, 17005600, 17005603, 17016379, 17005532, 17005539, 17016403, 17016363, 17016406, 16774053, 17016400, 17016451	CDK2, HIST2H3D, EHMT2, EHMT2, JUN, HIST2H3PS2, EHMT2, IGFBP7, HIST4H4, EHMT2, H2AFX, CCNA1, HIST2H3DP1, ANAPC2, HIST1H3F, HIST1H2BH, HIST1H3G, HIST1H2BI, HIST1H4H, CXCL8, HIST1H2BM, HIST1H2BN, HIST1H2BD, HIST1H2BG, HIST1H2AJ, EHMT2, HIST1H2BJ, CEBPB, ANAPC4, IL6, EHMT2, HIST1H3A, HIST1H3B, HIST1H2AB, HIST1H2BB, HIST1H3C, HIST1H2BC, CDK6, HIST1H2AE, EHMT2, FOS
Reactome	R-HSA-427389	ERCC6 (CSB) and EHMT2 (G9a) positively regulate rRNA expression	http://reactome.org/PathwayBrowser/#/R-HSA-427389	57	25	0.519017	2.01499	0	0.0170441	17029389, 17039625, 17042143, 17017536, 17032175, 17026916, 17036882, 16761778, 17005589, 16745236, 17005573, 17016369, 16866709, 16860017, 16692614, 17099295, 17016490, 17016366, 17016390, 17005871, 17005865, 17005600, 17005603, 17016379, 17005532, 17005539, 17016403, 17016363, 17016406, 17016400, 17016451	HIST2H3D, EHMT2, EHMT2, HIST2H3PS2, EHMT2, HIST4H4, EHMT2, H2AFX, HIST2H3DP1, HIST1H3F, HIST1H2BH, HIST1H3G, HIST1H2BI, HIST1H4H, AC005943.1, HIST1H2BM, HIST1H2BN, HIST1H2BD, HIST1H2BG, MBD3, TTF1, HIST1H2AJ, EHMT2, HIST1H2BJ, EHMT2, HIST1H3A, HIST1H3B, HIST1H2AB, HIST1H2BB, HIST1H3C, HIST1H2BC, GATAD2A, HIST1H2AE, EHMT2
Reactome	R-HSA-774815	Nucleosome assembly	http://reactome.org/PathwayBrowser/#/R-HSA-774815	58	24	0.502996	1.95721	0	0.0260672	16877956, 16761778, 17005589, 16745236, 17005573, 17016369, 17086784, 16924966, 16909700, 16996722, 16985614, 16982024, 16827449, 17016490, 17016366, 17016390, 17005871, 17005865, 17005600, 17005603, 17016379, 17016406, 17016451, 16696490	HJURP, HIST4H4, CENPP, MIS18A, CENPU, H2AFX, CENPH, CENPL, HIST1H2BH, HIST1H2BI, HIST1H4H, HIST1H2BM, HIST1H2BN, HIST1H2BD, HIST1H2BG, HIST1H2AJ, HIST1H2BJ, HIST1H2AB, HIST1H2BB, HIST1H2BC, CENPK, HIST1H2AE, CENPA, CENPT
Reactome	R-HSA-427359	SIRT1 negatively regulates rRNA Expression	http://reactome.org/PathwayBrowser/#/R-HSA-427359	50	22	0.523197	1.96387	0	0.0272665	16761778, 17005589, 16745236, 17005573, 17016369, 16692614, 17014929, 17016490, 17016366, 17016390, 17005871, 17005865, 17005600, 17005603, 17016379, 17005532, 17005539, 17016403, 17016363, 17016406, 17016400, 17016451	HIST2H3D, HIST2H3PS2, HIST4H4, H2AFX, TBP, HIST2H3DP1, HIST1H3F, HIST1H2BH, HIST1H3G, HIST1H2BI, HIST1H4H, HIST1H2BM, HIST1H2BN, HIST1H2BD, HIST1H2BG, HIST1H2AJ, HIST1H2BJ, HIST1H3A, HIST1H3B, HIST1H2AB, HIST1H2BB, HIST1H3C, HIST1H2BC, HIST1H2AE
Transcription factor target	GGARNTKYCCA_UNKNOWN	GGARNTKYCCA_UNKNOWN	http://www.broadinstitute.org/gsea/msigdb/cards/GGARNTKYCCA_UNKNOWN	69	9	0.441991	1.76642	0	0.0324507	16934045, 16863963, 17114097, 16874233, 16807009, 16703311, 16715765, 16696416, 17099076	PIK3IP1, GPR119, GPR158, TNFSF18, C19orf73, ZNF503, GJD2, PTGES, CGB2
Reactome	R-HSA-606279	Deposition of new CENPA-containing nucleosomes at the centromere	http://reactome.org/PathwayBrowser/#/R-HSA-606279	58	24	0.502996	1.91688	0	0.0398585	16877956, 16761778, 17005589, 16745236, 17005573, 17016369, 17086784, 16924966, 16909700, 16996722, 16985614, 16982024, 16827449, 17016490, 17016366, 17016390, 17005871, 17005865, 17005600, 17005603, 17016379, 17016406, 17016451, 16696490	HJURP, HIST4H4, CENPP, MIS18A, CENPU, H2AFX, CENPH, CENPL, HIST1H2BH, HIST1H2BI, HIST1H4H, HIST1H2BM, HIST1H2BN, HIST1H2BD, HIST1H2BG, HIST1H2AJ, HIST1H2BJ, HIST1H2AB, HIST1H2BB, HIST1H2BC, CENPK, HIST1H2AE, CENPA, CENPT
Reactome	R-HSA-3214815	HDACs deacetylate histones	http://reactome.org/PathwayBrowser/#/R-HSA-3214815	75	30	0.46278	1.89873	0	0.0402653	16856980, 16761778, 17016296, 16840620, 17005589, 17005573, 17016369, 16692636, 16866709, 16860017, 16692614, 17005858, 17016496, 17016490, 17016366, 17016390, 17005871, 17005865, 17005600, 17005603, 17016379, 17005532, 17005539, 17016403, 17016363, 17016406, 17000900, 17016400, 17005787, 17016451	HIST2H3D, HIST2H2AB, HIST2H3PS2, HIST4H4, HIST2H3DP1, HDAC3, HIST1H3F, HIST1H2BH, HIST1H3G, HIST1H2BI, HIST1H4H, AC005943.1, HIST1H2BM, HIST1H2BN, HIST1H2BD, HIST1H2BG, HMG20B, MBD3, HIST1H2AJ, HIST1H2BJ, HIST1H2AG, AC026954.2, GPS2, HIST1H3A, HIST1H3B, HIST1H2AB, HIST1H2BB, HIST1H3C, HIST1H2BC, GATAD2A, HIST1H2AE, HIST1H2AA, HIST1H2AK, HIST1H2AI
Reactome	R-HSA-977225	Amyloid fiber formation	http://reactome.org/PathwayBrowser/#/R-HSA-977225	80	25	0.458484	1.90233	0	0.0413561	16761778, 17005589, 16745236, 17005573, 17016369, 16952883, 16914183, 16826356, 16692614, 16736092, 17016490, 17016366, 17016390, 17005871, 17005865, 17005600, 17005603, 17016379, 17005532, 17005539, 17016403, 17016363, 17016406, 17016400, 17016451	HIST2H3D, HIST2H3PS2, CALCA, HIST4H4, H2AFX, SEMG1, HIST2H3DP1, HIST1H3F, HIST1H2BH, HIST1H3G, HIST1H2BI, HIST1H4H, HIST1H2BM, HIST1H2BN, HIST1H2BD, LTF, HIST1H2BG, HIST1H2AJ, HIST1H2BJ, HIST1H3A, HIST1H3B, HIST1H2AB, HIST1H2BB, HIST1H3C, HIST1H2BC, HIST1H2AE, SIAH1
Reactome	R-HSA-212300	PRC2 methylates histones and DNA	http://reactome.org/PathwayBrowser/#/R-HSA-212300	55	22	0.497452	1.88876	0.00195695	0.042288	16761778, 16868576, 17005589, 16745236, 17005573, 17016369, 16692614, 17016490, 17016366, 17016390, 17005871, 17005865, 17005600, 17005603, 17016379, 17005532, 17005539, 17016403, 17016363, 17016406, 17016400, 17016451	HIST2H3D, HIST2H3PS2, HIST4H4, DNMT1, H2AFX, HIST2H3DP1, HIST1H3F, HIST1H2BH, HIST1H3G, HIST1H2BI, HIST1H4H, HIST1H2BM, HIST1H2BN, HIST1H2BD, HIST1H2BG, HIST1H2AJ, HIST1H2BJ, HIST1H3A, HIST1H3B, HIST1H2AB, HIST1H2BB, HIST1H3C, HIST1H2BC, HIST1H2AE
Reactome	R-HSA-375281	Hormone ligand-binding receptors	http://reactome.org/PathwayBrowser/#/R-HSA-375281	11	9	0.750742	1.90546	0	0.0430987	17021437, 16740211, 16723169, 16897427, 16910948, 16976430, 16897401, 16669053, 16787068	TSHB, TSHR, AC073082.1, GPHA2, CGA, FSHB, GNRH2, GNRHR, LHCGR, FSHR

## Sheet: Table S6 Non-TD vs TD Diff Exp
Probe	GeneID	GeneName	marbles_logFC	marbles_StdErr	marbles_pValue	marbles_adj_pValue	marbles_diff	earli_logFC	earli_StdErr	earli_pValue	earli_adj_pValue	earli_diff	Meta_logFC	Meta_StdErr	Meta_pValue	Meta_adj_pValue	Meta_diff
16657436	NR_024004	DDX11L2	-0.0766563	0.122083	0.5276	0.999138	FALSE	-0.176442	0.117463	0.131235	0.97428	FALSE	-0.1285	0.0846	0.1291	0.978298	FALSE
16657440	ENST00000422679	MIR1302-2	-0.00341114	0.0325419	0.915961	0.999138	FALSE	0.0228288	0.0284802	0.418312	0.987367	FALSE	0.0114	0.0214	0.5932	0.992505	FALSE
16657445	NM_001005484	OR4F5	0.147118	0.0716782	0.0402543	0.999138	FALSE	0.0689244	0.0692648	0.315533	0.981132	FALSE	0.1067	0.0498	0.03221	0.931626	FALSE
16657447	OTTHUMT00000007169	RP11-34P13.9	0.00747322	0.0690853	0.913285	0.999138	FALSE	0.119854	0.112134	0.281223	0.97965	FALSE	0.0384	0.0588	0.5139	0.99129	FALSE
16657450	ENST00000440038	LOC101928706	-0.0181234	0.0270264	0.499968	0.999138	FALSE	-0.0539054	0.0504389	0.281277	0.97965	FALSE	-0.0261	0.0238	0.2732	0.98461	FALSE
16657469	XR_430662	LOC101927097	0.0242667	0.0608366	0.688095	0.999138	FALSE	-0.119827	0.073726	0.102864	0.97331	FALSE	-0.0341	0.0469	0.4674	0.987479	FALSE
16657473	NM_001005221	OR4F29	0.0605799	0.042928	0.156862	0.999138	FALSE	-0.0243	0.0552144	0.656324	0.992277	FALSE	0.0286	0.0339	0.3987	0.98461	FALSE
16657476	NR_029406	FLJ43681	-0.00150175	0.0525711	0.977058	0.999415	FALSE	-0.016446	0.0640246	0.794997	0.993699	FALSE	-0.0075	0.0406	0.8532	0.998459	FALSE
16657489	OTTHUMT00000006891	RP11-206L10.4	-0.0982132	0.0535719	0.0665378	0.999138	FALSE	-0.00730918	0.0680678	0.913492	0.998753	FALSE	-0.0634	0.0421	0.1318	0.978573	FALSE
16657492	ENST00000443772	LOC100287934	0.00220958	0.0354922	0.950028	0.999185	FALSE	0.00849566	0.0386887	0.824212	0.995604	FALSE	0.0051	0.0262	0.8459	0.998459	FALSE
16657502	ENST00000591702	LOC100287934	-0.0281608	0.0478558	0.553829	0.999138	FALSE	0.0287274	0.0464157	0.531691	0.990409	FALSE	0.0012	0.0333	0.9724	0.999365	FALSE
16657506	NR_103536	FAM87B	-0.0324913	0.034718	0.346867	0.999138	FALSE	-0.00184013	0.0393044	0.962222	0.998753	FALSE	-0.0191	0.026	0.4639	0.987387	FALSE
16657514	NR_047526	LINC01128	0.00879369	0.0414166	0.830759	0.999138	FALSE	0.0192603	0.047782	0.683563	0.992995	FALSE	0.0133	0.0313	0.6712	0.996761	FALSE
16657529	ENST00000448179	LOC284600	-0.0550411	0.044882	0.218206	0.999138	FALSE	-0.0509057	0.0380822	0.178625	0.974989	FALSE	-0.0526	0.029	0.06988	0.959045	FALSE
16657534	NM_152486	SAMD11	0.00779101	0.0313527	0.802485	0.999138	FALSE	0.0729172	0.0276468	0.00896439	0.918754	FALSE	0.0444	0.0207	0.03215	0.931626	FALSE
16657554	XM_006710601	KLHL17	-0.0142013	0.0294841	0.627897	0.999138	FALSE	0.00545321	0.036733	0.880619	0.998038	FALSE	-0.0065	0.023	0.7774	0.998459	FALSE
16657572	NM_001160184	PLEKHN1	0.0214242	0.0282801	0.446133	0.999138	FALSE	0.016893	0.0319171	0.592637	0.992277	FALSE	0.0194	0.0212	0.3586	0.98461	FALSE
16657594	NM_005101	ISG15	-0.055225	0.0431287	0.198672	0.999138	FALSE	-0.0317033	0.0396151	0.419054	0.987367	FALSE	-0.0425	0.0292	0.1455	0.978573	FALSE
16657598	NM_198576	AGRN	-0.0149497	0.0312686	0.630435	0.999138	FALSE	-0.0171461	0.0363596	0.633526	0.992277	FALSE	-0.0159	0.0237	0.5029	0.991147	FALSE
16657647	NR_038869	LINC01342	0.039081	0.044872	0.381242	0.999138	FALSE	0.0372287	0.0540187	0.486282	0.990208	FALSE	0.0383	0.0345	0.2669	0.98461	FALSE
16657650	NR_029639	MIR200B	0.0290948	0.0428265	0.494379	0.999138	FALSE	-0.0524675	0.0409666	0.197316	0.974989	FALSE	-0.0135	0.0296	0.6485	0.99632	FALSE
16657652	NR_029834	MIR200A	0.00891372	0.046924	0.848352	0.999138	FALSE	0.0044527	0.0475444	0.924515	0.998753	FALSE	0.0067	0.0334	0.8407	0.998459	FALSE
16657654	NR_029957	MIR429	-0.00287396	0.0378509	0.939072	0.999138	FALSE	0.0593065	0.0300432	0.0484183	0.97331	FALSE	0.0353	0.0235	0.1339	0.978573	FALSE
16657656	NM_153254	TTLL10	-0.0209651	0.0265444	0.42706	0.999138	FALSE	0.00574705	0.0335619	0.862472	0.996924	FALSE	-0.0107	0.0208	0.6078	0.992505	FALSE
16657680	NM_080605	B3GALT6	0.0174102	0.0281147	0.533294	0.999138	FALSE	0.0214974	0.032199	0.49997	0.990208	FALSE	0.0192	0.0212	0.3652	0.98461	FALSE
16657683	NM_001130413	SCNN1D	-0.00330824	0.043062	0.938354	0.999138	FALSE	0.013929	0.0491677	0.774461	0.993405	FALSE	0.0042	0.0324	0.8975	0.998459	FALSE
16657713	NM_153339	PUSL1	-0.00830283	0.0360579	0.816705	0.999138	FALSE	0.0295327	0.0402241	0.458346	0.990208	FALSE	0.0086	0.0268	0.75	0.998459	FALSE
16657730	ENST00000488011	CPTP	-0.0171523	0.0380016	0.649671	0.999138	FALSE	0.0174329	0.0435918	0.685919	0.992995	FALSE	-0.0022	0.0286	0.9383	0.998509	FALSE
16657737	NM_152228	TAS1R3	0.0217389	0.0340452	0.520647	0.999138	FALSE	0.0110125	0.0318724	0.72676	0.993267	FALSE	0.016	0.0233	0.4911	0.989318	FALSE
16657751	NR_015434	LOC148413	-0.0253453	0.039816	0.521932	0.999138	FALSE	0.00824435	0.0428656	0.845736	0.995934	FALSE	-0.0098	0.0292	0.7372	0.998459	FALSE
16657758	OTTHUMT00000008135	RP4-758J18.7	0.00457325	0.0421179	0.912959	0.999138	FALSE	-0.1072	0.0490461	0.0292872	0.964508	FALSE	-0.0429	0.032	0.1797	0.983379	FALSE
16657761	NM_001146685	TMEM88B	-0.00883308	0.0325862	0.78497	0.999138	FALSE	0.0196127	0.0344016	0.564472	0.992041	FALSE	0.0046	0.0237	0.8452	0.998459	FALSE
16657767	NM_022834	VWA1	-0.00576034	0.0320199	0.856294	0.999138	FALSE	0.0424135	0.0302423	0.158434	0.974989	FALSE	0.0197	0.022	0.3702	0.98461	FALSE
16657777	NM_001039211	ATAD3C	-0.0537128	0.0380928	0.157197	0.999138	FALSE	0.000202246	0.0412851	0.996046	0.99974	FALSE	-0.0289	0.028	0.3016	0.98461	FALSE
16657793	ENST00000474481	ATAD3B	-0.00777551	0.0570035	0.890783	0.999138	FALSE	0.0129697	0.0618484	0.832006	0.995934	FALSE	0.0018	0.0419	0.9666	0.999365	FALSE
16657821	NM_001170535	ATAD3A	0.00746844	0.0445436	0.865969	0.999138	FALSE	-0.0795652	0.0583894	0.170437	0.974989	FALSE	-0.0245	0.0354	0.4882	0.989318	FALSE
16657845	AB593172	SSU72	0.0606223	0.0364393	0.0955715	0.999138	FALSE	-0.013267	0.0401425	0.738184	0.993267	FALSE	0.0272	0.027	0.3126	0.98461	FALSE
16657848	AK094692	LOC284628	-0.0209678	0.0346446	0.542599	0.999138	FALSE	-0.0673404	0.0346945	0.0522159	0.97331	FALSE	-0.0441	0.0245	0.0719	0.960238	FALSE
16657856	NM_001170686	MIB2	0.0220516	0.0281303	0.430517	0.999138	FALSE	0.0162876	0.0304455	0.588669	0.992277	FALSE	0.0194	0.0207	0.3478	0.98461	FALSE
16657910	NM_006983	MMP23B	0.00658336	0.0223521	0.76688	0.999138	FALSE	-0.0181578	0.027265	0.501038	0.990208	FALSE	-0.0034	0.0173	0.8458	0.998459	FALSE
16657917	AK097814	SLC35E2	-0.0175312	0.038899	0.650158	0.999138	FALSE	-0.0554336	0.0373945	0.1363	0.974989	FALSE	-0.0372	0.027	0.1673	0.983379	FALSE
16657920	OTTHUMT00000100213	RP1-283E3.4	0.0103983	0.0459364	0.819756	0.999138	FALSE	0.0172731	0.0423078	0.679721	0.992903	FALSE	0.0141	0.0311	0.6501	0.996425	FALSE
16657923	OTTHUMT00000002766	RP1-140A9.1	0.00746854	0.0434306	0.862567	0.999138	FALSE	-0.0633781	0.0492508	0.19521	0.974989	FALSE	-0.0235	0.0326	0.4702	0.987479	FALSE
16657926	NM_138705	CALML6	-0.0011013	0.0365897	0.975828	0.999415	FALSE	-0.0126585	0.0372748	0.731254	0.993267	FALSE	-0.0068	0.0261	0.7953	0.998459	FALSE
16657938	NM_000815	GABRD	0.0268993	0.0364936	0.458497	0.999138	FALSE	0.00878004	0.0383855	0.817022	0.994833	FALSE	0.0183	0.0264	0.4891	0.989318	FALSE
16657948	NM_001033581	PRKCZ	-0.0115805	0.0306352	0.703613	0.999138	FALSE	0.0177119	0.0366932	0.625545	0.992277	FALSE	0.0005	0.0235	0.9847	0.999874	FALSE
16657993	NM_003036	SKI	0.0325433	0.0269158	0.224726	0.999138	FALSE	0.0239553	0.0328766	0.461746	0.990208	FALSE	0.0291	0.0208	0.1624	0.983379	FALSE
16658005	NM_007033	RER1	0.0284496	0.0225717	0.205755	0.999138	FALSE	-0.00106939	0.0274865	0.968602	0.998753	FALSE	0.0166	0.0174	0.3424	0.98461	FALSE
16658020	ENST00000609981	PLCH2	0.0539675	0.0374956	0.148825	0.999138	FALSE	0.000800177	0.0363503	0.982232	0.999044	FALSE	0.0266	0.0261	0.3088	0.98461	FALSE
16658023	NM_014638	PLCH2	0.0905816	0.037332	0.0156129	0.999138	FALSE	0.0446909	0.0391307	0.249794	0.976273	FALSE	0.0687	0.027	0.01096	0.905068	FALSE
16658064	NM_003820	TNFRSF14	0.0227013	0.0275285	0.407004	0.999138	FALSE	0.0649937	0.0310005	0.0363448	0.971251	FALSE	0.0413	0.0206	0.04457	0.931626	FALSE
16658097	OTTHUMT00000350999	RP3-395M20.7	-0.0212527	0.0617366	0.728981	0.999138	FALSE	-0.0556075	0.0651031	0.388571	0.983411	FALSE	-0.0375	0.0448	0.4023	0.98461	FALSE
16658102	NR_121638	LOC100996583	-0.0301672	0.0525203	0.56333	0.999138	FALSE	-0.0918329	0.0540137	0.0881957	0.97331	FALSE	-0.0601	0.0377	0.1103	0.973175	FALSE
16658106	ENST00000476686	FAM213B	-0.00552949	0.0392899	0.887338	0.999138	FALSE	0.0262116	0.0403311	0.511394	0.990316	FALSE	0.0099	0.0281	0.7243	0.997265	FALSE
16658119	OTTHUMT00000095593	RP13-436F16.1	-0.0366241	0.0356201	0.301533	0.999138	FALSE	0.00479613	0.0332989	0.884149	0.998115	FALSE	-0.0145	0.0243	0.5506	0.99129	FALSE
16658129	NM_080431	ACTRT2	0.00039213	0.0433447	0.992733	0.999415	FALSE	0.0289681	0.044243	0.508262	0.990208	FALSE	0.0144	0.031	0.6422	0.995335	FALSE
16658135	NM_022114	PRDM16	-0.0274434	0.0318982	0.387049	0.999138	FALSE	-0.0122738	0.0361673	0.731436	0.993267	FALSE	-0.0208	0.0239	0.3845	0.98461	FALSE
16658157	NR_036215	MIR4251	-0.0932433	0.0645282	0.147235	0.999138	FALSE	-0.0278911	0.0528686	0.59384	0.992277	FALSE	-0.0541	0.0409	0.1855	0.983379	FALSE
16658159	NM_014448	ARHGEF16	0.0140684	0.0358343	0.692755	0.999138	FALSE	0.0137347	0.0303425	0.647188	0.992277	FALSE	0.0139	0.0232	0.5491	0.99129	FALSE
16658184	NM_182752	TPRG1L	-0.00998321	0.0352117	0.775354	0.999138	FALSE	-0.00813183	0.0410865	0.841313	0.995934	FALSE	-0.0092	0.0267	0.7308	0.998271	FALSE
16658192	NM_001126240	TP73	0.00823298	0.0400597	0.836104	0.999138	FALSE	0.0514253	0.0352506	0.142552	0.974989	FALSE	0.0326	0.0265	0.2183	0.98461	FALSE
16658210	NM_152492	CCDC27	0.0432894	0.0426974	0.308291	0.999138	FALSE	0.0258511	0.0417285	0.531298	0.990409	FALSE	0.0344	0.0298	0.2494	0.98461	FALSE
16658226	NM_001163724	SMIM1	0.139595	0.152336	0.356978	0.999138	FALSE	-0.0563115	0.164799	0.72966	0.993267	FALSE	0.0493	0.1119	0.6592	0.996761	FALSE
16658231	NM_001282669	DFFB	-0.00348133	0.0419412	0.933406	0.999138	FALSE	-0.0535791	0.036868	0.144066	0.974989	FALSE	-0.0317	0.0277	0.2517	0.98461	FALSE
16658248	ENST00000413332	LINC01134	0.0119317	0.0391168	0.758828	0.999138	FALSE	0.0132893	0.0416077	0.746668	0.993267	FALSE	0.0126	0.0285	0.6592	0.996761	FALSE
16658254	NR_040065	LINC01346	0.0245313	0.0354405	0.486283	0.999138	FALSE	0.0162743	0.0348444	0.636777	0.992277	FALSE	0.0203	0.0248	0.4132	0.98461	FALSE
16658268	ENST00000423197	LOC284661	-0.00753749	0.0367096	0.836254	0.999138	FALSE	-0.00910476	0.0332137	0.781569	0.993405	FALSE	-0.0084	0.0246	0.7331	0.998459	FALSE
16658281	OTTHUMT00000001545	RP1-37J18.2	-0.00607713	0.0371851	0.869325	0.999138	FALSE	0.0396312	0.0349493	0.253155	0.976273	FALSE	0.0182	0.0255	0.475	0.988397	FALSE
16658289	NM_001042478	AJAP1	0.0369413	0.0481601	0.440475	0.999138	FALSE	0.0539641	0.0497972	0.274648	0.97771	FALSE	0.0452	0.0346	0.192	0.98461	FALSE
16658312	XM_005263511	KCNAB2	0.00616635	0.0280051	0.824592	0.999138	FALSE	-0.0354742	0.0338582	0.290772	0.981132	FALSE	-0.0107	0.0216	0.6184	0.993071	FALSE
16658350	ENST00000496676	RNF207	-0.000429821	0.0342106	0.989909	0.999415	FALSE	-0.0423658	0.0346549	0.218262	0.974989	FALSE	-0.0211	0.0243	0.3855	0.98461	FALSE
16658379	NR_103534	LINC00337	-0.0490118	0.039866	0.217065	0.999138	FALSE	-0.00796867	0.0408975	0.843745	0.995934	FALSE	-0.029	0.0285	0.3095	0.98461	FALSE
16658385	NM_001024598	HES3	0.0309863	0.0360061	0.386917	0.999138	FALSE	-0.07968	0.0350828	0.0236778	0.962496	FALSE	-0.0258	0.0251	0.3048	0.98461	FALSE
16658390	NM_031475	ESPN	-0.0843455	0.0499384	0.090675	0.999138	FALSE	0.0317944	0.0482301	0.505377	0.990208	FALSE	-0.0243	0.0347	0.4845	0.989232	FALSE
16658412	ENST00000517213	RNU6-731P	0.0660716	0.0761069	0.382772	0.999138	FALSE	0.0869249	0.082469	0.287899	0.981132	FALSE	0.0757	0.0559	0.1761	0.983379	FALSE
16658414	NM_138697	TAS1R1	0.00390217	0.034306	0.908837	0.999138	FALSE	0.0655685	0.0380853	0.0843263	0.97331	FALSE	0.0315	0.0255	0.2162	0.98461	FALSE
16658428	NM_001278647	ZBTB48	0.00404292	0.0250684	0.871032	0.999138	FALSE	0.0142382	0.0299535	0.630816	0.992277	FALSE	0.0082	0.0192	0.6681	0.996761	FALSE
16658449	NM_153812	PHF13	0.0545941	0.0294044	0.0631843	0.999138	FALSE	-0.0574257	0.0350895	0.100541	0.97331	FALSE	0.0084	0.0225	0.7099	0.996944	FALSE
16658457	NM_138350	THAP3	0.042376	0.0485049	0.379772	0.999138	FALSE	-0.000593611	0.0522796	0.990834	0.999103	FALSE	0.0225	0.0356	0.5269	0.99129	FALSE
16658471	NR_104621	LOC100505887	0.00217953	0.0372619	0.953045	0.999185	FALSE	-0.0027899	0.0339513	0.933744	0.998753	FALSE	-0.0005	0.0251	0.983	0.999874	FALSE
16658479	NM_001195563	CAMTA1	-0.00561735	0.0224017	0.800727	0.999138	FALSE	-0.0347038	0.0279577	0.211332	0.974989	FALSE	-0.017	0.0175	0.3311	0.98461	FALSE
16658523	ENST00000384328	RNU1-8P	-0.0921327	0.0595205	0.120719	0.999138	FALSE	-0.0388941	0.0571986	0.492101	0.990208	FALSE	-0.0645	0.0412	0.1181	0.973284	FALSE
16658525	ENST00000427317	CAMTA1-IT1	0.094133	0.0403946	0.0201282	0.999138	FALSE	0.00507264	0.0367539	0.888956	0.998115	FALSE	0.0454	0.0272	0.09485	0.97057	FALSE
16658528	NM_004781	VAMP3	0.00855906	0.0257331	0.737797	0.999138	FALSE	0.0107348	0.0258779	0.674877	0.992903	FALSE	0.0096	0.0182	0.5973	0.992505	FALSE
16658536	ENST00000377541	PER3	0.0263406	0.0410186	0.518283	0.999138	FALSE	0.0403562	0.042098	0.333486	0.981132	FALSE	0.0332	0.0294	0.2589	0.98461	FALSE
16658568	NM_001123377	PARK7	0.0162254	0.0294565	0.579429	0.999138	FALSE	-0.0157396	0.0284722	0.576329	0.992277	FALSE	-0.0003	0.0205	0.9883	0.999874	FALSE
16658584	OTTHUMT00000004926	RP11-431K24.1	0.0616599	0.0355761	0.0826235	0.999138	FALSE	0.0562429	0.0378887	0.135772	0.974989	FALSE	0.0591	0.0259	0.02263	0.905068	FALSE
16658589	XR_426648	LOC102724539	0.0397119	0.0322254	0.215987	0.999138	FALSE	0.051812	0.0326276	0.11088	0.973885	FALSE	0.0457	0.0229	0.0463	0.931626	FALSE
16658594	NM_001080397	SLC45A1	0.0313383	0.0358578	0.3796	0.999138	FALSE	0.0175325	0.036962	0.631538	0.992277	FALSE	0.0246	0.0257	0.3383	0.98461	FALSE
16658609	OTTHUMT00000004943	RP5-1115A15.1	0.0622172	0.0449439	0.164854	0.999138	FALSE	-0.160524	0.0525662	0.00265164	0.906353	TRUE	-0.0318	0.0342	0.3512	0.98461	FALSE
16658619	NR_038351	ENO1-AS1	-0.0301748	0.0491696	0.536978	0.999138	FALSE	-0.00935018	0.0536243	0.859987	0.996924	FALSE	-0.0207	0.0362	0.5686	0.99129	FALSE
16658622	NM_001215	CA6	-0.0471501	0.0930026	0.609952	0.999138	FALSE	-0.0790869	0.0868742	0.358264	0.981132	FALSE	-0.0642	0.0635	0.3119	0.98461	FALSE
16658641	XR_431119	LOC102724571	0.0494949	0.0601376	0.407923	0.999138	FALSE	-0.104907	0.0577712	0.0689374	0.97331	FALSE	-0.0308	0.0417	0.4597	0.987387	FALSE
16658644	NM_001282587	H6PD	-0.0474682	0.0324461	0.142301	0.999138	FALSE	-0.0537876	0.0345313	0.11776	0.973885	FALSE	-0.0504	0.0236	0.03294	0.931626	FALSE
16658655	ENST00000357898	SPSB1	0.017433	0.032966	0.594659	0.999138	FALSE	0.0342808	0.0295346	0.242223	0.976273	FALSE	0.0268	0.022	0.2235	0.98461	FALSE
16658664	NM_032315	SLC25A33	-0.0511906	0.0447374	0.250446	0.999138	FALSE	0.111447	0.0444076	0.0127199	0.952074	FALSE	0.0307	0.0315	0.3295	0.98461	FALSE
16658674	NM_001010866	TMEM201	0.0987468	0.03864	0.0109659	0.999138	FALSE	-0.0387772	0.044936	0.383726	0.983411	FALSE	0.0403	0.0293	0.1691	0.983379	FALSE
16658690	NM_005026	PIK3CD	-0.0506934	0.0245687	0.0392255	0.999138	FALSE	0.0482994	0.0245462	0.049128	0.97331	FALSE	-0.0012	0.0174	0.9471	0.999002	FALSE
16658726	OTTHUMT00000092157	RP11-84A14.5	0.0121341	0.0417828	0.77005	0.999138	FALSE	0.0303366	0.0389177	0.431186	0.9884	FALSE	0.0219	0.0285	0.4423	0.987387	FALSE
16658733	OTTHUMT00000005042	RP11-84A14.4	-0.0360268	0.0445781	0.416417	0.999138	FALSE	-0.0803624	0.0383194	0.0362897	0.971251	FALSE	-0.0615	0.0291	0.03424	0.931626	FALSE
16658736	NM_022787	NMNAT1	0.0729812	0.0394162	0.0639053	0.999138	FALSE	-0.0317476	0.0383429	0.403198	0.983499	FALSE	0.0192	0.0275	0.4855	0.989232	FALSE
16658750	ENST00000365545	RN7SKP269	0.00200359	0.0383537	0.958059	0.999415	FALSE	-0.0614502	0.0566008	0.27377	0.97771	FALSE	-0.018	0.0318	0.5715	0.99129	FALSE
16658752	NM_052960	RBP7	-0.0783955	0.0460806	0.0883761	0.999138	FALSE	-0.0516076	0.0540706	0.335585	0.981132	FALSE	-0.0671	0.0351	0.05563	0.950394	FALSE
16658758	NM_001105562	UBE4B	-0.00628824	0.0218809	0.772377	0.999138	FALSE	-0.00298828	0.0280432	0.914151	0.998753	FALSE	-0.005	0.0173	0.7702	0.998459	FALSE
16658800	ENST00000364876	RNU6-828P	0.0210375	0.046644	0.649914	0.999138	FALSE	0.0662253	0.0409383	0.10446	0.97331	FALSE	0.0466	0.0308	0.1302	0.978573	FALSE
16658802	NM_015074	KIF1B	0.028883	0.0310366	0.349572	0.999138	FALSE	-0.0255555	0.0385476	0.502973	0.990208	FALSE	0.0075	0.0242	0.7573	0.998459	FALSE
16658864	NM_002631	PGD	-0.021396	0.0223409	0.335765	0.999138	FALSE	0.00698216	0.0285331	0.804502	0.994318	FALSE	-0.0106	0.0176	0.5464	0.99129	FALSE
16658889	NM_199006	APITD1-CORT	0.0290167	0.0385146	0.448639	0.999138	FALSE	-0.0303266	0.0405287	0.449807	0.990208	FALSE	0.0009	0.0279	0.9755	0.999365	FALSE
16658909	NM_004565	PEX14	-0.00539733	0.0345815	0.875155	0.999138	FALSE	-0.004109	0.0384009	0.913795	0.998753	FALSE	-0.0048	0.0257	0.8512	0.998459	FALSE
16658926	NM_007375	TARDBP	0.0168302	0.0346085	0.624591	0.999138	FALSE	0.0244011	0.0291965	0.398822	0.98342	FALSE	0.0213	0.0223	0.3409	0.98461	FALSE
16658947	OTTHUMT00000083946	RP4-635E18.7	-0.0314301	0.037447	0.398726	0.999138	FALSE	0.0280897	0.0435442	0.514527	0.990409	FALSE	-0.0061	0.0284	0.8292	0.998459	FALSE
16658950	OTTHUMT00000006076	RP4-635E18.6	0.0376341	0.0388891	0.330747	0.999138	FALSE	0.0742113	0.0435173	0.0872532	0.97331	FALSE	0.0539	0.029	0.06318	0.950394	FALSE
16658954	NR_046600	MTOR-AS1	0.0294572	0.0394981	0.453224	0.999138	FALSE	-0.0702212	0.0355448	0.0482484	0.97331	FALSE	-0.0256	0.0264	0.3322	0.98461	FALSE
16658960	ENST00000517277	RNU6-537P	-0.0478964	0.0436049	0.269838	0.999138	FALSE	0.00524491	0.0432036	0.902252	0.998155	FALSE	-0.0211	0.0307	0.4922	0.989318	FALSE
16658962	NM_021146	ANGPTL7	-0.0412057	0.0401719	0.302682	0.999138	FALSE	-0.0835665	0.0355782	0.0194303	0.962496	FALSE	-0.0649	0.0266	0.01475	0.905068	FALSE
16658971	ENST00000384720	RNU6-291P	0.0807316	0.0490221	0.0989372	0.999138	FALSE	0.0300797	0.0476058	0.52317	0.990409	FALSE	0.0547	0.0342	0.1095	0.973175	FALSE
16658973	NM_013319	UBIAD1	-0.00387776	0.0221871	0.860344	0.999138	FALSE	0.0118307	0.0278842	0.667914	0.992581	FALSE	0.0022	0.0174	0.8986	0.998459	FALSE
16658991	NM_020780	PTCHD2	0.0305669	0.0503348	0.541237	0.999138	FALSE	-0.0200741	0.0465304	0.662675	0.992277	FALSE	0.0033	0.0342	0.924	0.998459	FALSE
16659017	NR_104624	LOC101929181	0.0184382	0.0390224	0.634444	0.999138	FALSE	0.0432095	0.0412011	0.290308	0.981132	FALSE	0.0302	0.0283	0.2872	0.98461	FALSE
16659021	NM_001014765	FBXO44	0.0225236	0.0361338	0.530602	0.999138	FALSE	0.0235845	0.0379834	0.530369	0.990409	FALSE	0.023	0.0262	0.3791	0.98461	FALSE
16659036	NM_018438	FBXO6	-0.033889	0.038568	0.377038	0.999138	FALSE	-0.046802	0.0375129	0.209035	0.974989	FALSE	-0.0405	0.0269	0.1318	0.978573	FALSE
16659046	NM_198545	DRAXIN	0.0638797	0.0397158	0.106987	0.999138	FALSE	-0.0277569	0.0416717	0.500969	0.990208	FALSE	0.0203	0.0287	0.4809	0.989179	FALSE
16659054	NM_001040194	AGTRAP	0.0013705	0.0228182	0.951786	0.999185	FALSE	0.0214927	0.0298986	0.467767	0.990208	FALSE	0.0088	0.0181	0.6285	0.994336	FALSE
16659070	NM_001010881	C1orf167	0.012378	0.0278845	0.655075	0.999138	FALSE	-0.0253989	0.0297192	0.388305	0.983411	FALSE	-0.0053	0.0203	0.7941	0.998459	FALSE
16659102	NM_001256959	CLCN6	0.0297102	0.0285434	0.295626	0.999138	FALSE	0.00558038	0.0285144	0.843066	0.995934	FALSE	0.0176	0.0202	0.3821	0.98461	FALSE
16659133	NR_037806	NPPA-AS1	0.0682446	0.0603134	0.255738	0.999138	FALSE	-0.0149593	0.0532907	0.776463	0.993405	FALSE	0.0215	0.0399	0.59	0.992505	FALSE
16659138	ENST00000362477	RNU5E-1	-0.11616	0.0854714	0.172651	0.999138	FALSE	0.198765	0.125136	0.110788	0.973885	FALSE	-0.016	0.0706	0.8209	0.998459	FALSE
16659140	AK294688	PLOD1	0.0150063	0.032944	0.64667	0.999138	FALSE	0.00122664	0.0436406	0.977314	0.998753	FALSE	0.01	0.0263	0.7036	0.996944	FALSE
16659171	NM_001127660	MFN2	0.0380229	0.0553459	0.489545	0.999138	FALSE	0.0792648	0.0607306	0.188983	0.974989	FALSE	0.0567	0.0409	0.1655	0.983379	FALSE
16659200	NM_021933	MIIP	0.0341462	0.0329342	0.297515	0.999138	FALSE	0.0383118	0.0353048	0.273992	0.97771	FALSE	0.0361	0.0241	0.134	0.978573	FALSE
16659217	NM_001243	TNFRSF8	0.0230307	0.0347119	0.504511	0.999138	FALSE	0.0305536	0.0392001	0.431234	0.9884	FALSE	0.0263	0.026	0.3108	0.98461	FALSE
16659238	NM_001066	TNFRSF1B	-0.0332936	0.0245424	0.17343	0.999138	FALSE	-0.02529	0.0332914	0.442969	0.988792	FALSE	-0.0305	0.0198	0.1229	0.975458	FALSE
16659251	NM_015378	VPS13D	-0.000669517	0.0173741	0.969055	0.999415	FALSE	-0.00799919	0.0263479	0.758791	0.993267	FALSE	-0.0029	0.0145	0.842	0.998459	FALSE
16659338	NR_003022	SNORA59B	-0.00237695	0.0349943	0.945484	0.999138	FALSE	-0.0216527	0.0423061	0.604885	0.992277	FALSE	-0.0102	0.027	0.705	0.996944	FALSE
16659340	OTTHUMT00000036896	RP5-888M10.2	0.0441301	0.039757	0.264843	0.999138	FALSE	-0.010215	0.0363102	0.775986	0.993405	FALSE	0.0145	0.0268	0.5886	0.992222	FALSE
16659343	NM_001013630	AADACL4	-0.04233	0.0440726	0.33438	0.999138	FALSE	-0.0392768	0.0392152	0.312409	0.981132	FALSE	-0.0406	0.0293	0.1655	0.983379	FALSE
16659349	NM_001103170	AADACL3	-0.0117521	0.0485123	0.80735	0.999138	FALSE	0.0449162	0.0472842	0.337871	0.981132	FALSE	0.0173	0.0339	0.6092	0.992505	FALSE
16659357	NM_152290	C1orf158	0.0185656	0.0376354	0.619617	0.999138	FALSE	0.0691931	0.0362989	0.0564752	0.97331	FALSE	0.0448	0.0261	0.08644	0.966719	FALSE
16659366	NM_001080830	PRAMEF12	-0.0255427	0.049775	0.605602	0.999138	FALSE	0.0448733	0.0540001	0.401506	0.983499	FALSE	0.0068	0.0366	0.8525	0.998459	FALSE
16659371	NM_001294139	PRAMEF1	0.0810088	0.0505715	0.108411	0.999138	FALSE	0.0506129	0.0448816	0.255765	0.976273	FALSE	0.064	0.0336	0.05656	0.950394	FALSE
16659380	NM_023014	PRAMEF2	0.0198256	0.0572053	0.727227	0.999138	FALSE	0.0291074	0.0509734	0.563844	0.992041	FALSE	0.025	0.0381	0.5112	0.99129	FALSE
16659387	NM_001012276	PRAMEF8	-0.0349844	0.0405823	0.386106	0.999138	FALSE	-0.0202366	0.0392721	0.602435	0.992277	FALSE	-0.0274	0.0282	0.3322	0.98461	FALSE
16659393	ENST00000384703	RNU6-1072P	0.00557546	0.0360201	0.876177	0.999138	FALSE	0.0517655	0.0322148	0.106758	0.97331	FALSE	0.0312	0.024	0.1933	0.98461	FALSE
16659395	NM_001099850	LOC391003	0.043804	0.0660286	0.504557	0.999138	FALSE	0.134828	0.0708794	0.0569829	0.97331	FALSE	0.0861	0.0483	0.07475	0.961987	FALSE
16659399	XM_006724955	PRAMEF25	0.0139321	0.0336997	0.677363	0.999138	FALSE	-0.0223075	0.0406273	0.5789	0.992277	FALSE	-0.0008	0.0259	0.9742	0.999365	FALSE
16659407	NM_001010889	PRAMEF6	-0.0306728	0.0387203	0.425689	0.999138	FALSE	-0.0470821	0.0481932	0.324383	0.981132	FALSE	-0.0371	0.0302	0.2189	0.98461	FALSE
16659413	NM_001098376	PRAMEF15	0.0259826	0.0373421	0.484013	0.999138	FALSE	-0.0564153	0.0392709	0.148672	0.974989	FALSE	-0.0131	0.0271	0.6272	0.994336	FALSE
16659419	OTTHUMT00000022044	RP11-219C24.10	0.00560353	0.0369396	0.878632	0.999138	FALSE	0.0232722	0.0365157	0.519589	0.990409	FALSE	0.0145	0.026	0.5756	0.99129	FALSE
16659422	NM_001045480	PRAMEF16	0.0190144	0.0533993	0.720055	0.999138	FALSE	-0.0569167	0.0499064	0.250463	0.976273	FALSE	-0.0215	0.0365	0.5551	0.99129	FALSE
16659428	NM_001099852	PRAMEF20	0.00564175	0.0424758	0.893633	0.999138	FALSE	0.0201812	0.0438171	0.641452	0.992277	FALSE	0.0127	0.0305	0.6774	0.996761	FALSE
16659434	NM_001098376	PRAMEF15	0.0259826	0.0373421	0.484013	0.999138	FALSE	-0.0564153	0.0392709	0.148672	0.974989	FALSE	-0.0131	0.0271	0.6272	0.994336	FALSE
16659440	OTTHUMT00000022044	RP11-219C24.10	0.0147359	0.0351634	0.67321	0.999138	FALSE	0.0270543	0.0372263	0.462906	0.990208	FALSE	0.0205	0.0256	0.4216	0.98461	FALSE
16659443	NM_001045480	PRAMEF16	0.0630986	0.0387338	0.102605	0.999138	FALSE	-0.0168948	0.0371092	0.645292	0.992277	FALSE	0.0214	0.0268	0.4247	0.985673	FALSE
16659449	NM_001099852	PRAMEF20	-0.0103425	0.0353864	0.768614	0.999138	FALSE	0.0400133	0.0434788	0.35307	0.981132	FALSE	0.0097	0.0274	0.7232	0.997056	FALSE
16659455	OTTHUMT00000021795	RP4-597A16.2	-0.058596	0.0322443	0.0689255	0.999138	FALSE	-0.0293394	0.0394493	0.45256	0.990208	FALSE	-0.0469	0.025	0.06042	0.950394	FALSE
16659459	NM_001006624	PDPN	-0.0251847	0.0373496	0.4976	0.999138	FALSE	0.0196235	0.0431621	0.645745	0.992277	FALSE	-0.006	0.0282	0.8318	0.998459	FALSE
16659478	NM_001007257	PRDM2	-0.0253952	0.0221139	0.248747	0.999138	FALSE	0.0305562	0.0251266	0.220665	0.974989	FALSE	-0.001	0.0166	0.9533	0.999365	FALSE
16659508	NM_001018000	KAZN	0.0187092	0.0459284	0.681832	0.999138	FALSE	0.0232083	0.0499531	0.638545	0.992277	FALSE	0.0208	0.0338	0.539	0.99129	FALSE
16659537	NM_001136216	TMEM51	-0.034342	0.0416943	0.407563	0.999138	FALSE	-0.0408957	0.0405061	0.30856	0.981132	FALSE	-0.0377	0.0291	0.1943	0.98461	FALSE
16659545	NM_052929	FHAD1	-0.0133097	0.0272551	0.62314	0.999138	FALSE	0.0066684	0.0299856	0.822012	0.995333	FALSE	-0.0043	0.0202	0.8323	0.998459	FALSE
16659605	NM_024329	EFHD2	0.0121101	0.0266935	0.647998	0.999138	FALSE	-0.00168197	0.0299655	0.954714	0.998753	FALSE	0.006	0.0199	0.7631	0.998459	FALSE
16659612	NM_007272	CTRC	0.0492774	0.0420619	0.239374	0.999138	FALSE	-0.0409497	0.0439711	0.34738	0.981132	FALSE	0.0062	0.0304	0.8393	0.998459	FALSE
16659623	NM_033440	CELA2A	0.0227067	0.0473611	0.629484	0.999138	FALSE	0.0664629	0.0441041	0.130012	0.974253	FALSE	0.0461	0.0323	0.1528	0.979152	FALSE
16659637	NM_015849	CELA2B	-0.0274729	0.0736751	0.707438	0.999138	FALSE	0.112601	0.0644904	0.0800964	0.97331	FALSE	0.0518	0.0485	0.2854	0.98461	FALSE
16659650	NM_001287811	DNAJC16	-0.0226159	0.0280417	0.417375	0.999138	FALSE	-0.0625171	0.0290025	0.0315238	0.96806	FALSE	-0.0419	0.0202	0.0377	0.931626	FALSE
16659686	NM_006511	RSC1A1	0.0298779	0.0284943	0.292091	0.999138	FALSE	-0.017184	0.0323278	0.59105	0.992277	FALSE	0.0093	0.0214	0.6635	0.996761	FALSE
16659704	NM_015164	PLEKHM2	0.0086118	0.0264873	0.743481	0.999138	FALSE	-0.0174341	0.0327239	0.590208	0.992277	FALSE	-0.0017	0.0206	0.9343	0.998509	FALSE
16659727	NM_207348	SLC25A34	0.0456537	0.0340173	0.178043	0.999138	FALSE	0.0788342	0.0350169	0.0248894	0.962496	FALSE	0.0618	0.0244	0.01136	0.905068	FALSE
16659737	NM_001013641	TMEM82	5.4473e-05	0.0389083	0.998875	0.999935	FALSE	-0.000646162	0.0343319	0.984808	0.99906	FALSE	-0.0003	0.0257	0.9895	0.999874	FALSE
16659746	NM_001024215	FBLIM1	-0.000801093	0.0351706	0.981706	0.999415	FALSE	-0.0144456	0.0345758	0.672686	0.992903	FALSE	-0.0077	0.0247	0.7536	0.998459	FALSE
16659765	NM_015001	SPEN	0.0163678	0.0210448	0.434135	0.999138	FALSE	-0.00206718	0.0233595	0.928661	0.998753	FALSE	0.0081	0.0156	0.604	0.992505	FALSE
16659788	NM_178840	C1orf64	-0.0276188	0.0474621	0.558237	0.999138	FALSE	-0.00346897	0.0502159	0.944282	0.998753	FALSE	-0.0162	0.0345	0.6381	0.994591	FALSE
16659794	ENST00000464764	CLCNKA	-0.00700712	0.0622043	0.909714	0.999138	FALSE	0.00967127	0.0588722	0.86801	0.997208	FALSE	0.0018	0.0428	0.9666	0.999365	FALSE
16659825	NM_001165945	CLCNKB	-0.107136	0.0594105	0.0710547	0.999138	FALSE	0.0070434	0.0603898	0.906072	0.998544	FALSE	-0.051	0.0424	0.2287	0.98461	FALSE
16659853	XR_241209	LOC101927479	0.0658031	0.0375509	0.0793151	0.999138	FALSE	-0.00746433	0.0351609	0.829964	0.995934	FALSE	0.0268	0.0257	0.2971	0.98461	FALSE
16659856	OTTHUMT00000085369	RP11-276H7.3	-0.032221	0.0438596	0.459993	0.999138	FALSE	0.000157507	0.0422726	0.996992	0.99974	FALSE	-0.0154	0.0304	0.6121	0.992505	FALSE
16659862	ENST00000457809	ARHGEF19-AS1	0.0237601	0.0361411	0.508403	0.999138	FALSE	-0.00062125	0.0335441	0.985051	0.99906	FALSE	0.0107	0.0246	0.6645	0.996761	FALSE
16659865	NM_001271869	SZRD1	0.00728446	0.0271952	0.787454	0.999138	FALSE	-0.033669	0.0312702	0.277724	0.97803	FALSE	-0.0104	0.0205	0.6139	0.992505	FALSE
16659881	NM_001145278	NECAP2	-0.0146682	0.0202422	0.466116	0.999138	FALSE	0.00476784	0.0256022	0.850571	0.995934	FALSE	-0.0072	0.0159	0.6506	0.996523	FALSE
16659904	OTTHUMT00000006685	RP4-798A10.2	0.0241337	0.0500672	0.627635	0.999138	FALSE	0.00741972	0.0522218	0.885708	0.998115	FALSE	0.0161	0.0361	0.6554	0.996761	FALSE
16659911	XM_006711085	LOC102724970	0.0269728	0.0540065	0.615274	0.999138	FALSE	-0.0870402	0.0508006	0.0857981	0.97331	FALSE	-0.0335	0.037	0.365	0.98461	FALSE
16659916	NR_037446	MIR3675	0.0108583	0.0242454	0.652211	0.999138	FALSE	0.00899989	0.0209951	0.664693	0.992277	FALSE	0.0098	0.0159	0.5371	0.99129	FALSE
16659918	AK123071	CROCCP2	0.0540858	0.0418754	0.194823	0.999138	FALSE	-0.000100175	0.0407218	0.998014	0.999823	FALSE	0.0262	0.0292	0.3688	0.98461	FALSE
16659921	NR_027504	MST1P2	0.0144731	0.0360147	0.685888	0.999138	FALSE	0.0418761	0.0441782	0.338897	0.981132	FALSE	0.0254	0.0279	0.3626	0.98461	FALSE
16659936	NM_001282321	FAM231A	-0.0222457	0.0462412	0.628311	0.999138	FALSE	0.0362966	0.0466304	0.431844	0.9884	FALSE	0.0068	0.0328	0.8364	0.998459	FALSE
16659938	NR_037446	MIR3675	0.0108583	0.0242454	0.652211	0.999138	FALSE	0.00899989	0.0209951	0.664693	0.992277	FALSE	0.0098	0.0159	0.5371	0.99129	FALSE
16659940	OTTHUMT00000006253	RP11-108M9.2	0.122171	0.083181	0.140752	0.999138	FALSE	-0.0742181	0.0903806	0.407065	0.984121	FALSE	0.0321	0.0612	0.5999	0.992505	FALSE
16659951	NM_014675	CROCC	-0.0127557	0.0389551	0.741719	0.999138	FALSE	0.0334515	0.0354703	0.341338	0.981132	FALSE	0.0125	0.0262	0.6335	0.994336	FALSE
16660003	OTTHUMT00000006616	RP1-37C10.3	0.0182956	0.0457343	0.687237	0.999138	FALSE	-0.0344499	0.045302	0.442494	0.988594	FALSE	-0.0083	0.0322	0.7958	0.998459	FALSE
16660008	ENST00000412427	LOC400743	-0.0257522	0.0492697	0.59894	0.999138	FALSE	-0.00608956	0.0464667	0.894525	0.998115	FALSE	-0.0153	0.0338	0.6499	0.996425	FALSE
16660014	NM_013358	PADI1	-0.0405903	0.0310396	0.189348	0.999138	FALSE	0.0149836	0.0319016	0.634886	0.992277	FALSE	-0.0136	0.0222	0.542	0.99129	FALSE
16660038	NM_016233	PADI3	-0.0258478	0.0310154	0.402062	0.999138	FALSE	-0.00964592	0.0329027	0.766831	0.993405	FALSE	-0.0182	0.0226	0.4194	0.98461	FALSE
16660057	NR_039768	MIR3972	-0.00176982	0.0483753	0.97062	0.999415	FALSE	0.0611444	0.04601	0.181144	0.974989	FALSE	0.0313	0.0333	0.3484	0.98461	FALSE
16660059	NM_012387	PADI4	-0.0115414	0.0414341	0.77919	0.999138	FALSE	-0.0131482	0.0577567	0.817875	0.994956	FALSE	-0.0121	0.0337	0.7196	0.996944	FALSE
16660081	NM_207421	PADI6	-0.0145975	0.0384053	0.702061	0.999138	FALSE	-0.0236418	0.0363965	0.51162	0.990409	FALSE	-0.0194	0.0264	0.4636	0.987387	FALSE
16660098	OTTHUMT00000091165	RP1-20B21.4	-0.0702246	0.0318173	0.0275822	0.999138	FALSE	-0.0543795	0.0375458	0.145411	0.974989	FALSE	-0.0636	0.0243	0.008788	0.905068	FALSE
16660103	NM_001011722	ARHGEF10L	0.0255749	0.0357085	0.471302	0.999138	FALSE	-0.0719408	0.0393714	0.0672579	0.97331	FALSE	-0.0184	0.0265	0.4858	0.989232	FALSE
16660145	OTTHUMT00000007156	RP11-473A10.2	0.0478372	0.0442038	0.276946	0.999138	FALSE	0.0647851	0.0465861	0.161924	0.974989	FALSE	0.0559	0.0321	0.08147	0.966719	FALSE
16660151	NM_030812	ACTL8	-0.0318378	0.0386904	0.408003	0.999138	FALSE	0.0336799	0.0411672	0.408803	0.984904	FALSE	-0.0011	0.0282	0.9686	0.999365	FALSE
16660156	NM_032880	IGSF21	-0.0365533	0.0404287	0.363408	0.999138	FALSE	-0.00507363	0.0517298	0.920959	0.998753	FALSE	-0.0246	0.0319	0.4397	0.987387	FALSE
16660172	OTTHUMT00000006932	RP11-422P22.1	0.0596951	0.0386844	0.121861	0.999138	FALSE	-0.00766636	0.0341449	0.82033	0.995182	FALSE	0.0218	0.0256	0.3938	0.98461	FALSE
16660175	NM_152375	KLHDC7A	-0.0459344	0.0312019	0.139832	0.999138	FALSE	0.0318046	0.0351829	0.361626	0.981132	FALSE	-0.0117	0.0233	0.6159	0.992534	FALSE
16660182	NM_001135254	PAX7	0.0120483	0.0358812	0.735389	0.999138	FALSE	-0.0264071	0.0340543	0.433585	0.9884	FALSE	-0.0082	0.0247	0.7404	0.998459	FALSE
16660196	XR_250709	LOC101927895	-0.0524145	0.0399864	0.188302	0.999138	FALSE	-0.0104402	0.0508573	0.835492	0.995934	FALSE	-0.0364	0.0314	0.2471	0.98461	FALSE
16660199	NM_016183	MRTO4	-0.079713	0.0363226	0.0284612	0.999138	FALSE	-0.0226518	0.0381444	0.548407	0.991143	FALSE	-0.0526	0.0263	0.04563	0.931626	FALSE
16660212	NM_017765	PQLC2	0.0252523	0.0329747	0.441215	0.999138	FALSE	0.023502	0.0374563	0.526059	0.990409	FALSE	0.0245	0.0248	0.3225	0.98461	FALSE
16660228	AK095564	LOC100131053	-0.0711881	0.048045	0.137306	0.999138	FALSE	0.0422354	0.0491386	0.38561	0.983411	FALSE	-0.0158	0.0344	0.6466	0.99632	FALSE
16660231	ENST00000364739	RNU4-28P	-0.0297227	0.0354961	0.399832	0.999138	FALSE	0.0559754	0.0321464	0.080906	0.97331	FALSE	0.0174	0.0238	0.4663	0.987479	FALSE
16660236	NM_001032363	MINOS1	0.0202528	0.0302977	0.501323	0.999138	FALSE	0.019819	0.0317367	0.528015	0.990409	FALSE	0.02	0.0219	0.3603	0.98461	FALSE
16660260	NM_000871	HTR6	-0.0455587	0.0487805	0.34785	0.999138	FALSE	0.00948146	0.0418193	0.818601	0.994969	FALSE	-0.0138	0.0317	0.663	0.996761	FALSE
16660266	OTTHUMT00000007695	RP11-91K11.2	0.0356058	0.0438787	0.414528	0.999138	FALSE	0.0868273	0.0439148	0.0480707	0.97331	FALSE	0.0612	0.031	0.04866	0.931626	FALSE
16660269	NM_015207	OTUD3	0.0121156	0.0357881	0.733302	0.999138	FALSE	0.038691	0.0307197	0.204781	0.974989	FALSE	0.0274	0.0233	0.2395	0.98461	FALSE
16660282	NM_000929	PLA2G5	-0.0141171	0.0398847	0.72166	0.999138	FALSE	-0.0286104	0.0331061	0.383033	0.983411	FALSE	-0.0227	0.0255	0.3729	0.98461	FALSE
16660299	NM_022819	PLA2G2F	0.0572439	0.0464409	0.215875	0.999138	FALSE	-0.0145399	0.0475209	0.756969	0.993267	FALSE	0.0222	0.0332	0.5043	0.99129	FALSE
16660309	OTTHUMT00000007686	RP3-340N1.2	-0.00298294	0.0388401	0.938374	0.999138	FALSE	0.0107966	0.0481776	0.820665	0.995333	FALSE	0.0024	0.0302	0.9356	0.998509	FALSE
16660313	NM_152376	UBXN10	0.0151076	0.0458845	0.740345	0.999138	FALSE	-0.0189509	0.0541266	0.723271	0.993267	FALSE	0.0009	0.035	0.9803	0.999768	FALSE
16660321	OTTHUMT00000007692	RP3-340N1.6	-0.012961	0.0396491	0.74214	0.999138	FALSE	0.0187877	0.0421826	0.65247	0.992277	FALSE	0.0019	0.0289	0.9467	0.99894	FALSE
16660324	NM_001039500	VWA5B1	-0.0215028	0.0434301	0.618333	0.999138	FALSE	-0.0240839	0.0406326	0.549159	0.991143	FALSE	-0.0229	0.0297	0.4407	0.987387	FALSE
16660356	NM_207334	FAM43B	0.0422526	0.0420669	0.312806	0.999138	FALSE	-0.0528211	0.0434997	0.221345	0.974989	FALSE	-0.0037	0.0302	0.9028	0.998459	FALSE
16660360	NM_001785	CDA	-0.0119179	0.0302664	0.691886	0.999138	FALSE	-0.0299511	0.0552138	0.583477	0.992277	FALSE	-0.0161	0.0265	0.5445	0.99129	FALSE
16660367	ENST00000492302	PINK1	0.0169301	0.0292857	0.560815	0.999138	FALSE	-0.048566	0.0357066	0.171221	0.974989	FALSE	-0.0094	0.0226	0.6777	0.996761	FALSE
16660381	OTTHUMT00000007456	RP5-930J4.2	0.021396	0.033237	0.517258	0.999138	FALSE	0.0293677	0.0422989	0.483066	0.990208	FALSE	0.0244	0.0261	0.3497	0.98461	FALSE
16660384	OTTHUMT00000092372	RP5-930J4.4	-0.0795079	0.0478053	0.0956685	0.999138	FALSE	-0.0206122	0.0680099	0.759193	0.993267	FALSE	-0.06	0.0391	0.1248	0.975458	FALSE
16660386	ENST00000516105	RNU7-200P	-0.0745042	0.0497128	0.132888	0.999138	FALSE	-0.0269087	0.0406566	0.503684	0.990208	FALSE	-0.046	0.0315	0.144	0.978573	FALSE
16660388	OTTHUMT00000007466	RP3-329E20.2	-0.0116097	0.0470161	0.803702	0.999138	FALSE	-0.034101	0.0474143	0.467545	0.990208	FALSE	-0.0228	0.0334	0.4954	0.990067	FALSE
16660392	NR_038404	LOC100506801	-0.0548412	0.039533	0.163978	0.999138	FALSE	-0.0521073	0.0429373	0.221616	0.974989	FALSE	-0.0536	0.0291	0.0654	0.952502	FALSE
16660396	OTTHUMT00000008191	RP11-293F5.1	0.0117948	0.0553412	0.830127	0.999138	FALSE	-0.00812383	0.0501658	0.86987	0.997255	FALSE	0.0009	0.0372	0.9815	0.999874	FALSE
16660403	NM_001256416	NBPF3	-0.0280834	0.0777958	0.716363	0.999138	FALSE	0.0140731	0.0927128	0.877957	0.998021	FALSE	-0.0107	0.0596	0.858	0.998459	FALSE
16660436	XM_005245820	ALPL	0.00446747	0.0450949	0.920559	0.999138	FALSE	-0.0206115	0.0657901	0.751344	0.993267	FALSE	-0.0035	0.0372	0.924	0.998459	FALSE
16660455	OTTHUMT00000092373	RP11-63N8.3	0.0160671	0.0401456	0.687104	0.999138	FALSE	0.0341832	0.047713	0.469262	0.990208	FALSE	0.0236	0.0307	0.4428	0.987387	FALSE
16660458	XM_005245873	LDLRAD2	0.0251704	0.0471568	0.591223	0.999138	FALSE	-0.113453	0.0499124	0.0235673	0.962496	FALSE	-0.0402	0.0343	0.2408	0.98461	FALSE
16660468	ENST00000400277	CELA3B	-0.0464939	0.0429069	0.276325	0.999138	FALSE	-0.0482593	0.0498762	0.329015	0.981132	FALSE	-0.0472	0.0325	0.1464	0.978573	FALSE
16660481	ENST00000365049	RNU6-1022P	-0.0230758	0.0470135	0.621369	0.999138	FALSE	0.0946181	0.0449233	0.0355131	0.971251	FALSE	0.0384	0.0325	0.2365	0.98461	FALSE
16660483	NM_005747	CELA3A	-0.0783755	0.0589206	0.181893	0.999138	FALSE	-0.0109452	0.0593582	0.852026	0.995934	FALSE	-0.0449	0.0418	0.2828	0.98461	FALSE
16660495	ENST00000364403	RNU6-776P	0.0118399	0.0438026	0.785563	0.999138	FALSE	-0.0543549	0.0479162	0.252983	0.976273	FALSE	-0.0183	0.0323	0.5715	0.99129	FALSE
16660497	NR_109761	LINC00339	0.0715754	0.042717	0.0932417	0.999138	FALSE	-0.057701	0.0428144	0.175125	0.974989	FALSE	0.0071	0.0302	0.8148	0.998459	FALSE
16660503	NM_044472	CDC42	-0.00730826	0.0155539	0.636334	0.999138	FALSE	-0.0063146	0.018325	0.727466	0.993267	FALSE	-0.0069	0.0119	0.5611	0.99129	FALSE
16660518	ENST00000431803	CDC42-IT1	-0.0266247	0.0384703	0.486345	0.999138	FALSE	-0.0785246	0.0521415	0.130255	0.974253	FALSE	-0.0449	0.031	0.1468	0.978573	FALSE
16660527	NM_001083621	ZBTB40	-0.0115133	0.0200238	0.562928	0.999138	FALSE	-0.0158253	0.0268874	0.551951	0.991143	FALSE	-0.0131	0.0161	0.4164	0.98461	FALSE
16660552	ENST00000438551	ZBTB40-IT1	0.005327	0.0371141	0.885116	0.999138	FALSE	-0.0578328	0.0425044	0.171069	0.974989	FALSE	-0.022	0.028	0.4314	0.987387	FALSE
16660555	NM_001006943	EPHA8	-0.00984064	0.0408012	0.808179	0.999138	FALSE	-0.0978238	0.0401453	0.0154488	0.955359	FALSE	-0.0545	0.0286	0.05664	0.950394	FALSE
16660575	NM_015991	C1QA	0.0255191	0.0412773	0.53397	0.999138	FALSE	0.0060504	0.0330222	0.852954	0.996018	FALSE	0.0136	0.0258	0.5966	0.992505	FALSE
16660581	NM_001114101	C1QC	0.0126027	0.0348938	0.716226	0.999138	FALSE	0.0178021	0.0341762	0.598504	0.992277	FALSE	0.0153	0.0244	0.5321	0.99129	FALSE
16660587	NM_000491	C1QB	0.043668	0.0412268	0.287233	0.999138	FALSE	-0.0898155	0.0357219	0.0125616	0.952074	FALSE	-0.0326	0.027	0.2276	0.98461	FALSE
16660596	NM_004442	EPHB2	0.00492231	0.0384366	0.897423	0.999138	FALSE	0.0632749	0.0324858	0.0514136	0.97331	FALSE	0.039	0.0248	0.1163	0.973175	FALSE
16660620	NR_039832	MIR4684	0.0444738	0.0391159	0.253456	0.999138	FALSE	0.0505852	0.0437901	0.244454	0.976273	FALSE	0.0472	0.0292	0.1058	0.973175	FALSE
16660624	NM_001009999	KDM1A	-0.0438494	0.0235964	0.0629536	0.999138	FALSE	-0.0096794	0.0291513	0.737009	0.993267	FALSE	-0.0303	0.0183	0.09827	0.973175	FALSE
16660648	NR_036057	MIR3115	-0.0399804	0.0725052	0.579024	0.999138	FALSE	0.0519601	0.0602701	0.384177	0.983411	FALSE	0.0144	0.0463	0.7562	0.998459	FALSE
16660650	ENST00000384208	RNU6-514P	0.0400885	0.0721747	0.576262	0.999138	FALSE	0.0403564	0.0688727	0.553721	0.991143	FALSE	0.0402	0.0498	0.4195	0.98461	FALSE
16660652	ENST00000516769	RNU6-135P	-0.0354884	0.0400448	0.372971	0.999138	FALSE	-0.117795	0.082351	0.1504	0.974989	FALSE	-0.0512	0.036	0.1549	0.979448	FALSE
16660654	NR_033690	C1orf213	-0.0784294	0.0377283	0.037798	0.999138	FALSE	0.0132769	0.0379355	0.723374	0.993267	FALSE	-0.0328	0.0268	0.2198	0.98461	FALSE
16660664	NR_027042	MDS2	0.000359769	0.0407095	0.992902	0.999415	FALSE	0.0418443	0.0380756	0.267977	0.976273	FALSE	0.0225	0.0278	0.4187	0.98461	FALSE
16660673	NM_000975	RPL11	0.0343765	0.0347754	0.320494	0.999138	FALSE	-0.0004479	0.0360691	0.989976	0.99906	FALSE	0.0176	0.025	0.482	0.989232	FALSE
16660685	NM_003198	TCEB3	0.0325059	0.034387	0.342043	0.999138	FALSE	0.0380308	0.0377266	0.309301	0.981132	FALSE	0.035	0.0254	0.1683	0.983379	FALSE
16660700	NM_020362	PITHD1	0.0624756	0.0431926	0.146834	0.999138	FALSE	-0.0294454	0.0387572	0.442919	0.988792	FALSE	0.0116	0.0288	0.6887	0.996761	FALSE
16660734	NR_039615	MIR378F	0.0588102	0.0622324	0.342189	0.999138	FALSE	0.0310082	0.0598758	0.60062	0.992277	FALSE	0.0444	0.0431	0.3038	0.98461	FALSE
16660736	ENST00000471915	PNRC2	-0.124668	0.0593552	0.0358811	0.999138	FALSE	0.0143833	0.0510699	0.775743	0.993405	FALSE	-0.0448	0.0387	0.2475	0.98461	FALSE
16660745	OTTHUMT00000008400	RP11-293P20.2	-0.00472729	0.039503	0.904113	0.999138	FALSE	-0.0245932	0.0365157	0.496229	0.990208	FALSE	-0.0154	0.0268	0.5648	0.99129	FALSE
16660749	OTTHUMT00000008407	RP11-293P20.4	-0.00712142	0.0439478	0.870423	0.999138	FALSE	0.0104847	0.0435498	0.807595	0.994318	FALSE	0.0018	0.0309	0.9546	0.999365	FALSE
16660753	NR_027087	LOC284632	0.132249	0.0787554	0.0925349	0.999138	FALSE	-0.124317	0.0766806	0.103714	0.97331	FALSE	0.0005	0.0549	0.9921	0.999874	FALSE
16660757	NM_198174	GRHL3	-0.0037607	0.0523518	0.942351	0.999138	FALSE	-0.0280689	0.0509364	0.577533	0.992277	FALSE	-0.0162	0.0365	0.6563	0.996761	FALSE
16660785	XM_005245948	NIPAL3	-0.00637969	0.0268419	0.810916	0.999138	FALSE	-0.00957402	0.0332815	0.771078	0.993405	FALSE	-0.0076	0.0209	0.7147	0.996944	FALSE
16660810	NM_001251977	RCAN3	-0.0322562	0.0255138	0.204379	0.999138	FALSE	0.0283249	0.0359215	0.425896	0.987686	FALSE	-0.0119	0.0208	0.5659	0.99129	FALSE
16660822	NM_001010980	NCMAP	-0.0204962	0.0516686	0.689722	0.999138	FALSE	-0.0159926	0.0424278	0.703065	0.993172	FALSE	-0.0178	0.0328	0.5871	0.991621	FALSE
16660828	NM_005839	SRRM1	-0.0340713	0.0235942	0.147499	0.999138	FALSE	0.0421312	0.0319761	0.18486	0.974989	FALSE	-0.0072	0.019	0.7042	0.996944	FALSE
16660863	NM_013943	CLIC4	0.0225771	0.0368151	0.537264	0.999138	FALSE	0.0774762	0.0398419	0.0517867	0.97331	FALSE	0.0479	0.027	0.07671	0.966719	FALSE
16660878	OTTHUMT00000009317	RP11-84D1.1	0.0562415	0.0314557	0.0734673	0.999138	FALSE	-0.010043	0.0302735	0.737236	0.993267	FALSE	0.0218	0.0218	0.3169	0.98461	FALSE
16660882	NR_039623	MIR4425	0.037258	0.0369966	0.311536	0.999138	FALSE	0.00452331	0.0370502	0.901702	0.998155	FALSE	0.0209	0.0262	0.4244	0.985366	FALSE
16660888	OTTHUMT00000009318	RP4-706G24.1	-0.0367176	0.0406651	0.364051	0.999138	FALSE	0.00986718	0.0346698	0.773448	0.993405	FALSE	-0.0097	0.0264	0.712	0.996944	FALSE
16660891	NM_001282867	RHD	0.12119	0.268752	0.649978	0.999138	FALSE	-0.532146	0.332507	0.108157	0.973653	FALSE	-0.137	0.209	0.5123	0.99129	FALSE
16660906	NM_014313	TMEM50A	-0.0135602	0.0205913	0.507684	0.999138	FALSE	-0.0297128	0.0242129	0.216535	0.974989	FALSE	-0.0203	0.0157	0.1947	0.98461	FALSE
16660919	NM_018202	TMEM57	-0.00178574	0.0313417	0.95426	0.999264	FALSE	0.0100027	0.0392839	0.796747	0.993699	FALSE	0.0028	0.0245	0.909	0.998459	FALSE
16660933	NM_015627	LDLRAP1	-0.0109598	0.0297196	0.710523	0.999138	FALSE	0.0460048	0.0324243	0.153685	0.974989	FALSE	0.015	0.0219	0.4922	0.989318	FALSE
16660950	OTTHUMT00000012834	RP11-70P17.1	0.0271617	0.039738	0.491748	0.999138	FALSE	0.00528403	0.0381916	0.888685	0.998115	FALSE	0.0158	0.0275	0.5664	0.99129	FALSE
16660953	NM_001289010	MAN1C1	-0.0136929	0.0278944	0.621332	0.999138	FALSE	-0.00325182	0.0365046	0.928191	0.998753	FALSE	-0.0098	0.0222	0.6569	0.996761	FALSE
16660976	NM_020451	SEPN1	0.00848157	0.0244599	0.727087	0.999138	FALSE	-0.00134334	0.0282296	0.961602	0.998753	FALSE	0.0043	0.0185	0.8174	0.998459	FALSE
16660992	NM_001099625	MTFR1L	0.0241182	0.0309791	0.43368	0.999138	FALSE	0.0201644	0.0397377	0.607969	0.992277	FALSE	0.0226	0.0244	0.3545	0.98461	FALSE
16661020	OTTHUMT00000019313	RP1-125I3.2	0.0178962	0.0444355	0.685236	0.999138	FALSE	-0.015051	0.0597002	0.798712	0.993699	FALSE	0.0062	0.0356	0.863	0.998459	FALSE
16661025	ENST00000384508	RNU6-110P	0.0159242	0.0501175	0.749113	0.999138	FALSE	0.162852	0.0613879	0.00858809	0.918754	TRUE	0.0747	0.0388	0.05438	0.950394	FALSE
16661031	XM_006710448	EXTL1	-0.0249331	0.0422443	0.552644	0.999138	FALSE	-0.0191582	0.0380808	0.611039	0.992277	FALSE	-0.0217	0.0283	0.442	0.987387	FALSE
16661051	NM_001243533	PDIK1L	-0.00532497	0.0358201	0.881042	0.999138	FALSE	-0.0309921	0.0416799	0.45265	0.990208	FALSE	-0.0162	0.0272	0.5502	0.99129	FALSE
16661058	NM_024869	FAM110D	0.0441015	0.0390447	0.25657	0.999138	FALSE	-0.0626164	0.0341202	0.0661013	0.97331	FALSE	-0.0164	0.0257	0.5231	0.99129	FALSE
16661063	NM_015871	ZNF593	-0.00319929	0.0400506	0.935907	0.999138	FALSE	0.0118662	0.0511565	0.814489	0.994538	FALSE	0.0025	0.0315	0.9362	0.998509	FALSE
16661071	NM_006314	CNKSR1	-0.0235524	0.0507233	0.640312	0.999138	FALSE	0.00110761	0.0517324	0.982718	0.99906	FALSE	-0.0115	0.0362	0.7516	0.998459	FALSE
16661102	NM_198137	CATSPER4	0.0962297	0.0422534	0.0230774	0.999138	FALSE	0.0269942	0.0310786	0.380643	0.982756	FALSE	0.0513	0.025	0.04045	0.931626	FALSE
16661117	NM_001281517	CEP85	0.0228971	0.0280997	0.412584	0.999138	FALSE	0.0262267	0.0330623	0.423138	0.987628	FALSE	0.0243	0.0214	0.2565	0.98461	FALSE
16661141	NM_031286	SH3BGRL3	0.0285622	0.0228471	0.20945	0.999138	FALSE	0.0209988	0.0332895	0.523864	0.990409	FALSE	0.0261	0.0188	0.1652	0.983379	FALSE
16661149	ENST00000492808	CD52	-0.0120534	0.0294632	0.680547	0.999138	FALSE	-0.0618694	0.0414245	0.133417	0.974989	FALSE	-0.0288	0.024	0.2305	0.98461	FALSE
16661155	NM_024674	LIN28A	0.0558484	0.0372891	0.13314	0.999138	FALSE	0.0208769	0.0386819	0.585382	0.992277	FALSE	0.039	0.0268	0.1463	0.978573	FALSE
16661164	NM_001243564	DHDDS	-0.0202333	0.0340424	0.549862	0.999138	FALSE	0.0118146	0.0361877	0.74125	0.993267	FALSE	-0.0052	0.0248	0.8343	0.998459	FALSE
16661192	ENST00000479815	HMGN2	0.0285501	0.0351451	0.414019	0.999138	FALSE	-0.0222916	0.0354745	0.525446	0.990409	FALSE	0.0034	0.025	0.8927	0.998459	FALSE
16661206	ENST00000526792	RPS6KA1	0.0303275	0.0238945	0.202621	0.999138	FALSE	0.00187589	0.0226482	0.933218	0.998753	FALSE	0.0153	0.0164	0.3507	0.98461	FALSE
16661253	NR_031740	MIR1976	-0.0129427	0.0372304	0.72642	0.999138	FALSE	-0.0220386	0.0423256	0.598644	0.992277	FALSE	-0.0169	0.028	0.5452	0.99129	FALSE
16661255	NM_006015	ARID1A	-0.0152905	0.0262821	0.558325	0.999138	FALSE	-0.0131879	0.0276575	0.62975	0.992277	FALSE	-0.0143	0.0191	0.4531	0.987387	FALSE
16661284	NM_001202554	PIGV	0.00935783	0.0354916	0.790704	0.999138	FALSE	0.0298595	0.0383884	0.432177	0.9884	FALSE	0.0188	0.0261	0.4705	0.987479	FALSE
16661298	NM_032283	ZDHHC18	-0.00116164	0.0268265	0.96523	0.999415	FALSE	-0.00502932	0.0372159	0.891256	0.998115	FALSE	-0.0025	0.0218	0.9091	0.998459	FALSE
16661314	NM_006142	SFN	-0.0252711	0.041208	0.537264	0.999138	FALSE	-0.0114253	0.0416808	0.781579	0.993405	FALSE	-0.0184	0.0293	0.5295	0.99129	FALSE
16661320	OTTHUMT00000012180	RP1-50O24.6	-0.0548888	0.0459787	0.230613	0.999138	FALSE	0.033942	0.047218	0.467778	0.990208	FALSE	-0.0117	0.0329	0.7235	0.997093	FALSE
16661323	NM_006600	NUDC	-0.0137459	0.0299786	0.644495	0.999138	FALSE	-0.0402616	0.0307892	0.188156	0.974989	FALSE	-0.0267	0.0215	0.2147	0.98461	FALSE
16661342	NM_001013642	TRNP1	-0.00274758	0.0345794	0.936247	0.999138	FALSE	-0.00070378	0.0380307	0.985063	0.99906	FALSE	-0.0018	0.0256	0.9432	0.998509	FALSE
16661347	XR_248763	LOC101928391	-0.0150064	0.0399421	0.705337	0.999138	FALSE	0.0160586	0.0467429	0.728253	0.993267	FALSE	-0.0019	0.0304	0.9502	0.999365	FALSE
16661351	NM_001276252	WDTC1	-0.0236812	0.0249334	0.339767	0.999138	FALSE	-0.025166	0.0320921	0.428439	0.9884	FALSE	-0.0242	0.0197	0.2183	0.98461	FALSE
16661377	NR_037577	TMEM222	0.0274163	0.0285623	0.334673	0.999138	FALSE	0.00999633	0.0370947	0.785177	0.993405	FALSE	0.0209	0.0226	0.355	0.98461	FALSE
16661396	NR_033926	LOC644961	-0.0153995	0.0380852	0.684055	0.999138	FALSE	-0.0239274	0.0344145	0.482448	0.990208	FALSE	-0.0201	0.0255	0.4313	0.987387	FALSE
16661398	NM_001193308	SYTL1	-0.0229356	0.0294938	0.434204	0.999138	FALSE	0.0566398	0.0341619	0.0962354	0.97331	FALSE	0.011	0.0223	0.6207	0.993071	FALSE
16661429	NM_005281	GPR3	0.0277415	0.0345193	0.419024	0.999138	FALSE	0.0599559	0.0355827	0.0910259	0.97331	FALSE	0.0434	0.0248	0.08011	0.966719	FALSE
16661432	OTTHUMT00000009524	RP4-752I6.1	-0.00651288	0.0352888	0.852614	0.999138	FALSE	-0.0482335	0.0307112	0.114792	0.973885	FALSE	-0.0303	0.0232	0.1916	0.98461	FALSE
16661435	OTTHUMT00000009779	RP1-159A19.4	0.00771773	0.0604142	0.897675	0.999138	FALSE	0.00782044	0.0627449	0.899658	0.998155	FALSE	0.0078	0.0435	0.8584	0.998459	FALSE
16661438	OTTHUMT00000100241	RP11-288L9.4	-0.0277205	0.0391567	0.476433	0.999138	FALSE	0.0626101	0.0380805	0.0989961	0.97331	FALSE	0.0187	0.0273	0.4933	0.989667	FALSE
16661443	ENST00000010299	FAM76A	0.0084777	0.0376574	0.820723	0.999138	FALSE	0.00574666	0.0401655	0.884915	0.998115	FALSE	0.0072	0.0275	0.7933	0.998459	FALSE
16661459	NM_177424	STX12	-0.0209098	0.02811	0.454393	0.999138	FALSE	-0.0374892	0.0271678	0.165151	0.974989	FALSE	-0.0295	0.0195	0.1313	0.978573	FALSE
16661475	ENST00000411130	RNU6-1245P	0.00887941	0.0587984	0.879171	0.999138	FALSE	-0.058435	0.0727612	0.417422	0.987367	FALSE	-0.0177	0.0457	0.6985	0.996944	FALSE
16661477	NM_002713	PPP1R8	0.0343891	0.0230346	0.134372	0.999138	FALSE	-0.012606	0.0294206	0.664833	0.992277	FALSE	0.0165	0.0181	0.3621	0.98461	FALSE
16661495	NR_002997	SCARNA1	-0.0153572	0.0668848	0.817219	0.999138	FALSE	0.169082	0.0889945	0.0572767	0.97331	FALSE	0.0512	0.0535	0.3381	0.98461	FALSE
16661497	NM_001286113	THEMIS2	-0.0445199	0.0265321	0.0927798	0.999138	FALSE	-0.00171535	0.0327442	0.957732	0.998753	FALSE	-0.0276	0.0206	0.1813	0.983379	FALSE
[truncated: 36,144 more rows]

## Sheet: Table S7 Non-TD vs TD ORA
GeneList	Database	ID	geneset	link	C	O	E	R	PValue	FDR	overlapGene_entrezID	GeneSymbol
[truncated: 21 more rows]

[truncated: 7 more sheets: Table S8 Non-TD vs TD GSEA, Table S9 MARBLES Module Mem, Table S10 EARLI Module Mem, Table S11 ME Demo Cor, Table S12 CIBERSORT Proportions, Table S13 CIBERSORT Demo Cor, Table S14 CIBERSORT ME Cor]
